# Supplementary material for: A Novel Variant in CMAH Is Associated with Blood Type AB in Ragdoll Cats
Source: PLoS One. 2016 May 12;11(5):e0154973. doi: 10.1371/journal.pone.0154973 (PMC4865243; doi:10.1371/journal.pone.0154973)
Supplement: S1 Dataset — (PED) [file pone.0154973.s001.ped]

3	15916	0	0	0	2	G	G	A	A	A	A	A	A	A	A	G	G	A	A	A	A	T	T	A	A	A	A	A	A	I	I	G	G	A	A	G	G	G	G	C	C	A	A	A	A	A	A	G	G	A	C	A	G	A	G	G	G	A	A	A	G	A	A	A	A	G	G	A	C	A	G	A	A	A	G	A	C	G	G	A	G	G	G	A	A	A	G	G	G	A	G	C	C	A	G	G	G	A	A	A	G	C	C	A	G	G	G	A	G	A	G	A	A	A	G	A	G	A	G	G	G	G	G	A	A	G	G	A	G	0	0	G	G	0	0	G	G	A	A	A	G	G	G	G	G	G	G	G	G	A	A	A	A	A	G	A	G	A	A	A	A	A	G	A	G	A	G	A	A	A	G	A	A	G	G	C	C	G	G	A	A	G	G	A	A	A	A	G	G	A	A	C	C	G	G	G	G	G	G	A	A	C	C	G	G	G	G	A	A	A	A	A	A	G	G	A	A	A	A	0	0	G	G	G	G	A	A	G	G	A	A	G	G	G	G	A	A	A	A	A	A	A	A	A	A	A	A	A	A	A	A	C	C	G	G	G	G	A	A	G	G	G	G	G	G	A	A	A	A	A	A	A	A	G	G	G	G	G	G	A	A	A	A	A	A	A	A	G	G	G	G	G	G	A	G	C	C	A	A	A	G	G	G	G	G	A	G	A	G	A	A	A	A	G	G	A	A	A	A	A	A	A	A	G	G	A	G	A	G	C	C	G	G	C	C	G	G	A	A	C	C	C	C	G	G	A	A	C	C	A	A	G	G	G	G	A	G	G	G	G	G	C	C	G	G	C	C	G	G	G	G	G	G	G	G	G	G	G	G	A	G	G	G	A	A	A	A	A	G	G	G	G	G	G	G	G	G	A	G	G	G	A	A	A	G	A	A	G	G	G	G	C	C	A	A	G	G	G	G	A	G	G	G	A	G	C	C	G	G	A	G	A	G	G	G	A	A	A	A	A	G	G	G	G	G	A	G	A	G	G	G	G	G	A	G	A	G	C	C	G	G	A	A	A	A	A	G	G	G	A	A	G	G	A	G	G	G	A	A	G	G	G	G	A	A	G	G	G	G	A	G	A	A	A	G	A	G	A	A	A	A	G	G	A	A	G	G	A	G	A	G	G	G	A	G	A	G	G	G	A	A	G	G	A	G	C	C	A	G	A	A	A	A	A	G	A	G	A	A	A	G	A	G	G	G	A	A	C	C	A	A	0	0	A	G	G	G	G	G	G	G	A	A	A	A	A	A	A	A	0	0	G	G	G	G	A	C	A	A	A	G	G	G	A	A	A	C	A	G	A	G	A	G	A	A	A	A	A	A	A	A	A	A	A	C	A	A	G	G	A	G	A	G	A	G	A	A	G	G	0	0	A	A	A	C	A	G	A	A	A	A	C	C	A	A	A	G	C	C	G	G	A	G	G	G	T	T	A	C	A	A	A	G	G	G	G	G	C	C	G	G	G	G	A	G	A	G	G	G	G	G	A	G	A	G	A	C	A	A	A	A	0	0	C	C	A	G	A	G	A	G	A	G	A	G	A	G	G	G	G	G	G	G	G	G	A	A	A	A	A	A	A	A	G	G	A	A	A	A	A	A	A	A	A	A	C	C	A	C	A	A	A	G	A	G	A	A	A	A	A	G	A	C	A	A	G	G	A	A	G	G	C	C	C	C	G	G	G	G	G	G	A	C	G	G	G	G	A	A	G	G	A	G	A	A	A	G	G	G	A	G	A	G	G	G	G	G	G	G	A	G	G	G	C	C	A	G	G	G	G	G	G	G	A	A	A	G	G	G	A	G	C	C	A	A	A	A	G	G	C	C	G	G	A	A	A	A	A	G	A	G	A	G	G	G	G	G	A	A	A	C	A	A	G	G	A	A	G	G	G	G	G	G	A	G	A	A	G	G	A	A	G	G	A	G	A	A	G	G	A	A	G	G	A	A	G	G	G	G	A	A	A	A	A	A	A	A	C	C	G	G	A	C	G	G	A	G	A	G	G	G	A	A	G	G	A	A	G	G	A	G	G	G	A	G	A	A	A	A	A	G	A	G	A	A	A	A	G	G	A	G	G	G	G	G	A	A	A	G	A	G	G	G	A	A	A	A	G	G	A	A	G	G	A	A	A	A	G	G	G	G	G	G	G	G	G	G	C	C	G	G	G	G	C	C	G	G	C	C	G	G	A	A	C	C	A	C	A	A	A	G	G	G	A	G	C	C	A	G	G	G	A	A	A	A	G	G	A	G	A	A	A	G	G	G	C	C	A	A	A	C	A	G	G	G	A	G	G	G	G	G	A	G	G	G	G	G	A	A	G	G	A	A	A	A	A	A	G	G	G	G	A	A	C	C	A	A	A	A	A	G	A	G	A	C	G	G	A	C	A	G	G	G	A	A	A	A	A	G	C	C	G	G	G	G	A	A	0	0	A	G	A	C	G	G	A	A	G	G	A	A	G	G	A	G	A	A	A	A	G	G	A	A	G	G	G	G	A	A	G	G	G	G	A	A	G	G	A	A	G	G	A	C	A	C	A	G	A	A	A	G	A	A	A	A	A	G	G	G	G	G	G	G	A	A	G	G	G	G	G	G	A	C	A	A	C	C	C	C	A	G	A	A	A	A	G	G	A	C	A	G	A	A	A	A	A	A	A	A	A	G	G	G	A	A	A	A	A	A	G	G	A	G	G	G	G	G	G	G	G	G	A	C	A	A	G	G	G	G	A	A	A	G	A	A	A	A	G	G	A	A	G	G	G	G	A	G	C	C	G	G	A	A	A	G	A	G	A	G	A	G	G	G	A	G	G	G	A	A	A	C	A	A	A	G	C	C	G	G	A	G	A	A	A	A	A	G	A	A	A	C	A	G	G	G	G	G	A	G	G	G	G	G	G	G	A	A	A	A	A	A	A	A	A	A	A	G	A	C	A	G	G	G	A	A	A	A	C	C	G	G	G	G	A	A	A	A	A	A	A	G	G	G	A	G	G	G	G	G	G	G	G	G	A	G	A	C	G	G	A	G	A	A	A	A	A	G	A	A	A	C	A	G	A	G	A	C	A	G	A	G	G	G	G	G	G	G	A	C	A	G	A	A	A	G	A	A	G	G	G	G	C	C	C	C	G	G	A	C	A	A	A	G	A	G	A	C	A	C	C	C	A	A	A	A	G	G	A	A	A	G	A	A	A	G	A	A	A	A	A	A	A	G	A	G	A	A	A	G	C	C	A	G	G	G	A	C	G	G	G	G	G	G	G	G	A	G	G	G	A	C	A	G	G	G	A	C	A	G	A	A	A	G	A	G	A	A	0	0	A	G	A	G	A	A	A	A	A	C	G	G	A	A	A	A	A	A	C	C	A	G	C	C	G	G	G	G	G	G	G	G	G	G	A	C	A	G	A	A	G	G	A	C	C	C	A	A	A	G	A	A	A	G	A	C	A	A	G	G	A	G	A	A	A	A	A	A	A	A	A	G	A	A	A	A	C	C	A	G	A	C	C	C	A	A	G	G	C	C	A	A	A	A	A	A	A	A	A	A	A	A	A	A	A	A	G	G	A	C	A	G	A	A	G	G	G	G	G	G	A	G	A	G	G	G	G	G	G	G	A	A	G	G	A	A	A	A	G	G	A	A	A	A	A	G	A	A	A	G	A	G	A	C	G	G	G	G	G	G	A	G	A	A	G	G	A	G	A	A	A	G	A	G	A	A	C	C	G	G	A	G	G	G	G	G	A	G	G	G	C	C	A	C	A	C	G	G	A	G	G	G	C	C	A	C	G	G	A	G	A	A	A	A	G	G	A	A	G	G	G	G	A	A	A	G	G	G	G	G	A	G	A	C	A	G	A	G	G	G	A	G	A	G	A	G	A	A	A	A	C	C	A	G	A	A	A	A	A	G	C	C	A	A	A	G	A	G	G	G	A	G	G	G	A	A	G	G	C	C	G	G	G	G	G	G	G	G	G	G	A	A	A	G	A	G	A	G	G	G	A	C	A	G	A	A	A	G	A	G	A	G	A	G	A	G	A	A	G	G	A	C	A	G	A	G	A	A	A	A	C	C	G	G	C	C	A	A	G	G	A	G	G	G	G	G	A	G	G	G	A	A	G	G	A	G	A	A	G	G	G	G	G	G	A	A	G	G	G	G	G	G	G	G	A	A	C	C	A	A	C	C	A	G	A	A	G	G	G	G	G	G	G	G	A	G	A	C	A	A	G	G	A	G	0	0	A	A	G	G	A	G	A	C	A	G	A	C	A	A	G	G	A	G	A	C	A	G	C	C	G	G	C	C	A	G	A	A	G	G	C	C	A	A	C	C	C	C	G	G	G	G	A	A	G	G	G	G	A	G	G	G	G	G	G	G	G	G	A	A	G	G	G	G	G	G	G	G	G	G	G	G	G	G	G	G	A	G	G	G	G	G	C	C	A	A	G	G	A	A	A	A	G	G	A	A	G	G	G	G	A	G	G	G	A	C	A	G	G	G	A	A	G	G	G	G	A	A	G	G	A	A	A	G	A	G	G	G	A	A	G	G	G	G	C	C	A	G	G	G	C	C	A	A	A	A	A	A	A	A	G	G	A	A	G	G	A	A	G	G	G	G	A	G	G	G	A	A	G	G	G	G	A	G	A	A	A	G	A	A	A	G	A	A	G	G	G	G	G	G	A	G	G	G	G	G	A	G	A	A	A	A	A	G	G	G	G	G	A	C	G	G	G	G	A	G	A	A	G	G	G	G	A	G	A	G	A	G	A	C	G	G	G	G	0	0	G	G	G	G	G	G	A	G	A	G	A	G	A	G	A	A	A	A	A	G	A	G	A	G	A	G	A	G	A	G	A	G	A	A	A	A	A	A	G	G	A	C	G	G	A	A	G	G	G	G	G	G	A	A	A	A	A	A	A	A	A	A	A	G	A	G	G	G	A	A	A	A	A	G	G	G	A	A	G	G	A	C	A	A	C	C	C	C	A	A	A	G	A	A	C	C	A	G	A	G	A	G	A	C	A	A	A	G	A	A	0	0	G	G	A	G	G	G	G	G	A	A	A	G	A	G	G	G	G	G	A	A	A	C	A	C	G	G	C	C	A	G	A	G	G	G	A	G	C	C	A	G	A	G	A	G	G	G	G	G	0	0	A	G	A	G	A	A	G	G	G	G	G	G	G	G	G	G	G	G	A	G	A	A	A	G	A	A	A	G	G	G	A	G	A	G	A	G	A	G	A	A	C	C	G	G	A	G	G	G	A	A	G	G	G	G	A	A	C	C	A	G	A	C	G	G	G	G	A	G	A	G	A	A	G	G	G	G	C	C	A	A	G	G	G	G	G	G	A	A	A	A	G	G	G	G	G	G	A	A	A	A	A	A	A	G	A	G	A	G	A	A	G	G	G	G	A	G	A	G	C	C	A	C	G	G	G	G	A	G	G	G	G	G	G	G	G	G	G	G	A	A	G	G	C	C	G	G	G	G	A	A	G	G	G	G	G	G	A	A	A	A	G	G	A	G	G	G	G	G	A	A	G	G	G	G	A	A	A	A	A	G	G	G	A	G	A	G	A	G	A	C	G	G	A	A	A	A	A	A	G	G	A	C	G	G	A	G	G	G	A	G	A	G	A	A	A	G	A	A	A	G	A	G	G	G	A	A	A	A	G	G	G	G	A	G	A	G	G	G	G	G	G	G	A	G	A	G	G	G	G	G	A	G	A	A	A	G	A	G	A	G	A	A	C	C	A	G	A	G	A	A	A	A	C	C	A	A	C	C	A	A	A	G	G	G	G	G	A	A	A	G	A	A	A	A	G	G	A	A	G	G	A	A	G	G	A	A	A	A	G	G	A	A	A	A	G	G	A	A	A	A	A	G	G	G	A	G	G	G	G	G	G	G	G	G	A	C	G	G	A	A	A	A	A	A	G	G	G	G	A	G	A	A	G	G	A	A	G	G	G	G	A	G	A	A	G	G	A	A	G	G	A	A	A	C	A	G	A	G	G	G	A	G	A	A	G	G	A	A	A	A	A	A	G	G	G	G	G	G	A	G	A	A	A	A	A	A	A	A	C	C	A	G	A	G	A	G	A	G	G	G	A	G	G	G	A	G	A	A	G	G	G	G	A	C	G	G	A	A	C	C	A	A	A	A	A	G	A	G	A	A	A	G	A	G	G	G	G	G	G	G	G	G	A	G	A	G	A	A	A	G	A	G	G	G	A	A	G	G	G	G	C	C	G	G	G	G	A	A	G	G	A	A	C	C	C	C	A	A	G	G	G	G	A	G	A	G	A	C	A	G	G	G	A	A	A	A	A	G	C	C	G	G	A	A	A	G	A	A	0	0	G	G	G	G	A	A	G	G	A	A	A	C	A	A	A	A	A	A	G	G	G	G	A	A	G	G	A	A	G	G	A	G	G	G	G	G	A	C	A	G	A	A	G	G	A	A	A	A	A	G	A	A	C	C	A	A	C	C	A	A	A	C	A	G	G	G	A	G	C	C	G	G	G	G	G	G	A	A	A	G	A	C	G	G	G	G	G	G	0	0	G	G	G	G	G	G	A	G	A	A	A	G	A	A	A	A	A	C	G	G	A	G	A	A	G	G	A	C	G	G	A	G	A	G	A	G	A	G	A	A	A	A	C	C	A	G	A	G	A	C	A	G	G	G	A	A	A	A	A	G	A	A	A	G	G	G	G	G	A	A	A	A	0	0	G	G	A	A	A	C	A	A	A	G	A	G	G	G	A	G	A	G	A	C	C	C	G	G	A	G	G	G	A	C	G	G	C	C	A	A	A	A	A	A	G	G	G	G	G	G	A	C	G	G	A	A	A	C	G	G	G	G	A	G	G	G	A	C	G	G	A	A	A	G	A	G	G	G	G	G	A	A	A	G	A	G	A	A	A	A	G	G	G	G	A	A	G	G	A	G	A	A	G	G	G	G	A	A	A	G	A	G	G	G	A	A	G	G	A	A	0	0	G	G	G	G	A	A	C	C	A	A	G	G	G	G	A	A	G	G	G	G	A	A	C	C	A	G	A	C	A	A	A	A	G	G	G	G	G	G	G	G	A	A	A	A	C	C	A	A	A	A	G	G	A	A	A	A	G	G	G	G	A	A	A	A	G	G	G	G	G	G	C	C	G	G	G	G	G	G	A	A	G	G	G	G	A	G	A	A	G	G	G	G	G	G	C	C	G	G	A	A	G	G	G	G	C	C	A	A	G	G	G	G	G	G	G	G	G	G	G	G	G	G	C	C	G	G	A	A	C	C	G	G	G	G	G	G	A	A	G	G	A	A	G	G	C	C	G	G	A	A	G	G	A	A	A	G	A	C	A	A	G	G	A	C	A	A	A	G	A	G	A	G	A	C	A	G	A	G	G	G	A	C	A	G	A	A	A	A	A	G	A	G	G	G	A	G	A	G	A	A	G	G	A	A	A	G	A	C	A	A	A	G	A	A	A	A	A	C	G	G	A	G	A	G	G	G	A	G	A	G	A	A	0	0	A	G	A	A	A	G	G	G	G	G	C	C	A	G	A	G	A	G	A	A	A	A	G	G	A	A	G	G	G	G	A	A	G	G	G	G	A	A	G	G	A	A	G	G	A	A	A	A	A	A	C	C	G	G	G	G	A	C	A	G	A	A	A	G	A	G	A	A	A	G	G	G	G	G	A	A	A	A	A	A	G	G	A	A	A	A	G	G	G	G	G	G	G	G	C	C	A	A	A	A	A	A	A	A	G	G	A	A	A	A	G	G	G	G	A	A	G	G	A	A	C	C	G	G	G	G	A	A	G	G	A	G	A	A	G	G	G	G	A	A	A	G	A	A	A	A	A	G	G	G	A	A	A	A	A	G	A	C	A	G	A	A	A	A	G	G	G	G	A	A	A	G	A	A	A	C	A	A	G	G	G	G	G	G	G	G	A	G	A	G	A	G	A	C	A	C	A	A	G	G	A	C	0	0	A	T	A	G	A	A	C	C	G	G	A	C	G	G	A	G	G	G	A	G	A	G	G	G	A	A	G	G	A	A	A	G	A	G	G	G	A	G	A	G	A	C	A	G	A	G	A	A	A	G	G	G	A	G	A	C	A	G	C	C	G	G	A	G	G	G	A	G	A	A	G	G	G	G	A	A	G	G	G	G	A	G	A	G	A	G	G	G	A	G	G	G	G	G	A	G	A	A	A	C	A	A	C	C	A	A	A	G	A	A	A	A	C	C	A	A	G	G	A	G	A	G	C	C	A	G	A	G	A	G	A	G	A	A	A	A	G	G	G	G	A	G	A	A	A	A	G	G	A	G	A	A	C	C	A	A	G	G	G	G	A	A	G	G	A	G	A	A	A	A	C	C	A	A	C	C	C	C	A	G	A	A	G	G	A	G	G	G	G	G	A	A	A	A	A	A	G	G	A	G	A	A	A	C	A	G	G	G	A	G	A	G	A	C	A	A	G	G	A	G	A	A	G	G	G	G	A	A	G	G	G	G	G	G	A	A	G	G	A	G	A	A	A	C	A	G	G	G	G	G	G	G	A	G	A	G	A	G	A	A	G	G	G	G	A	A	A	A	G	G	G	G	A	A	A	A	A	A	G	G	A	A	G	G	A	A	G	G	G	G	A	A	G	G	A	A	A	A	G	G	G	G	G	G	G	G	A	G	G	G	G	G	A	G	G	G	G	G	A	A	G	G	G	G	G	G	A	A	G	G	G	G	A	A	G	G	G	G	G	G	A	A	A	A	A	A	A	A	A	A	G	G	G	G	A	A	A	C	A	A	C	C	G	G	A	A	A	G	C	C	A	G	G	G	A	A	G	G	A	G	G	G	G	G	A	G	G	G	G	G	A	A	C	C	A	G	A	G	A	G	A	A	G	G	G	G	A	A	A	C	A	G	G	G	0	0	A	G	G	G	A	G	G	G	G	G	A	A	C	C	A	G	A	A	C	C	A	A	G	G	G	G	G	G	A	A	A	A	A	A	G	G	A	G	A	C	A	A	A	C	A	G	A	G	A	G	A	A	C	C	G	G	A	A	C	C	C	C	A	C	A	A	A	C	A	G	A	C	A	G	C	C	A	G	G	G	A	A	C	C	C	C	A	C	A	G	G	G	0	0	A	G	G	G	C	C	G	G	A	G	A	G	G	G	A	C	A	A	G	G	A	G	A	C	C	C	A	A	G	G	A	A	G	G	G	G	A	A	A	A	A	G	G	G	G	G	A	C	A	G	A	C	G	G	G	G	C	C	A	G	G	G	G	G	A	A	G	G	A	A	G	G	G	G	G	G	A	A	A	A	A	A	A	G	G	G	A	A	A	G	A	C	A	C	A	A	A	G	A	A	A	C	G	G	A	A	A	G	G	G	G	G	A	G	A	G	G	G	G	G	G	G	A	A	A	A	G	G	A	C	A	A	A	A	G	G	A	G	A	A	C	C	G	G	A	G	G	G	A	A	G	G	A	G	A	G	A	A	G	G	G	G	A	G	G	G	G	G	G	G	G	G	G	G	G	G	A	A	A	A	A	A	G	G	A	A	G	G	A	A	G	G	C	C	A	A	A	G	A	G	A	A	G	G	A	A	A	A	G	G	C	C	A	G	A	A	A	C	G	G	G	G	A	C	A	A	G	G	G	G	A	A	A	G	G	G	G	G	A	G	A	G	A	A	G	G	A	C	A	G	A	G	A	G	G	G	A	A	A	G	C	C	G	G	G	G	G	G	A	G	G	G	A	A	A	A	G	G	G	G	A	A	G	G	G	G	A	A	A	A	G	G	A	A	G	G	C	C	G	G	A	G	G	G	A	A	C	C	A	A	G	G	A	A	A	G	G	G	A	G	A	A	G	G	G	G	G	G	G	G	A	A	A	G	A	G	A	G	A	A	G	G	G	G	A	G	A	C	G	G	A	A	A	A	G	G	A	A	A	G	G	G	G	G	0	0	A	A	0	0	G	G	C	C	A	A	A	A	G	G	G	G	A	A	A	A	A	A	G	G	G	G	A	A	A	A	G	G	G	G	A	C	G	G	G	G	G	G	G	G	G	G	A	A	A	G	G	G	A	A	G	G	A	A	A	A	C	C	A	A	G	G	A	A	G	G	G	G	A	A	A	A	G	G	A	A	A	A	A	G	A	G	G	G	A	A	A	G	A	G	A	G	A	G	G	G	A	A	A	A	C	C	A	A	A	A	G	G	A	A	A	A	G	G	G	G	A	A	A	A	A	C	A	A	A	G	C	C	A	G	A	A	G	G	A	G	A	G	A	G	A	A	C	C	C	C	C	C	A	G	A	A	A	A	A	A	A	A	G	G	A	C	A	G	A	A	G	G	A	G	A	A	A	A	G	G	G	G	G	G	A	G	C	C	A	A	A	G	G	G	A	A	G	G	G	G	A	A	G	G	A	C	C	C	A	A	A	A	A	G	A	C	G	G	A	G	A	G	A	C	C	C	A	G	A	G	A	G	G	G	A	A	G	G	A	G	A	G	G	G	A	A	G	G	A	A	G	G	G	G	G	G	A	A	A	A	G	G	C	C	A	A	A	A	A	A	G	G	G	G	A	C	A	G	A	G	G	G	A	A	G	G	G	G	A	A	A	A	A	A	A	A	A	A	G	G	A	A	C	C	G	G	A	G	A	C	C	C	G	G	G	G	C	C	C	C	A	G	G	G	G	G	A	A	A	G	A	C	G	G	A	G	A	C	G	G	G	G	A	G	A	A	G	G	G	G	C	C	A	A	A	G	G	G	A	A	A	G	G	G	G	G	A	A	A	C	A	A	A	G	G	G	G	G	A	G	G	G	G	G	A	G	G	G	A	A	G	G	C	C	G	G	G	G	G	G	G	G	A	G	C	C	A	A	G	G	A	A	G	G	G	G	A	A	G	G	G	G	A	A	A	G	A	A	A	G	G	G	C	C	G	G	G	G	A	A	G	G	A	G	G	G	G	G	G	G	G	G	A	A	G	G	A	G	G	G	A	C	A	A	A	A	A	G	G	G	A	A	C	C	G	G	A	G	G	G	C	C	A	A	A	G	A	C	A	A	A	C	A	A	A	A	C	C	A	G	G	G	A	G	G	G	A	C	A	G	G	G	A	A	A	G	G	G	G	G	C	C	G	G	0	0	A	A	A	G	A	G	A	G	G	G	A	G	A	A	C	C	A	G	C	C	A	A	G	G	G	G	A	G	G	G	G	G	A	G	A	A	A	G	G	G	A	A	G	G	G	G	C	C	A	A	G	G	G	G	G	G	A	A	A	A	A	A	A	A	A	A	G	G	C	C	G	G	G	G	A	A	A	G	C	C	G	G	G	G	C	C	A	A	G	G	G	G	A	A	A	A	G	G	G	G	G	G	G	G	A	A	A	A	A	A	A	A	A	A	A	C	C	C	G	G	A	A	A	A	A	A	G	G	G	G	G	G	A	A	A	A	A	G	A	A	0	0	G	G	A	A	C	C	A	G	A	A	A	A	A	A	C	C	G	G	G	G	G	G	A	A	A	A	A	A	A	A	A	A	G	G	A	A	G	G	G	G	C	C	C	C	A	A	A	A	A	G	A	G	C	C	A	C	A	G	A	G	A	A	G	G	A	G	A	G	C	C	G	G	A	G	G	G	G	G	A	C	A	G	A	G	A	A	A	G	A	G	A	A	G	G	A	A	A	A	A	A	A	A	A	A	A	G	A	G	G	G	A	G	A	G	A	G	A	G	A	A	A	A	G	G	A	A	A	A	A	G	A	G	A	G	A	G	A	G	G	G	A	A	G	G	A	A	C	C	G	G	A	G	A	A	G	G	A	A	A	G	G	G	A	G	A	G	A	A	G	G	A	G	A	A	A	G	G	G	A	A	G	G	G	G	A	A	A	C	C	C	G	G	A	A	G	G	A	G	0	0	G	G	G	G	G	G	A	G	G	G	A	G	A	G	A	G	A	G	C	C	A	C	A	G	A	G	A	G	A	A	G	G	A	C	A	A	G	G	C	C	A	G	A	G	G	G	G	G	A	G	G	G	G	G	G	G	A	A	A	C	A	G	A	G	A	G	A	G	0	0	A	A	G	G	G	G	A	C	A	G	C	C	G	G	G	G	G	G	A	A	A	C	G	G	G	G	G	G	A	A	C	C	G	G	G	G	A	G	G	G	A	G	A	G	A	G	C	C	A	G	G	G	A	G	G	G	G	G	A	A	A	A	A	A	G	G	A	A	A	G	A	G	A	G	G	G	C	C	A	G	A	C	A	G	A	A	A	G	A	A	A	C	A	A	G	G	A	A	A	G	C	C	G	G	A	G	A	A	A	A	C	C	G	G	A	G	G	G	G	G	G	G	G	G	G	G	A	G	A	A	A	A	C	C	A	G	G	G	G	G	G	G	A	G	C	C	G	G	G	G	A	A	A	A	A	A	G	G	C	C	A	A	A	G	A	G	A	G	A	G	G	G	C	C	G	G	A	C	A	C	G	G	A	G	A	G	A	G	A	A	C	C	A	A	A	A	C	C	A	A	A	A	G	G	G	G	G	G	A	G	A	G	G	G	A	A	A	A	A	C	A	G	A	G	C	C	G	G	G	G	G	G	A	G	A	A	A	A	A	A	A	A	A	G	A	A	G	G	G	G	G	G	G	G	A	A	G	G	A	G	G	G	G	G	A	A	A	G	G	G	G	G	A	A	G	G	A	G	A	A	A	A	G	G	A	G	A	G	G	G	A	G	A	C	A	A	A	A	A	G	G	G	A	A	A	A	G	G	G	G	A	A	A	G	A	G	G	G	A	G	A	A	A	A	A	A	G	G	A	C	G	G	G	G	A	C	G	G	A	G	A	A	A	A	A	A	G	G	G	G	G	G	G	G	A	A	A	G	0	0	A	A	A	A	A	A	A	G	G	G	G	G	G	G	A	G	A	A	A	A	A	A	A	A	A	G	A	A	A	A	C	C	A	A	A	G	A	G	G	G	0	0	A	G	A	A	G	G	A	G	G	G	G	G	A	A	C	C	A	G	A	G	A	G	G	G	G	G	A	A	A	G	A	A	G	G	A	A	G	G	A	A	A	A	A	G	G	G	A	A	G	G	G	G	G	G	A	G	A	G	A	A	A	G	A	A	A	G	A	A	A	C	A	G	A	G	G	G	A	A	A	G	A	G	G	G	A	A	G	G	G	G	A	G	A	A	A	G	A	G	G	G	A	A	G	G	A	A	A	G	A	C	A	A	A	A	T	T	A	A	G	G	A	A	C	C	A	G	0	0	A	A	A	C	G	G	A	A	G	G	A	G	A	A	A	A	A	A	A	A	G	G	G	G	C	C	A	A	A	G	A	A	A	A	A	A	A	A	G	G	A	A	G	G	A	A	C	C	A	A	C	C	A	A	A	A	G	G	G	G	G	G	G	G	G	G	G	G	A	A	G	G	A	G	A	G	A	A	A	G	G	G	C	C	A	A	A	A	A	G	A	A	A	A	A	G	G	G	A	A	A	G	A	G	G	G	A	A	G	G	A	A	A	G	A	C	A	A	A	A	G	G	A	G	G	G	G	G	A	A	A	A	G	G	G	G	G	G	A	G	A	G	A	C	A	A	A	A	G	G	A	A	A	A	A	A	G	G	G	G	A	A	A	G	A	A	A	A	A	A	A	A	G	G	A	A	C	C	A	A	A	G	A	A	G	G	G	G	A	A	A	A	A	A	A	G	A	G	G	G	G	G	A	A	A	G	G	G	A	A	G	G	G	G	A	A	A	A	A	A	G	G	A	C	A	G	A	A	A	G	A	G	A	A	A	G	A	A	A	A	A	A	C	C	A	G	G	G	C	C	G	G	G	G	A	A	A	A	G	G	A	G	A	G	A	G	A	G	G	G	A	A	A	A	G	G	A	A	A	G	C	C	C	C	G	G	G	G	A	A	G	G	A	G	G	G	A	G	A	A	A	A	G	G	G	G	A	C	A	A	A	A	C	C	G	G	C	C	G	G	A	A	A	G	A	A	A	G	A	G	G	G	A	G	A	G	A	G	A	G	A	G	A	G	G	G	G	G	A	A	A	A	A	G	A	A	A	A	A	A	G	G	G	G	A	A	A	G	G	G	A	A	A	G	A	A	C	C	A	G	A	G	G	G	A	A	A	G	A	G	A	C	A	G	G	G	A	G	A	G	A	A	A	G	A	A	A	G	A	A	G	G	A	C	A	C	A	G	A	C	G	G	A	G	A	G	A	A	A	A	A	G	A	G	A	G	A	G	A	C	G	G	A	A	A	A	A	A	A	G	G	G	A	G	G	G	G	G	G	G	G	G	A	G	A	A	A	G	A	G	A	A	C	C	A	A	A	G	G	G	A	G	G	G	A	A	A	A	A	C	0	0	G	G	C	C	C	C	A	A	G	G	A	G	G	G	A	A	A	G	A	G	G	G	G	G	A	G	A	A	A	G	G	G	G	G	A	G	G	G	A	A	A	G	A	A	A	G	A	A	A	G	G	G	A	G	A	C	A	A	A	G	G	G	A	G	A	G	G	G	A	A	G	G	G	G	G	G	A	G	A	G	A	G	A	C	A	A	G	G	A	A	A	G	A	A	A	A	A	G	A	C	A	G	A	G	C	C	A	A	A	G	0	0	A	G	G	G	A	A	G	G	A	A	G	G	A	A	A	G	A	A	A	A	A	A	G	G	A	G	A	A	A	G	A	G	A	A	C	C	C	C	A	G	G	G	A	G	G	G	A	A	A	C	A	G	C	C	A	C	G	G	A	A	G	G	C	C	A	G	A	A	A	G	A	A	A	A	A	C	A	C	A	C	A	A	A	G	G	G	C	C	G	G	G	G	C	C	A	A	A	G	A	G	A	G	C	C	A	A	C	C	G	G	A	G	G	G	A	G	G	G	A	G	A	G	G	G	A	G	G	G	A	A	A	A	A	A	A	G	A	G	A	A	A	G	A	C	G	G	A	A	A	A	G	G	A	A	A	A	G	G	G	G	C	C	C	C	A	G	G	G	A	A	G	G	A	A	A	G	A	A	C	C	A	C	G	G	A	G	A	G	A	A	G	G	A	A	G	G	A	A	A	A	A	A	G	G	G	G	A	A	A	G	A	G	C	C	A	G	A	A	A	A	A	A	G	G	G	G	A	A	G	G	C	C	A	G	A	G	A	G	G	G	G	G	A	A	A	G	A	G	G	G	A	G	A	G	A	A	A	A	C	C	A	A	A	G	G	G	A	A	A	C	C	C	G	G	A	A	A	G	A	A	A	G	A	A	A	A	G	G	G	G	A	A	A	G	A	G	G	G	A	A	A	A	A	C	A	A	A	A	A	G	G	G	A	A	A	G	A	G	A	G	G	G	G	G	A	C	G	G	G	G	A	C	A	G	A	G	G	G	G	G	G	G	A	A	A	A	A	G	A	C	G	G	G	G	G	G	G	G	A	A	G	G	A	G	A	A	A	C	A	G	G	G	C	C	G	G	C	C	A	A	A	G	G	G	0	0	A	A	A	A	G	G	C	C	C	C	G	G	G	G	A	A	A	G	G	G	A	C	A	G	G	G	A	A	C	C	G	G	A	G	A	A	G	G	A	A	A	G	A	G	0	0	A	G	G	G	A	G	C	C	A	A	A	A	G	G	A	A	G	G	A	C	A	G	A	A	A	A	G	G	A	A	A	A	A	A	G	G	G	G	A	G	A	A	C	C	A	A	G	G	A	A	G	G	G	G	A	A	A	A	G	G	A	A	G	G	G	G	A	G	A	C	A	G	A	G	A	A	A	G	A	G	A	A	G	G	G	G	A	G	G	G	A	A	G	G	A	C	A	G	G	G	A	G	A	C	A	G	G	G	A	G	A	G	A	G	G	G	A	G	A	A	A	G	A	G	A	G	A	G	A	G	A	C	A	C	G	G	A	G	A	C	A	G	G	G	A	C	A	G	A	A	A	G	A	G	A	A	A	G	C	C	G	G	A	G	0	0	A	G	A	G	A	G	A	G	A	A	A	C	A	C	A	G	A	G	A	G	A	C	G	G	A	A	A	G	G	G	A	G	G	G	A	G	G	G	A	G	A	G	A	C	A	A	A	G	A	A	A	A	G	G	A	A	A	G	A	A	A	A	G	G	A	A	C	C	A	G	G	G	G	G	G	G	A	C	C	C	A	G	A	A	A	A	G	G	G	G	G	G	A	G	A	G	A	A	A	G	G	G	A	G	A	A	A	A	A	A	G	G	A	A	C	C	A	G	A	A	A	A	G	G	A	A	G	G	A	G	A	A	A	A	A	A	G	G	G	G	G	G	G	G	C	C	A	G	G	G	C	C	0	0	A	G	G	G	A	G	A	G	A	G	A	G	A	G	A	A	A	G	G	G	A	A	A	G	A	A	A	C	G	G	A	A	G	G	A	G	A	C	A	G	A	G	C	C	A	G	A	C	A	G	G	G	A	G	A	G	A	C	G	G	A	C	G	G	A	G	A	G	A	A	G	G	A	A	A	A	G	G	A	G	A	G	A	G	A	G	A	G	A	G	G	G	A	G	G	G	G	G	A	G	A	A	G	G	A	A	A	A	G	G	G	G	A	G	A	A	A	A	G	G	A	A	A	C	A	A	G	G	A	C	A	A	G	G	A	A	G	G	A	A	G	G	A	A	A	C	A	G	A	A	A	G	G	G	A	G	A	A	G	G	A	A	A	C	A	G	A	G	G	G	G	G	G	G	A	G	A	A	G	G	G	G	G	G	A	G	G	G	A	G	G	G	G	G	A	A	G	G	A	G	A	G	A	G	A	C	A	G	A	A	A	A	G	G	C	C	A	A	G	G	A	G	G	G	A	A	A	G	A	G	G	G	A	A	A	A	G	G	A	A	A	C	G	G	A	G	A	G	A	G	G	G	A	G	A	G	A	A	A	G	C	C	A	G	A	G	A	A	C	C	G	G	0	0	A	G	G	G	A	G	G	G	G	G	G	G	C	C	A	A	C	C	G	G	C	C	G	G	G	G	G	G	G	G	A	A	G	G	A	A	A	G	A	A	A	G	A	A	C	C	A	C	G	G	G	G	A	A	G	G	A	G	C	C	G	G	G	G	G	G	G	G	G	G	A	C	A	G	A	C	A	G	C	C	A	A	G	G	G	G	A	A	A	A	A	A	A	A	A	A	G	G	A	A	A	A	A	A	G	G	G	G	G	G	G	G	G	G	C	C	A	A	G	G	G	G	G	G	C	C	A	A	A	A	A	A	A	A	G	G	G	G	A	A	G	G	A	A	A	A	G	G	A	A	A	A	C	C	G	G	G	G	C	C	C	C	G	G	A	A	A	A	A	A	G	G	A	A	A	A	A	A	G	G	G	G	A	A	G	G	A	A	G	G	G	G	G	G	G	G	A	A	A	A	G	G	G	G	A	A	G	G	A	A	A	G	A	A	G	G	C	C	A	A	G	G	A	A	G	G	A	G	A	A	A	A	G	G	G	G	A	A	G	G	G	G	G	G	A	A	G	G	G	G	A	A	A	G	A	A	G	G	G	G	A	A	G	G	G	G	G	G	A	A	A	A	A	A	A	A	A	A	G	G	A	A	A	A	G	G	G	G	A	A	G	G	G	G	A	A	G	G	C	C	G	G	G	G	G	G	G	G	G	G	G	G	G	G	A	A	A	A	A	A	A	A	G	G	A	A	A	A	G	G	A	A	G	G	G	G	C	C	G	G	A	G	A	G	A	G	A	G	G	G	A	G	A	G	G	G	A	A	A	A	G	G	G	G	A	A	A	G	G	G	A	G	G	G	A	A	A	A	G	G	G	G	G	G	A	A	G	G	A	G	G	G	G	G	A	A	G	G	A	C	A	A	G	G	A	G	G	G	A	A	G	G	G	G	G	G	A	G	A	A	G	G	G	G	G	G	G	G	A	A	G	G	G	G	A	A	C	C	A	A	A	A	A	A	C	C	G	G	C	C	A	A	A	A	A	A	A	A	G	G	A	A	G	G	A	A	C	C	A	A	A	A	G	G	G	G	C	C	A	A	A	A	G	G	A	A	A	A	A	A	G	G	G	G	A	A	A	A	G	G	G	G	A	A	G	G	G	G	G	G	A	A	A	A	G	G	G	G	G	G	A	A	A	G	A	A	G	G	G	G	A	G	A	A	A	A	G	G	A	A	G	G	G	G	A	A	G	G	C	C	A	G	A	G	A	G	G	G	A	A	A	G	A	A	A	G	G	G	G	G	A	A	G	G	A	G	A	A	A	A	A	A	A	A	A	A	G	G	G	G	A	A	G	G	A	A	G	G	A	A	G	G	A	A	A	A	A	A	A	G	G	G	0	0	G	G	A	G	A	G	G	G	A	A	A	G	0	0	G	G	G	G	A	G	G	G	A	A	A	A	A	G	A	G	A	C	G	G	G	G	A	G	C	C	A	A	C	C	A	G	G	G	G	G	G	G	0	0	A	G	A	G	G	G	G	G	G	G	G	G	G	G	A	G	G	G	G	G	A	A	C	C	C	C	G	G	A	A	A	A	A	A	G	G	G	G	A	A	C	C	C	C	C	C	A	A	A	C	A	G	G	G	0	0	A	A	A	A	A	A	A	A	A	A	G	G	A	A	A	A	A	A	G	G	G	G	C	C	G	G	G	G	G	G	G	G	A	G	G	G	C	C	G	G	G	G	C	C	A	A	A	A	G	G	A	A	A	A	G	G	A	A	A	A	A	A	G	G	G	G	G	G	G	G	G	G	G	G	C	C	A	A	G	G	C	C	A	A	A	A	A	A	G	G	A	A	A	A	A	A	G	G	A	A	A	A	G	G	A	A	C	C	A	A	G	G	A	G	A	A	C	C	G	G	A	A	A	A	A	A	A	A	G	G	G	G	A	A	A	A	C	C	G	G	A	G	G	G	A	A	C	C	A	A	A	C	A	A	G	G	A	A	C	C	A	A	G	G	C	C	A	A	A	A	A	A	A	A	G	G	A	G	A	A	C	C	A	G	A	G	A	G	G	G	A	A	A	G	A	G	A	A	A	A	G	G	A	A	A	C	G	G	G	G	C	C	G	G	G	G	A	G	G	G	A	G	A	G	G	G	A	G	C	C	G	G	G	G	A	A	G	G	G	G	A	A	G	G	G	G	A	A	G	G	A	A	A	A	A	A	G	G	A	A	G	G	A	A	G	G	G	G	A	G	C	C	G	G	A	C	A	G	A	G	A	G	G	G	G	G	G	G	G	G	A	A	A	A	G	G	0	0	A	A	A	C	A	A	G	G	G	G	A	G	C	C	A	A	A	A	A	G	G	G	C	C	A	A	A	G	A	A	A	G	G	G	C	C	A	G	G	G	A	G	A	A	G	G	A	A	A	C	A	G	A	G	G	G	A	C	0	0	C	C	A	G	C	C	A	G	G	G	A	A	A	A	A	G	A	G	A	A	A	A	A	A	A	A	A	G	A	G	A	A	G	G	A	A	A	G	G	G	A	A	A	A	G	G	G	G	G	G	G	G	G	G	A	G	A	G	0	0	A	G	A	G	A	A	G	G	A	A	A	G	A	G	C	C	A	A	G	G	G	G	A	A	A	G	C	C	A	G	A	A	A	C	A	A	A	A	A	G	G	G	A	A	C	C	C	C	G	G	A	A	G	G	A	A	G	G	A	A	A	A	A	G	G	G	G	G	A	G	A	A	G	G	C	C	C	C	A	A	G	G	G	G	G	G	C	C	C	C	A	G	A	A	A	A	G	G	A	G	G	G	A	A	A	G	A	G	A	C	A	G	A	A	C	C	A	G	G	G	A	A	G	G	A	A	A	G	C	C	A	G	0	0	A	G	A	A	G	G	A	A	G	G	A	A	G	G	A	A	G	G	G	G	A	A	A	A	G	G	A	A	A	A	G	G	A	G	A	G	G	G	G	G	G	G	A	A	A	A	C	C	A	G	A	G	A	A	A	A	G	G	G	G	A	A	A	G	A	G	A	G	A	G	G	G	A	A	A	A	A	A	A	A	G	G	A	A	A	A	A	A	A	G	A	G	A	A	A	A	A	G	A	G	G	G	G	G	G	G	A	C	A	A	A	A	A	A	G	G	A	G	G	G	A	G	A	A	G	G	A	A	C	C	A	A	A	A	A	A	G	G	A	A	G	G	G	G	G	G	A	A	G	G	A	A	G	G	A	A	A	G	G	G	A	A	C	C	C	C	A	G	A	G	A	A	A	G	C	C	C	C	A	A	G	G	A	A	G	G	A	G	A	G	A	A	A	A	A	G	A	G	A	G	A	G	A	G	G	G	A	G	A	G	A	G	A	C	A	G	C	C	A	G	G	G	A	G	A	G	A	G	A	G	A	A	A	A	A	G	G	G	A	G	G	G	A	G	A	A	A	C	A	G	G	G	A	A	A	G	A	C	G	G	A	G	A	G	A	G	G	G	G	G	C	C	A	A	A	A	A	A	A	A	C	C	A	A	A	A	A	G	A	A	A	A	G	G	A	C	A	G	A	G	A	A	A	A	A	A	G	G	G	G	A	G	A	A	G	G	G	G	C	C	A	G	A	C	A	C	A	G	A	G	A	A	A	C	G	G	A	G	A	A	G	G	G	G	G	G	A	A	A	A	A	G	G	G	G	G	A	A	C	C	A	A	A	A	G	G	A	G	A	C	G	G	A	G	G	G	A	A	G	G	A	G	A	C	A	A	G	G	G	G	G	G	A	G	A	C	A	G	A	A	A	A	A	G	A	A	A	G	A	A	A	G	G	G	A	G	G	G	C	C	A	A	G	G	G	G	A	A	A	G	A	C	G	G	G	G	A	G	A	A	A	A	G	G	G	G	A	A	A	A	A	G	G	G	A	G	A	G	A	G	G	G	A	A	G	G	A	G	A	A	G	G	A	G	G	G	A	C	A	G	A	A	A	G	A	C	A	A	A	G	G	G	G	G	G	G	A	G	A	C	C	C	A	G	A	A	A	G	A	A	A	C	A	G	A	G	C	C	A	G	0	0	A	A	G	G	A	G	A	A	A	G	G	G	G	G	A	G	A	A	A	G	A	A	C	C	A	G	G	G	A	A	A	G	G	G	0	0	G	G	C	C	C	C	A	A	A	G	A	G	G	G	A	G	G	G	G	G	G	G	A	A	A	G	G	G	A	G	A	G	A	A	A	A	G	G	A	G	A	A	A	G	G	G	A	A	G	G	A	A	G	G	A	A	A	A	A	G	G	G	A	C	0	0	A	G	A	A	A	G	A	G	A	G	A	C	A	A	A	G	A	G	A	A	A	G	C	C	A	G	A	C	A	G	A	C	A	G	A	C	A	G	G	G	A	G	A	A	A	G	A	G	A	A	A	G	A	G	A	A	A	A	G	G	A	A	G	G	A	A	A	G	G	G	A	A	G	G	A	A	G	G	A	A	A	A	C	C	A	A	A	A	A	A	G	G	G	G	G	G	G	G	A	G	G	G	A	A	A	A	A	A	A	A	C	C	A	A	G	G	A	G	A	A	A	G	A	G	A	A	G	G	A	A	A	A	A	A	G	G	C	C	G	G	G	G	A	G	C	C	C	C	A	G	G	G	A	A	A	G	A	C	A	G	A	A	C	C	A	G	A	G	G	G	A	G	A	G	A	G	A	A	A	A	A	A	A	A	A	A	C	C	A	A	G	G	A	A	C	C	A	A	A	A	C	C	A	A	A	G	A	G	G	G	A	A	A	A	A	G	A	A	G	G	G	G	A	A	A	A	G	G	A	A	A	A	G	G	G	G	A	A	A	A	A	A	G	G	A	A	A	A	G	G	A	A	G	G	A	G	A	G	G	G	A	G	A	G	C	C	A	A	G	G	G	G	G	G	A	A	A	G	A	A	A	G	G	G	A	G	G	G	G	G	A	A	G	G	A	A	A	A	A	A	G	G	A	A	A	G	G	G	A	A	G	G	A	C	A	A	A	G	A	G	G	G	A	G	G	G	A	G	G	G	A	A	G	G	G	G	G	G	G	G	A	A	A	A	C	C	G	G	A	A	G	G	A	A	A	A	A	A	0	0	G	G	A	G	G	G	A	A	A	G	A	A	A	A	C	C	C	C	A	G	A	A	G	G	G	G	A	A	A	A	A	A	G	G	A	A	A	G	C	C	G	G	G	G	G	G	G	G	A	A	G	G	G	G	A	A	A	A	A	A	G	G	A	A	C	C	G	G	A	A	G	G	A	A	A	A	G	G	G	G	G	G	G	G	G	G	C	C	G	G	G	G	A	A	G	G	A	A	A	A	A	A	A	A	A	A	A	A	G	G	G	G	A	G	A	C	A	A	0	0	A	A	A	G	A	A	A	A	G	G	A	A	G	G	A	A	A	A	A	A	A	G	A	A	G	G	A	A	A	A	G	G	A	A	G	G	A	A	G	G	A	G	A	G	G	G	A	G	A	G	A	G	A	C	A	A	A	A	A	A	A	G	A	A	A	A	A	G	G	G	G	G	C	C	C	C	G	G	G	G	A	A	A	A	A	G	G	G	A	G	G	G	G	G	A	G	A	G	G	G	G	G	A	G	A	G	A	A	G	G	A	A	A	G	G	G	A	A	G	G	A	G	A	A	A	A	A	A	G	G	G	G	A	G	A	G	A	C	G	G	A	A	A	G	G	G	A	G	A	A	G	G	G	G	A	G	G	G	C	C	A	G	0	0	A	G	A	G	A	G	A	A	A	G	A	A	A	G	G	G	A	A	A	A	G	G	A	G	A	G	A	A	A	G	A	A	A	G	G	G	A	A	A	A	G	G	G	G	A	G	A	A	A	G	G	G	A	G	G	G	A	C	G	G	G	G	G	G	A	A	G	G	A	A	A	A	C	C	A	A	A	G	A	G	A	A	G	G	A	A	G	G	C	C	A	G	G	G	A	A	G	G	A	G	C	C	A	A	G	G	A	A	G	G	A	A	G	G	A	A	G	G	G	G	A	G	A	A	A	A	A	A	A	G	G	G	G	G	A	G	A	A	A	A	A	A	A	A	A	G	A	C	A	C	G	G	G	G	A	G	C	C	C	C	G	G	0	0	G	G	A	G	A	A	A	A	A	A	A	G	A	G	C	C	G	G	G	G	G	G	A	A	A	A	A	G	G	G	A	G	A	A	C	C	A	G	G	G	G	G	A	G	0	0	G	G	G	G	G	G	G	G	G	G	A	G	A	C	A	A	G	G	A	A	A	A	G	G	G	G	A	A	A	A	A	A	G	G	G	G	A	A	C	C	G	G	A	A	A	A	G	G	C	C	G	G	A	G	G	G	A	A	A	G	A	A	G	G	A	A	A	A	A	A	A	A	G	G	G	G	A	A	G	G	G	G	A	A	G	G	G	G	A	A	G	G	G	G	A	G	G	G	C	C	A	A	A	C	G	G	G	G	G	G	G	G	A	A	G	G	G	G	G	G	A	G	G	G	A	C	G	G	G	G	G	G	A	A	G	G	G	G	A	A	A	G	A	C	A	A	G	G	G	G	A	A	A	A	A	A	A	C	A	G	G	G	G	G	G	G	G	G	G	G	G	G	G	G	A	C	G	G	C	C	G	G	A	A	A	A	G	G	A	C	A	A	A	A	0	0	A	G	A	C	A	G	G	G	G	G	A	G	A	G	A	G	A	A	A	A	G	G	G	G	G	G	0	0	G	G	G	G	A	G	A	A	G	G	G	G	A	A	A	A	G	G	A	A	G	G	A	G	G	G	G	G	G	G	A	A	G	G	G	G	G	G	A	A	G	G	G	G	G	G	A	A	G	G	A	A	A	A	A	A	G	G	A	A	A	G	A	G	G	G	A	A	A	G	G	G	A	C	A	A	G	G	G	G	A	A	G	G	G	G	G	G	G	G	C	C	G	G	G	G	A	A	A	G	A	A	A	G	A	A	G	G	A	A	C	C	G	G	A	C	A	G	A	G	G	G	G	G	G	G	G	G	A	A	G	G	A	A	A	A	A	A	C	C	A	G	A	C	A	A	A	C	A	A	A	G	G	G	A	A	A	G	G	G	G	G	G	G	A	G	A	G	G	G	G	G	A	A	A	G	A	G	A	G	A	G	A	A	A	G	G	G	A	A	G	G	A	G	G	G	G	G	A	G	G	G	G	G	G	G	G	G	G	G	A	G	G	G	G	G	G	G	A	A	A	G	A	G	A	G	A	G	A	G	A	A	A	A	C	C	G	G	A	A	G	G	A	A	G	G	G	G	A	G	A	A	G	G	A	A	G	G	G	G	A	G	G	G	A	G	G	G	A	C	A	A	G	G	G	G	G	G	A	G	A	C	G	G	A	A	A	G	G	G	G	G	A	G	A	G	A	A	A	A	A	G	G	G	A	G	A	G	A	G	A	G	G	G	A	G	A	G	G	G	G	G	G	G	A	G	G	G	A	A	A	A	A	A	G	G	A	G	C	C	C	C	A	G	C	C	G	G	A	A	A	G	G	G	A	A	G	G	A	A	G	G	A	G	C	C	A	C	A	A	G	G	A	G	G	G	G	G	A	A	A	G	G	G	A	A	A	A	A	A	A	A	A	G	G	G	C	C	C	C	A	G	A	G	A	A	A	A	A	C	G	G	G	G	A	G	A	G	G	G	A	G	G	G	A	G	C	C	G	G	A	A	A	C	G	G	A	G	A	G	A	G	G	G	G	G	A	G	A	G	G	G	G	G	A	G	C	C	A	G	A	G	A	A	G	G	A	G	A	G	A	A	C	C	G	G	A	G	A	A	A	A	A	G	G	G	A	A	A	G	A	G	C	C	G	G	A	A	A	A	A	G	A	G	A	G	A	G	A	G	A	G	A	A	G	G	G	G	A	G	G	G	G	G	A	A	A	A	A	A	A	G	C	C	A	A	G	G	G	G	0	0	A	G	A	A	A	A	G	G	A	G	A	A	A	A	G	G	A	A	A	A	G	G	A	G	A	A	A	G	G	G	A	C	C	C	G	G	A	A	A	A	A	A	C	C	A	G	A	A	A	G	A	A	A	G	A	G	A	G	A	G	G	G	G	G	A	A	A	A	G	G	A	A	G	G	G	G	A	A	G	G	G	G	G	G	A	A	A	G	G	G	G	G	G	G	G	G	G	G	A	A	G	G	G	G	G	G	A	G	A	A	A	G	A	A	A	G	G	G	A	A	G	G	A	A	A	A	G	G	A	A	A	G	C	C	C	C	A	A	G	G	A	A	A	A	G	G	A	A	G	G	A	A	G	G	A	C	G	G	A	A	A	A	A	A	A	A	G	G	G	G	A	G	A	A	G	G	A	G	G	G	A	G	A	A	A	G	C	C	A	A	A	A	A	G	G	G	A	A	A	G	A	A	A	G	A	G	A	G	A	A	G	G	A	G	A	C	A	G	A	G	G	G	A	G	A	A	G	G	C	C	A	G	A	A	G	G	G	G	A	G	G	G	G	G	C	C	G	G	A	A	A	G	C	C	C	C	A	A	A	A	A	A	C	C	G	G	A	C	G	G	A	A	A	A	G	G	G	G	A	G	A	C	A	A	G	G	G	G	G	G	A	A	A	G	A	G	A	A	A	G	G	G	G	G	G	G	A	G	A	G	A	G	A	G	A	G	A	A	G	G	A	A	A	A	A	A	A	G	A	G	A	G	A	A	A	A	G	G	C	C	A	A	G	G	A	G	A	A	G	G	G	G	A	G	A	G	A	A	G	G	G	G	G	G	G	G	G	G	A	A	G	G	A	A	G	G	G	G	A	A	G	G	G	G	A	G	G	G	A	G	A	A	C	C	G	G	G	G	A	A	G	G	A	A	A	A	A	G	C	C	A	A	G	G	G	G	G	G	A	A	G	G	A	A	A	A	G	G	A	A	A	A	G	G	A	A	G	G	G	G	A	A	A	G	A	A	G	G	A	G	A	G	G	G	A	C	0	0	A	G	A	G	C	C	G	G	A	G	A	G	0	0	A	G	G	G	A	G	A	G	G	G	A	G	A	G	G	G	A	G	A	G	C	C	A	C	A	G	G	G	G	G	G	G	A	G	G	G	A	A	A	A	G	G	G	G	G	G	G	G	A	A	A	G	A	A	A	A	A	G	C	C	A	G	A	A	G	G	C	C	A	A	A	A	C	C	C	C	A	A	G	G	G	G	G	G	G	G	G	G	G	G	G	G	G	G	G	G	A	A	A	A	G	G	G	G	A	A	A	G	A	G	G	G	A	G	A	G	A	G	A	G	G	G	G	G	A	G	G	G	G	G	A	A	A	G	A	G	G	G	A	G	A	A	G	G	A	G	G	G	G	G	A	A	A	A	G	G	G	G	A	A	A	A	A	G	A	A	C	C	A	G	A	G	A	A	A	C	A	G	A	A	A	G	A	A	A	G	C	C	G	G	A	A	C	C	G	G	G	G	A	G	G	G	A	A	A	A	A	G	A	A	C	C	G	G	A	G	G	G	G	G	A	A	G	G	G	G	C	C	G	G	A	C	C	C	A	G	A	G	G	G	G	G	A	G	G	G	A	G	G	G	A	A	A	G	A	G	A	A	A	A	A	A	G	G	A	G	A	A	A	C	A	A	G	G	C	C	A	A	G	G	A	A	G	G	A	G	G	G	A	A	G	G	G	G	A	A	A	A	A	A	A	C	G	G	A	G	G	G	A	G	G	G	A	G	A	G	G	G	A	G	A	A	A	G	G	G	A	G	G	G	A	A	A	C	A	G	G	G	A	G	G	G	A	A	G	G	A	A	G	G	A	A	G	G	A	G	A	A	A	A	G	G	A	A	A	A	G	G	G	G	G	G	G	G	G	G	G	G	C	C	A	A	A	A	G	G	G	G	A	G	A	A	G	G	A	A	A	A	A	A	G	G	A	A	G	G	G	G	A	A	G	G	G	G	G	G	G	G	G	G	G	G	G	G	G	G	G	G	A	A	A	A	A	A	G	G	G	G	G	G	A	A	A	A	G	G	A	A	G	G	A	A	A	A	G	G	G	G	A	A	G	G	G	G	G	G	G	G	G	G	G	G	A	A	G	G	G	G	A	A	G	G	A	G	A	A	A	A	A	G	G	G	A	G	A	A	A	G	C	C	G	G	A	G	G	G	A	G	G	G	G	G	G	G	A	A	C	C	A	A	A	G	G	G	A	G	G	G	A	A	G	G	C	C	A	G	G	G	A	G	G	G	A	G	G	G	G	G	G	G	G	G	G	G	G	G	A	A	A	G	A	A	C	C	G	G	G	G	G	G	G	G	A	A	A	G	G	G	G	G	A	A	A	A	A	A	G	G	G	G	G	G	G	G	A	G	C	C	G	G	G	G	A	C	A	G	G	G	A	A	G	G	A	A	A	A	A	A	A	C	G	G	G	G	G	G	A	A	A	G	G	G	A	G	A	A	A	G	A	G	G	G	A	C	A	G	A	C	A	C	A	G	0	0	A	G	G	G	A	G	G	G	A	A	A	A	A	G	G	G	A	G	A	G	A	G	G	G	A	G	G	G	G	G	G	G	A	G	A	G	A	A	A	A	G	G	G	G	A	A	G	G	A	G	G	G	A	A	G	G	A	A	C	C	A	A	A	A	A	A	A	A	G	G	C	C	A	A	A	A	A	A	G	G	A	A	G	G	G	G	G	G	G	G	A	A	C	C	A	A	A	C	A	G	A	G	A	G	A	G	A	G	A	A	A	G	G	G	A	G	G	G	A	A	G	G	A	G	A	G	A	A	G	G	A	G	A	C	A	A	A	G	A	A	A	G	A	C	G	G	A	G	A	A	A	A	G	G	G	G	G	G	A	G	C	C	A	A	A	A	A	A	A	G	G	G	A	A	A	G	A	G	A	A	A	C	G	G	G	G	A	A	A	G	A	A	A	C	G	G	G	G	A	G	A	G	A	A	A	A	A	A	G	G	G	G	A	G	A	A	0	0	G	G	A	G	G	G	A	A	A	A	G	G	C	C	A	C	A	G	A	G	A	G	G	G	A	C	A	G	G	G	A	C	G	G	C	C	A	G	G	G	A	C	A	G	A	G	A	G	G	G	A	G	A	A	A	A	G	G	A	A	G	G	G	G	A	A	C	C	G	G	A	G	C	C	G	G	G	G	C	C	A	C	G	G	G	G	G	G	G	G	G	G	A	A	A	A	A	A	G	G	A	G	G	G	G	G	A	G	G	G	G	G	A	A	G	G	A	A	G	G	A	A	G	G	A	A	A	G	0	0	A	A	G	G	G	G	A	A	A	G	C	C	A	A	A	G	A	A	A	G	A	G	A	C	A	G	G	G	G	G	C	C	G	G	C	C	G	G	A	G	A	A	G	G	A	A	G	G	G	G	G	G	G	G	G	G	A	C	C	C	A	G	G	G	G	G	A	A	A	A	A	G	A	A	G	G	A	G	A	G	G	G	A	A	G	G	A	A	G	G	A	G	A	G	A	G	A	A	A	G	A	G	A	C	A	G	G	G	A	G	A	G	G	G	A	A	A	G	G	G	A	G	G	G	G	G	A	A	A	G	A	A	A	A	A	A	A	A	A	A	A	A	G	G	A	C	A	A	A	A	A	A	A	C	G	G	A	A	A	G	A	A	A	A	A	G	A	A	A	G	A	C	G	G	G	G	A	A	G	G	A	A	A	G	A	G	A	A	A	G	A	G	A	G	A	G	A	G	C	C	A	G	C	C	G	G	A	A	A	G	A	A	A	A	G	G	C	C	A	G	A	A	A	A	C	C	A	A	A	A	A	G	A	A	0	0	A	G	C	C	G	G	0	0	A	A	A	A	A	A	A	G	A	A	A	A	A	G	A	G	G	G	A	G	C	C	A	A	G	G	G	G	A	A	A	G	A	G	A	A	A	A	A	A	G	G	A	A	A	A	G	G	A	C	A	G	G	G	G	G	G	G	A	G	A	G	0	0	G	G	A	A	G	G	A	A	A	A	A	G	G	G	A	G	C	C	A	G	A	G	G	G	A	A	A	C	A	G	A	C	A	A	G	G	A	A	G	G	G	G	G	G	A	A	G	G	G	G	G	G	A	G	G	G	A	G	A	G	G	G	A	A	A	A	A	A	G	G	A	G	A	A	G	G	A	A	A	G	A	A	A	G	A	G	A	G	A	A	A	A	G	G	A	G	A	C	G	G	A	G	A	A	G	G	A	A	C	C	G	G	A	G	A	A	A	G	A	A	A	G	0	0	G	G	A	G	G	G	A	G	A	C	A	A	G	G	G	G	G	G	A	A	A	A	G	G	A	G	A	A	A	A	C	C	G	G	A	G	A	G	A	G	A	G	A	A	A	G	G	G	C	C	A	A	A	G	A	G	G	G	A	G	G	G	A	A	A	C	A	A	A	G	A	C	A	G	A	G	A	G	A	A	A	A	G	G	A	G	C	C	A	C	A	A	A	A	A	G	G	G	A	C	A	G	G	G	A	G	A	A	A	G	A	A	G	G	A	A	A	G	G	G	A	G	A	A	A	G	A	G	G	G	C	C	A	G	C	C	A	A	G	G	G	G	C	C	A	G	G	G	C	C	A	C	G	G	A	G	A	C	C	C	A	C	C	C	G	G	0	0	A	G	A	A	G	G	G	G	C	C	A	A	G	G	A	A	A	G	A	A	A	C	0	0	A	G	A	G	A	G	A	G	A	G	G	G	A	A	A	G	A	G	A	G	A	A	A	G	A	G	A	A	A	C	A	G	A	G	A	G	G	G	A	G	A	G	A	C	A	A	A	A	A	G	A	G	G	G	A	G	A	G	A	C	A	A	A	G	A	A	A	A	A	G	A	G	A	G	A	G	A	A	A	A	A	A	A	G	A	A	A	A	A	A	A	A	A	G	G	G	A	A	G	G	A	A	G	G	G	G	A	A	A	G	G	G	G	G	G	G	A	G	A	G	A	A	G	G	A	A	A	G	G	G	A	A	A	G	A	G	G	G	A	G	G	G	A	G	A	G	A	G	A	A	A	G	A	G	A	C	G	G	G	G	C	C	A	G	A	G	A	A	G	G	G	G	A	G	C	C	A	G	A	G	A	A	G	G	A	G	A	A	A	C	G	G	A	A	A	G	A	A	A	A	G	G	A	G	C	C	A	A	A	G	C	C	A	A	G	G	A	A	G	G	G	G	A	A	A	A	G	G	G	G	A	A	G	G	G	G	C	C	A	A	A	A	G	G	A	A	A	A	C	C	A	C	G	G	A	A	A	G	A	A	G	G	G	G	G	G	A	G	G	G	C	C	A	A	G	G	G	G	G	G	A	A	A	A	G	G	A	A	C	C	G	G	A	G	A	G	G	G	G	G	A	G	G	G	A	G	G	G	A	A	A	A	A	G	A	G	A	A	C	C	C	C	A	G	A	G	A	A	G	G	A	G	A	A	A	C	A	G	C	C	A	C	A	A	A	G	A	G	A	G	A	A	A	G	G	G	G	G	G	G	A	C	G	G	A	G	G	G	A	G	G	G	A	G	G	G	G	G	A	A	A	G	A	G	A	G	A	G	G	G	C	C	C	C	C	C	A	C	A	A	C	C	G	G	G	G	G	G	A	G	A	A	A	C	G	G	A	A	A	A	A	G	G	G	A	G	C	C	C	C	A	G	G	G	A	G	A	A	G	G	G	G	A	G	G	G	A	A	A	A	A	A	A	A	G	G	A	G	G	G	A	C	C	C	G	G	G	G	G	G	C	C	G	G	A	G	G	G	A	A	A	G	A	G	A	A	A	G	A	G	A	G	A	C	A	G	A	A	A	G	A	C	G	G	C	C	A	G	A	A	A	A	A	A	G	G	A	G	A	G	G	G	A	A	A	G	C	C	A	G	G	G	A	A	A	A	G	G	G	G	A	A	A	C	A	A	G	G	G	G	G	G	A	G	A	A	A	A	A	G	G	G	A	G	0	0	A	G	A	G	A	A	A	G	A	A	G	G	G	G	A	G	A	A	G	G	G	G	G	G	C	C	G	G	A	A	G	G	A	A	G	G	G	G	A	G	C	C	C	C	A	A	A	G	G	G	A	A	A	G	C	C	C	C	A	A	A	A	G	G	A	G	A	A	A	A	A	C	G	G	A	G	C	C	A	G	G	G	G	G	G	G	G	G	C	C	G	G	A	A	A	A	G	G	A	G	G	G	A	G	A	G	A	G	A	G	C	C	G	G	G	G	G	G	A	A	A	G	A	A	A	G	A	G	A	C	A	G	G	G	A	G	A	G	G	G	A	G	G	G	A	G	A	G	A	A	G	G	A	G	C	C	G	G	G	G	G	G	A	G	A	A	A	G	G	G	A	C	A	G	G	G	A	G	G	G	A	A	A	A	A	A	A	G	A	C	A	G	G	G	A	A	G	G	A	A	G	G	G	G	A	A	A	G	A	C	A	A	G	G	G	G	G	G	A	C	G	G	A	G	A	A	A	G	A	G	A	A	A	A	A	A	A	A	C	C	A	A	C	C	A	A	G	G	G	G	A	A	A	A	A	A	A	G	G	G	A	A	A	A	G	G	C	C	G	G	A	A	A	G	A	A	A	A	A	A	A	A	A	A	G	G	A	A	G	G	C	C	G	G	G	G	A	G	G	G	G	G	A	A	A	G	A	G	A	G	A	A	A	A	A	G	A	G	A	G	G	G	G	G	A	G	A	G	A	A	A	G	A	A	A	G	A	G	A	G	A	G	G	G	G	G	G	G	G	G	G	G	G	G	G	G	A	A	A	A	A	A	A	A	A	A	A	A	A	A	A	G	A	A	G	G	A	A	G	G	0	0	A	C	C	C	A	A	G	G	G	G	A	G	A	G	A	G	A	A	A	G	A	A	A	G	A	A	A	G	G	G	A	A	G	G	G	G	A	A	G	G	A	G	G	G	A	G	A	G	A	A	A	C	A	G	A	G	G	G	A	G	C	C	A	A	G	G	A	A	G	G	A	A	G	G	A	A	A	G	G	G	A	A	G	G	A	A	A	A	A	A	A	A	G	G	A	G	A	A	G	G	A	A	A	A	A	G	A	G	A	G	C	C	A	G	A	G	G	G	G	G	A	G	A	G	A	G	G	G	A	G	A	A	A	G	A	G	A	A	A	A	A	A	A	C	G	G	A	A	G	G	G	G	A	A	A	A	G	G	G	G	A	A	G	G	G	G	A	A	A	A	G	G	G	G	A	C	A	A	C	C	A	A	A	A	A	A	G	G	G	G	A	A	G	G	G	G	A	G	A	A	A	G	A	A	A	A	A	A	A	A	A	G	0	0	A	A	A	A	A	G	A	G	A	G	0	0	A	G	A	G	A	A	G	G	A	A	A	G	A	A	A	G	A	A	A	G	A	G	A	G	A	G	G	G	A	C	G	G	A	A	G	G	A	G	G	G	A	G	A	G	A	G	A	A	C	C	A	G	G	G	G	G	A	C	G	G	A	G	A	A	G	G	G	G	A	A	A	C	A	G	A	G	G	G	G	G	A	C	A	A	A	G	A	A	A	A	A	G	A	A	A	G	G	G	A	A	C	C	G	G	A	A	A	G	A	A	G	G	A	G	G	G	G	G	G	G	G	G	A	A	A	C	A	A	A	A	A	G	A	A	A	G	A	G	A	G	G	G	G	G	G	G	A	G	A	C	G	G	A	G	A	C	A	A	G	G	G	G	G	G	A	A	A	G	A	A	G	G	A	G	A	A	A	G	G	G	A	G	A	G	G	G	G	G	G	G	C	C	C	C	A	A	G	G	A	A	G	G	A	A	A	A	G	G	G	G	A	A	A	A	A	A	A	A	G	G	A	A	G	G	A	A	A	A	G	G	G	G	A	A	G	G	A	G	G	G	A	G	A	G	G	G	G	G	C	C	A	A	G	G	A	A	A	A	A	A	A	A	A	A	G	G	G	G	C	C	G	G	A	A	A	G	0	0	A	G	A	A	A	A	A	G	A	C	A	A	A	G	A	A	A	A	G	G	A	G	A	G	A	G	C	C	A	A	A	A	G	G	G	G	G	G	A	C	C	C	A	A	A	A	A	A	A	G	A	A	0	0	G	G	A	A	A	G	G	G	A	G	A	G	G	G	G	G	G	G	G	G	G	G	A	G	A	A	A	G	A	A	A	A	A	A	A	A	G	G	A	C	A	G	A	G	A	A	A	A	A	A	A	A	G	G	A	A	A	G	G	G	A	G	A	G	G	G	A	C	A	A	G	G	A	G	C	C	A	A	A	C	C	C	C	C	A	G	A	G	G	G	A	G	A	A	A	C	A	G	A	C	G	G	G	G	A	G	G	G	G	G	A	G	A	G	G	G	A	C	G	G	A	G	G	G	G	G	A	C	A	G	A	A	A	A	A	A	A	G	A	G	A	A	A	G	A	A	G	G	C	C	A	A	A	C	C	C	G	G	A	A	A	G	G	G	A	G	A	A	A	G	A	G	A	G	A	A	A	G	A	A	A	A	G	G	A	G	G	G	A	A	C	C	G	G	A	A	A	G	G	G	A	C	A	G	A	A	G	G	G	G	G	G	G	G	A	A	A	C	A	A	A	C	A	A	G	G	G	G	A	A	A	G	G	G	A	A	G	G	A	G	G	G	A	A	A	G	A	G	G	G	G	G	A	G	A	A	G	G	G	G	G	G	G	G	G	G	A	A	A	C	A	A	A	A	G	G	A	A	G	G	A	G	A	C	A	G	A	G	A	A	G	G	G	G	G	G	C	C	A	A	A	G	A	A	G	G	A	A	A	C	C	C	A	G	A	A	A	G	A	G	A	A	A	A	G	G	A	G	A	A	A	G	A	G	A	G	G	G	A	A	A	G	A	G	A	G	A	C	A	G	G	G	A	G	A	G	A	G	G	G	A	G	A	G	G	G	A	A	A	G	A	A	A	A	A	A	A	G	A	G	A	G	A	C	G	G	A	G	A	G	A	G	A	G	A	G	A	G	G	G	A	G	A	G	A	G	A	G	G	G	G	G	A	A	A	C	A	A	A	G	A	G	C	C	A	G	A	C	A	G	A	G	G	G	G	G	A	G	C	C	A	G	G	G	A	G	A	G	A	G	C	C	A	G	G	G	A	G	A	G	G	G	A	C	A	C	A	G	A	G	G	G	G	G	G	G	A	G	G	G	G	G	C	C	A	A	G	G	C	C	A	C	A	G	A	G	A	A	A	A	G	G	A	G	A	G	A	G	A	A	G	G	A	G	A	A	A	G	G	G	A	G	A	G	A	G	A	C	A	G	C	C	A	A	A	A	C	C	G	G	A	A	G	G	G	G	G	G	A	G	G	G	A	A	G	G	A	A	A	A	C	C	G	G	G	G	G	G	G	G	G	G	A	G	A	A	G	G	A	A	A	A	A	A	C	C	A	A	A	G	A	G	G	G	A	G	A	G	A	C	A	C	G	G	A	A	G	G	A	C	G	G	A	G	G	G	A	A	G	G	A	A	A	G	A	A	A	A	A	G	A	G	A	A	G	G	G	G	G	G	A	G	G	G	G	G	A	G	A	G	A	G	C	C	A	G	A	G	A	A	A	A	G	G	A	A	A	A	A	G	A	A	C	C	G	G	G	G	A	A	A	A	G	G	A	A	C	C	A	G	A	G	A	G	G	G	A	G	G	G	A	G	G	G	A	A	A	G	G	G	G	G	A	A	A	A	A	G	G	G	A	G	A	G	A	C	G	G	C	C	A	C	A	A	A	A	C	C	G	G	A	C	G	G	G	G	A	G	A	A	A	C	A	G	G	G	A	A	A	A	A	G	A	G	G	G	A	C	G	G	A	C	C	C	A	A	G	G	A	G	A	A	C	C	A	A	A	A	G	G	A	G	G	G	G	G	A	A	G	G	A	G	A	A	G	G	A	C	0	0	A	G	0	0	A	G	A	A	A	G	A	G	G	G	A	G	G	G	A	G	A	A	A	G	A	G	G	G	A	A	A	G	A	G	G	G	A	G	A	G	G	G	A	G	A	A	A	A	A	A	A	A	A	G	G	G	G	G	A	A	G	G	G	G	A	A	A	G	A	G	C	C	A	C	A	A	G	G	G	G	A	G	G	G	A	A	A	A	A	A	G	G	A	G	G	G	A	A	A	A	G	G	G	G	A	A	A	A	C	C	A	G	C	C	G	G	G	G	G	G	G	G	G	G	G	G	A	A	A	A	G	G	A	A	A	A	A	A	A	A	A	A	A	A	A	A	A	A	G	G	A	A	G	G	G	G	A	A	C	C	A	A	A	A	G	G	A	A	A	A	G	G	C	C	G	G	A	A	C	C	G	G	A	C	A	A	G	G	G	G	G	G	G	G	G	G	A	A	A	A	A	C	G	G	G	G	A	A	A	A	G	G	G	G	A	A	G	G	A	A	G	G	A	A	A	A	G	G	A	A	G	G	A	A	G	G	G	G	A	A	A	A	A	G	G	G	G	G	A	A	G	G	G	G	G	G	A	A	A	A	A	A	G	G	A	A	G	G	A	A	A	A	G	G	G	G	A	G	A	A	G	G	A	A	0	0	A	A	G	G	G	G	G	G	G	G	A	A	A	A	A	A	G	G	G	G	G	G	G	G	G	G	G	G	A	A	C	C	G	G	A	A	A	A	G	G	G	G	A	C	A	A	G	G	A	A	A	A	G	G	G	G	A	G	G	G	A	C	A	G	G	G	A	G	A	A	A	G	A	A	C	C	A	G	A	G	G	G	A	A	A	G	C	C	G	G	A	C	A	G	C	C	G	G	A	G	C	C	G	G	C	C	A	G	G	G	A	G	A	G	A	G	A	G	G	G	A	A	A	G	A	G	G	G	A	G	A	A	A	C	G	G	G	G	A	A	C	C	A	A	A	G	G	G	G	G	A	A	C	C	A	A	G	G	A	G	G	G	G	G	G	G	G	G	A	A	A	G	A	A	G	G	A	A	G	G	G	G	G	G	A	A	A	G	A	A	G	G	G	G	A	A	G	G	G	G	A	A	A	A	A	G	G	G	C	C	A	C	G	G	A	A	A	A	A	A	A	G	A	A	G	G	A	A	A	A	A	G	A	G	G	G	G	G	G	G	G	G	A	G	G	G	A	G	G	G	A	A	A	G	G	G	A	G	A	A	G	G	G	G	G	G	A	A	G	G	A	G	A	C	A	G	G	G	A	A	A	A	A	G	G	G	A	G	G	G	A	C	A	G	G	G	A	A	A	A	G	G	A	A	A	A	A	A	G	G	C	C	A	A	G	G	G	G	A	A	A	G	A	C	A	G	A	C	G	G	A	A	A	A	A	A	G	G	A	A	A	G	G	G	A	G	A	A	C	C	G	G	A	A	A	A	G	G	G	G	A	G	G	G	A	G	A	A	A	G	G	G	G	G	A	G	A	G	G	G	A	A	G	G	G	G	G	G	G	G	A	A	G	G	G	G	G	G	A	C	G	G	A	A	A	G	G	G	A	A	0	0	G	G	A	A	A	A	G	G	A	A	C	C	A	G	A	G	C	C	A	G	A	A	A	G	A	G	G	G	A	G	A	A	A	G	A	G	A	A	A	G	G	G	G	G	A	A	A	A	A	G	G	G	G	G	A	G	A	A	G	G	G	G	A	A	A	A	G	G	G	G	C	C	G	G	A	A	G	G	A	G	A	A	A	A	A	A	G	G	A	G	A	A	A	A	G	G	G	G	G	G	C	C	A	A	A	G	C	C	A	C	A	G	A	A	G	G	G	G	A	G	G	G	A	G	G	G	A	A	A	C	G	G	A	G	A	G	G	G	G	G	G	G	A	G	G	G	G	G	C	C	G	G	A	A	A	A	C	C	C	C	G	G	A	A	A	A	G	G	A	A	A	A	A	A	A	A	A	A	G	G	A	A	A	G	A	A	G	G	A	A	G	G	G	G	G	G	A	A	G	G	A	A	C	C	G	G	A	G	A	G	A	A	A	G	G	G	C	C	A	A	A	A	A	A	A	G	C	C	A	A	G	G	A	G	G	G	A	A	A	A	G	G	A	G	C	C	G	G	G	G	A	G	A	G	A	C	C	C	A	G	A	G	A	A	A	C	G	G	A	A	G	G	A	A	A	A	G	G	A	A	G	G	A	A	G	G	A	A	G	G	A	G	A	G	G	G	A	G	A	G	G	G	A	G	A	A	G	G	A	G	A	A	A	A	G	G	A	A	A	G	G	G	A	C	G	G	A	A	G	G	A	C	A	G	G	G	G	G	G	G	A	A	C	C	A	A	A	A	A	A	A	C	C	C	G	G	A	A	A	G	C	C	A	A	G	G	A	A	A	A	A	G	A	A	A	C	A	G	A	C	A	G	A	G	A	A	A	G	G	G	A	A	A	G	A	A	A	G	G	G	A	C	G	G	A	G	A	G	C	C	0	0	G	G	A	G	A	C	G	G	A	G	A	A	A	C	A	G	G	G	A	G	A	G	A	A	G	G	A	A	G	G	A	G	A	A	A	G	A	G	A	A	A	G	G	G	G	G	G	G	C	C	G	G	A	A	A	C	A	A	G	G	A	G	C	C	A	A	A	C	G	G	A	C	G	G	G	G	A	G	A	A	A	G	G	G	A	G	A	G	A	G	G	G	G	G	A	C	A	C	A	G	A	A	A	G	A	A	A	G	G	G	G	G	C	C	A	A	G	G	A	A	G	G	A	A	G	G	A	A	A	A	A	G	G	G	A	A	G	G	G	G	A	G	G	G	G	G	C	C	C	C	G	G	G	G	A	G	G	G	A	A	A	A	G	G	C	C	A	A	A	A	0	0	G	G	G	G	G	G	G	G	A	A	G	G	G	G	A	G	A	A	A	A	A	A	A	G	A	A	G	G	A	A	A	A	C	C	G	G	G	G	A	A	C	C	G	G	A	A	C	C	G	G	G	G	A	A	A	G	G	G	A	G	A	A	A	A	G	G	G	G	A	G	A	A	A	A	G	G	A	G	A	A	A	G	0	0	A	A	C	C	G	G	G	G	A	G	A	G	A	G	A	A	A	A	A	A	A	A	A	G	A	A	A	A	G	G	G	G	A	A	A	A	G	G	C	C	A	A	A	A	A	A	G	G	A	G	A	A	A	A	G	G	G	G	A	A	A	A	C	C	A	A	G	G	G	G	A	A	G	G	A	A	G	G	G	G	G	G	A	A	A	A	G	G	G	G	A	A	G	G	C	C	A	A	A	A	G	G	A	G	A	C	G	G	A	A	A	A	C	C	A	A	G	G	A	G	A	A	G	G	A	G	A	G	A	G	A	A	A	A	G	G	C	C	A	A	A	A	A	A	C	C	A	A	A	A	A	A	A	A	G	G	G	G	A	G	A	A	A	G	A	G	G	G	A	G	A	A	G	G	G	G	A	G	G	G	A	G	A	A	G	G	A	A	G	G	A	G	G	G	A	A	A	G	A	A	G	G	C	C	A	A	A	G	A	A	A	A	G	G	G	G	A	G	A	G	A	A	A	A	A	G	A	G	G	G	G	G	G	G	A	A	A	G	G	G	A	C	G	G	G	G	A	G	G	G	0	0	G	G	G	G	G	G	A	C	G	G	A	G	A	A	A	A	C	C	G	G	G	G	A	G	A	G	A	G	A	A	A	G	A	G	G	G	G	G	G	G	A	G	G	G	G	G	A	G	G	G	A	A	G	G	G	G	0	0	G	G	C	C	G	G	G	G	A	A	G	G	C	C	G	G	A	A	A	A	A	A	G	G	A	A	A	A	A	A	G	G	A	G	G	G	G	G	C	C	A	A	A	A	A	A	C	C	G	G	A	G	A	G	C	C	G	G	G	G	A	A	A	A	G	G	A	A	G	G	G	G	A	G	G	G	G	G	A	A	A	G	0	0	G	G	G	G	A	A	G	G	C	C	G	G	A	A	A	G	G	G	G	G	G	G	G	G	A	A	A	A	G	G	A	A	G	G	A	A	G	G	A	C	A	A	A	A	A	A	C	C	A	G	G	G	G	G	G	G	A	A	G	G	G	G	G	G	G	G	G	G	G	G	A	A	A	A	A	A	G	G	A	A	A	G	A	A	G	G	A	A	A	G	G	G	G	G	A	A	A	A	G	G	G	G	G	G	A	A	A	A	G	G	A	G	G	G	A	A	G	G	C	C	A	C	A	G	A	A	G	G	C	C	A	A	G	G	A	A	A	A	G	G	A	A	A	A	A	A	G	G	G	G	G	G	C	C	G	G	A	G	G	G	A	G	A	A	A	G	A	G	A	G	A	A	A	G	A	A	A	G	G	G	A	A	A	G	A	C	A	A	A	G	G	G	A	A	A	G	A	A	A	G	C	C	A	G	A	G	G	G	A	A	G	G	A	A	G	G	A	A	A	A	A	A	G	G	A	A	A	A	A	A	A	G	C	C	A	G	A	C	A	A	C	C	A	A	C	C	G	G	G	G	A	A	G	G	A	A	A	G	A	C	A	A	A	G	A	G	A	C	A	G	C	C	A	A	A	A	A	A	G	G	G	G	A	A	A	G	A	A	G	G	A	A	A	C	C	C	A	G	A	G	A	C	A	C	G	G	G	G	A	G	A	A	A	G	C	C	A	A	A	C	A	C	G	G	A	G	A	C	A	G	A	A	A	A	A	A	A	G	A	G	A	A	G	G	G	G	A	A	A	A	G	G	A	A	A	A	A	A	G	G	A	G	A	A	G	G	C	C	A	A	G	G	G	G	G	G	A	G	G	G	A	G	A	G	G	G	A	A	A	G	G	G	G	G	A	A	A	G	A	G	A	G	G	G	A	A	A	G	A	A	G	G	A	C	G	G	G	G	A	A	C	C	C	C	C	C	A	A	G	G	A	A	G	G	G	G	A	A	A	A	C	C	A	A	G	G	A	A	G	G	A	G	A	G	A	A	A	A	G	G	G	G	G	G	A	A	C	C	G	G	A	A	A	A	G	G	A	C	A	G	A	G	G	G	G	G	G	G	A	A	G	G	A	A	G	G	A	G	G	G	G	G	G	G	A	G	G	G	G	G	A	G	A	G	G	G	A	A	A	G	G	G	G	G	C	C	A	C	A	C	A	A	A	G	A	G	G	G	A	A	A	G	A	A	C	C	C	C	A	G	A	G	A	A	A	G	C	C	A	G	G	G	A	G	A	C	A	A	A	A	A	A	A	A	A	A	A	G	A	G	G	G	C	C	C	C	A	G	G	G	A	G	A	A	A	G	A	G	A	G	A	A	G	G	A	A	A	G	A	C	G	G	A	G	A	A	A	G	C	C	G	G	G	G	A	G	A	A	A	A	A	C	G	G	A	A	G	G	G	G	G	G	A	G	G	G	C	C	A	A	A	A	A	G	C	C	C	C	A	G	A	G	A	G	A	A	G	G	G	G	A	A	G	G	A	G	G	G	C	C	G	G	A	C	A	G	G	G	A	G	A	G	A	A	A	C	G	G	C	C	G	G	A	A	G	G	G	G	A	G	A	C	G	G	G	G	C	C	G	G	G	G	A	A	A	A	G	G	A	G	A	G	A	G	C	C	C	C	A	G	G	G	G	G	A	A	0	0	A	G	A	A	G	G	G	G	G	G	C	C	G	G	A	A	A	A	G	G	A	G	C	C	G	G	A	A	G	G	C	C	G	G	A	A	G	G	A	G	A	C	A	G	A	C	G	G	G	G	A	A	A	G	G	G	A	G	A	G	A	A	A	G	A	G	A	G	A	G	G	G	A	C	A	G	A	C	G	G	G	G	A	A	G	G	A	A	A	G	C	C	A	G	A	A	G	G	A	G	A	G	A	A	A	A	G	G	A	G	G	G	G	G	A	A	A	A	G	G	A	A	A	A	A	A	G	G	C	C	G	G	G	G	A	A	A	G	G	G	G	G	A	G	A	A	G	G	G	G	G	G	A	G	A	C	A	C	G	G	A	G	A	A	A	A	A	G	A	A	A	A	A	A	A	G	G	G	G	G	G	G	A	A	0	0	G	G	A	G	A	A	A	G	G	G	G	G	G	G	A	G	A	G	G	G	A	C	C	C	G	G	A	G	A	G	A	G	A	G	G	G	A	A	A	G	A	G	A	A	A	G	A	A	0	0	A	G	A	G	A	G	0	0	A	A	A	G	G	G	G	G	A	G	A	G	A	G	A	G	G	G	A	G	A	G	A	A	A	A	A	A	A	G	G	G	G	G	A	A	A	A	G	G	A	G	C	C	A	G	A	G	A	A	G	G	G	G	G	G	A	C	A	A	A	G	A	A	G	G	A	G	A	G	A	C	A	A	G	G	A	A	A	A	G	G	G	G	A	C	G	G	G	G	G	G	A	A	A	A	A	A	A	A	A	G	A	A	C	C	A	G	A	A	A	G	A	A	A	A	G	G	A	C	A	A	A	A	G	G	A	G	C	C	A	G	A	G	G	G	G	G	G	G	C	C	A	G	G	G	G	G	A	A	G	G	A	A	A	G	G	G	G	G	G	G	A	C	G	G	A	A	A	G	A	G	G	G	A	G	A	G	A	A	G	G	G	G	A	A	G	G	A	G	A	A	A	A	A	G	A	G	A	A	A	A	A	G	A	A	A	A	G	G	G	G	A	A	A	C	C	C	A	G	G	G	G	G	G	G	A	G	G	G	A	G	A	G	A	A	G	G	A	G	G	G	G	G	A	G	G	G	G	G	A	G	A	G	A	G	A	C	A	G	G	G	G	G	A	A	A	G	A	A	A	G	G	G	A	A	G	G	A	A	G	G	A	G	C	C	G	G	G	G	A	G	A	A	A	G	A	A	G	G	C	C	G	G	G	G	A	A	A	G	A	A	A	A	G	G	G	G	G	G	G	G	C	C	G	G	G	G	A	G	G	G	G	G	A	G	G	G	G	G	A	A	G	G	G	G	G	G	C	C	G	G	A	A	A	G	A	A	A	G	A	G	A	A	G	G	A	G	G	G	A	A	G	G	A	G	A	A	G	G	A	A	G	G	G	G	G	G	G	G	A	A	A	A	A	A	G	G	A	A	G	G	A	A	C	C	A	C	A	A	A	A	A	G	C	C	A	G	C	C	A	G	G	G	A	A	A	G	A	A	G	G	A	A	G	G	A	A	A	A	A	A	C	C	A	G	A	A	G	G	A	G	A	A	C	C	A	A	A	G	G	G	C	C	A	A	G	G	G	G	A	G	G	G	G	G	A	A	A	G	A	C	G	G	A	A	C	C	A	A	A	G	G	G	A	A	A	C	A	A	C	C	A	A	A	A	A	G	A	A	G	G	G	G	A	A	A	G	G	G	G	G	A	G	A	A	G	G	G	G	G	G	0	0	G	G	A	A	A	G	C	C	G	G	G	G	G	G	G	G	A	C	A	G	A	A	A	A	G	G	A	G	G	G	G	G	A	G	G	G	A	G	G	G	C	C	A	G	A	C	G	G	A	C	A	A	G	G	A	G	G	G	A	G	G	G	A	G	A	G	A	G	A	A	A	A	A	A	A	A	G	G	A	G	A	G	A	A	G	G	A	A	G	G	A	G	A	G	A	C	A	A	G	G	G	G	A	A	G	G	C	C	G	G	A	A	0	0	G	G	A	G	G	G	C	C	A	C	A	A	A	A	A	A	A	A	A	G	A	A	C	C	A	A	A	G	G	G	G	G	A	C	A	C	A	G	A	G	A	G	A	G	0	0	A	G	G	G	A	A	A	G	A	G	A	A	A	C	A	G	A	G	A	G	G	G	A	A	A	A	A	A	G	G	A	A	A	A	A	A	A	G	A	A	G	G	G	G	A	G	C	C	A	A	A	G	A	G	A	C	A	A	A	G	G	G	A	A	G	G	G	G	A	G	0	0	A	G	A	G	A	A	A	G	A	A	A	G	G	G	C	C	G	G	G	G	G	G	A	A	C	C	A	A	G	G	A	G	C	C	A	G	A	G	A	G	A	G	A	A	A	A	G	G	C	C	G	G	A	A	A	A	A	G	G	G	A	G	A	A	0	0	G	G	G	G	A	G	A	A	A	G	C	C	A	A	A	G	A	A	G	G	G	G	G	G	A	G	G	G	A	A	G	G	G	G	A	G	A	G	A	G	C	C	A	G	A	G	A	G	G	G	G	G	A	G	A	G	A	A	A	G	A	G	A	G	G	G	G	G	A	G	A	G	A	A	G	G	G	G	G	G	G	G	A	G	A	C	A	A	A	A	A	A	A	A	A	A	A	G	A	A	G	G	G	G	A	A	A	G	A	G	A	G	A	G	G	G	G	G	A	A	A	G	G	G	G	G	G	G	A	A	A	G	A	G	C	C	G	G	A	G	A	G	A	A	A	G	A	G	G	G	G	G	G	G	A	A	A	G	G	G	A	A	A	G	A	G	A	G	A	G	G	G	A	G	A	A	A	G	A	G	A	G	A	A	G	G	A	G	A	G	G	G	A	A	G	G	A	C	A	C	A	A	A	G	A	G	A	C	A	A	A	A	G	G	A	A	A	G	A	A	0	0	G	G	G	G	G	G	A	G	G	G	A	C	A	G	G	G	A	A	A	G	G	G	G	G	A	G	A	G	A	G	A	A	A	A	A	A	A	A	A	G	G	G	A	G	0	0	A	G	C	C	G	G	A	C	G	G	A	G	G	G	A	G	A	G	G	G	A	G	G	G	C	C	A	A	G	G	A	A	A	A	A	A	A	G	A	G	G	G	A	A	G	G	A	G	A	G	A	G	G	G	G	G	G	G	A	A	A	G	G	G	A	A	G	G	G	G	G	G	A	A	G	G	A	A	A	A	G	G	G	G	C	C	G	G	A	A	G	G	C	C	A	G	G	G	G	G	A	A	C	C	A	A	G	G	G	G	A	A	A	A	G	G	A	A	G	G	C	C	A	A	A	A	G	G	G	G	G	G	A	G	A	A	G	G	A	A	G	G	C	C	A	A	A	A	G	G	A	A	G	G	A	A	A	A	G	G	A	A	G	G	A	A	G	G	A	A	A	A	A	A	A	A	G	G	G	G	G	G	G	G	G	G	G	G	A	A	A	A	A	A	G	G	A	A	0	0	A	A	A	A	G	G	T	T	A	A	G	G	G	G	A	A	A	A	C	C	C	C	G	G	C	C	A	A	G	G	A	A	G	G	G	G	G	G	G	G	G	G	A	A	G	G	A	A	A	A	A	A	G	G	G	G	A	A	A	A	A	A	A	A	G	G	G	G	G	G	0	0	A	C	G	G	A	A	G	G	A	A	G	G	A	A	G	G	A	A	G	G	A	A	A	A	A	A	A	A	G	G	C	C	G	G	A	A	A	A	A	A	A	A	G	G	A	A	G	G	A	A	G	G	A	G	G	G	A	G	G	G	A	G	A	A	A	A	A	G	G	G	G	G	G	G	G	G	C	C	G	G	A	A	A	G	C	C	G	G	A	A	A	G	G	G	A	G	A	G	A	A	A	A	A	A	A	A	G	G	A	A	A	A	A	A	G	G	A	C	A	G	A	A	G	G	A	A	A	A	G	G	A	A	A	A	G	G	C	C	A	G	A	A	A	G	A	G	A	G	A	G	A	G	G	G	C	C	G	G	G	G	A	G	A	A	G	G	A	G	A	G	A	C	G	G	G	G	A	A	A	A	A	G	G	G	A	A	A	C	A	A	A	C	G	G	C	C	G	G	G	G	A	G	A	A	G	G	A	A	G	G	A	A	A	C	A	A	G	G	A	A	G	G	C	C	C	C	G	G	A	A	C	C	A	A	A	C	G	G	G	G	G	G	A	A	C	C	G	G	A	A	A	A	A	A	G	G	A	A	A	A	G	G	A	A	G	G	G	G	G	G	A	A	G	G	G	G	A	G	A	G	G	G	G	G	C	C	G	G	C	C	A	C	A	A	G	G	G	G	G	G	A	C	C	C	G	G	A	A	C	C	A	G	A	G	A	A	A	A	C	C	A	G	G	G	A	G	A	A	G	G	A	G	A	A	A	A	A	G	G	G	A	A	C	C	A	G	A	G	A	C	A	C	A	C	A	C	G	G	A	G	G	G	A	C	A	A	A	G	G	G	A	A	A	A	G	G	A	G	A	G	A	A	A	G	A	G	G	G	A	G	A	C	A	G	A	A	A	G	G	G	A	A	A	A	A	A	C	C	G	G	G	G	A	A	A	A	G	G	A	G	G	G	G	G	A	G	G	G	A	G	A	G	A	G	G	G	A	A	A	G	A	G	A	A	A	G	A	G	0	0	A	C	G	G	A	A	G	G	A	A	C	C	A	A	G	G	G	G	G	G	G	G	G	G	G	G	C	C	A	G	G	G	A	G	C	C	A	A	A	A	C	C	A	A	G	G	A	A	G	G	A	G	A	A	A	A	A	G	C	C	A	A	A	A	A	G	G	G	G	G	A	A	A	A	A	G	A	G	A	A	A	A	A	A	A	A	A	C	A	G	A	G	A	G	A	G	C	C	A	G	A	A	A	A	G	G	A	A	A	G	G	G	A	G	A	C	G	G	A	G	G	G	A	G	A	G	A	A	A	G	A	G	A	G	G	G	G	G	G	G	A	A	G	G	G	G	G	G	G	G	C	C	G	G	A	G	A	G	G	G	G	G	A	A	A	A	G	G	G	G	A	G	A	G	A	A	A	G	G	G	A	A	G	G	A	G	A	A	A	G	A	A	G	G	A	G	A	A	A	A	A	A	A	A	G	G	G	G	G	G	A	A	G	G	G	G	A	A	A	G	G	G	C	C	C	C	A	A	G	G	G	G	G	G	A	G	G	G	G	G	A	G	G	G	A	G	A	G	A	G	A	A	A	A	G	G	G	G	A	G	A	A	G	G	G	G	G	G	A	G	A	A	G	G	G	G	A	G	G	G	G	G	A	A	G	G	A	A	A	A	A	A	A	A	G	G	A	G	A	G	G	G	A	G	A	A	A	G	A	G	A	A	A	G	G	G	A	G	A	G	G	G	G	G	G	G	A	G	C	C	A	G	G	G	A	G	A	A	G	G	A	A	A	A	A	C	G	G	A	G	A	C	A	A	C	C	G	G	A	G	A	G	G	G	A	G	G	G	A	A	G	G	C	C	A	A	G	G	G	G	G	G	A	A	G	G	A	A	C	C	C	C	G	G	A	C	A	A	A	A	G	G	A	C	A	G	G	G	A	G	C	C	A	A	G	G	G	G	C	C	0	0	A	A	A	G	C	C	G	G	C	C	A	A	G	G	G	G	G	G	A	G	C	C	G	G	A	A	A	G	A	A	A	A	G	G	G	G	A	A	A	A	A	A	A	C	G	G	A	G	A	G	C	C	A	G	C	C	A	C	A	A	A	C	G	G	A	A	G	G	G	G	G	G	A	C	A	A	G	G	A	G	A	G	G	G	A	A	A	A	G	G	C	C	G	G	A	G	A	A	G	G	A	A	G	G	A	A	G	G	A	A	G	G	G	G	A	A	G	G	A	A	A	A	A	A	G	G	G	G	G	G	C	C	G	G	G	G	G	G	A	A	C	C	C	C	A	A	A	A	A	A	G	G	G	G	G	G	G	G	A	A	A	A	A	A	A	A	G	G	G	G	A	A	G	G	C	C	A	A	G	G	G	G	G	G	A	A	G	G	A	A	G	G	G	G	A	A	G	G	G	G	A	A	A	A	A	A	G	G	G	G	A	A	G	G	C	C	G	G	G	G	G	G	A	A	A	A	G	G	G	G	A	A	G	G	A	A	A	A	G	G	A	A	G	G	A	A	A	A	A	A	A	A	G	G	A	G	G	G	A	A	A	A	A	A	G	G	A	A	G	G	A	A	A	A	G	G	0	0	G	G	G	G	G	G	G	G	G	G	G	G	G	G	A	G	G	G	A	A	A	A	G	G	G	G	A	A	G	G	A	A	A	A	A	A	A	A	G	G	G	G	G	G	G	G	G	G	C	C	A	A	G	G	G	G	C	C	G	G	A	A	A	A	G	G	A	G	A	A	G	G	A	A	G	G	A	G	G	G	C	C	G	G	A	A	A	G	A	G	G	G	G	G	A	A	G	G	A	G	G	G	A	G	A	A	G	G	A	G	0	0	A	G	A	G	A	A	A	G	A	A	G	G	G	G	A	A	G	G	A	A	A	G	C	C	C	C	A	C	G	G	G	G	G	G	A	A	G	G	A	A	A	G	A	C	C	C	A	G	G	G	G	G	A	G	A	C	G	G	G	G	G	G	G	G	G	G	A	A	G	G	G	G	A	A	A	A	G	G	A	A	G	G	G	G	A	G	A	A	A	C	A	G	A	G	A	C	A	A	G	G	G	G	A	A	C	C	C	C	G	G	A	A	G	G	G	G	A	C	A	G	A	G	G	G	G	G	A	A	A	G	A	C	A	A	A	A	G	G	G	G	A	C	0	0	G	G	G	G	A	A	A	G	C	C	G	G	G	G	G	G	A	A	G	G	A	A	G	G	G	G	A	A	C	C	A	A	A	A	G	G	A	A	A	G	A	G	A	A	A	G	A	G	A	A	A	A	A	A	G	G	A	G	A	G	A	A	A	A	G	G	A	G	G	G	G	G	G	G	A	A	A	A	A	A	G	G	G	G	A	A	C	C	A	A	A	A	A	A	A	A	G	G	G	G	G	G	A	A	A	C	A	A	A	A	A	A	G	G	A	A	A	G	A	A	A	A	A	G	A	G	A	G	A	G	G	G	A	G	A	A	G	G	A	C	G	G	G	G	G	G	A	A	A	A	A	A	A	A	A	G	G	G	A	A	A	G	A	A	A	A	A	A	A	A	G	G	A	G	A	G	A	A	G	G	A	A	G	G	G	G	A	G	G	G	G	G	A	G	A	A	G	G	A	G	A	A	A	A	G	G	A	C	A	A	A	G	G	G	G	G	A	A	G	G	A	A	G	G	A	C	G	G	G	G	G	G	G	G	A	G	A	G	A	A	G	G	A	C	A	A	G	G	A	C	A	A	A	A	G	G	A	G	A	G	G	G	A	C	A	C	A	A	A	A	G	G	A	G	A	G	G	G	A	G	A	A	A	G	A	G	A	A	A	A	A	A	A	G	G	G	A	A	A	G	A	A	G	G	G	G	G	G	A	A	A	A	G	G	A	A	A	G	A	A	A	A	C	C	A	A	A	A	G	G	A	G	A	A	A	A	A	A	G	G	A	A	G	G	A	A	G	G	A	G	A	C	A	G	G	G	A	A	G	G	A	A	A	A	G	G	G	G	A	A	A	G	A	A	A	A	G	G	G	G	G	G	A	G	G	G	A	A	G	G	C	C	C	C	G	G	G	G	G	G	A	A	A	A	A	C	A	G	A	C	A	A	A	A	A	G	A	A	A	A	A	A	A	A	A	G	G	G	A	A	A	G	A	G	G	G	A	G	A	A	A	A	C	C	A	G	G	G	A	A	G	G	A	G	G	G	A	A	G	G	A	G	G	G	C	C	A	G	A	G	G	G	A	G	A	A	A	G	A	G	A	A	A	A	G	G	G	G	A	A	A	A	G	G	A	A	A	A	G	G	C	C	G	G	G	G	A	G	G	G	A	A	G	G	G	G	A	G	A	G	A	G	A	A	C	C	G	G	A	G	A	A	A	G	G	G	A	G	C	C	G	G	C	C	G	G	G	G	A	G	G	G	A	G	A	G	G	G	A	G	A	A	A	A	A	A	A	G	G	G	C	C	A	G	A	A	G	G	G	G	A	A	A	A	G	G	A	G	G	G	A	G	G	G	A	A	A	G	C	C	G	G	G	G	A	G	G	G	G	G	A	A	A	A	G	G	G	G	G	G	A	G	A	G	A	G	A	A	G	G	A	A	A	G	G	G	G	G	A	G	A	G	A	G	A	G	G	G	G	G	G	G	C	C	A	G	A	A	A	A	A	A	G	G	A	G	A	G	A	A	A	A	A	G	A	G	A	G	G	G	A	A	A	G	G	G	G	G	A	C	A	G	A	C	A	G	A	G	A	A	A	A	A	A	G	G	G	G	G	G	A	A	A	A	A	G	A	G	A	A	G	G	A	A	A	G	G	G	A	G	A	G	C	C	A	A	G	G	G	G	A	G	A	G	G	G	G	G	A	A	G	G	G	G	G	G	A	G	A	G	C	C	A	G	A	A	G	G	G	G	G	G	G	G	A	A	G	G	A	G	G	G	G	G	A	G	A	G	A	C	A	G	A	G	G	G	A	G	A	A	A	A	A	A	G	G	G	G	G	G	A	A	A	A	G	G	A	G	A	A	G	G	A	A	G	G	G	G	A	G	G	G	A	G	A	A	G	G	A	G	A	A	C	C	G	G	G	G	G	G	A	A	A	G	A	G	G	G	A	A	G	G	C	C	A	C	A	A	A	G	A	A	A	A	A	G	A	A	A	G	G	G	A	C	G	G	A	A	A	G	A	A	A	C	A	G	G	G	G	G	A	G	G	G	A	A	A	G	A	G	A	A	G	G	G	G	G	G	G	G	A	A	A	G	A	C	A	G	A	G	A	A	A	G	G	G	A	A	A	A	G	G	A	G	A	G	G	G	A	A	A	A	A	G	G	G	G	G	A	A	G	G	0	0	G	G	A	G	A	A	G	G	G	G	A	G	C	C	A	A	A	A	A	G	A	G	A	A	G	G	A	A	G	G	A	A	G	G	G	G	A	G	G	G	A	G	G	G	G	G	A	A	A	A	0	0	G	G	A	A	G	G	A	G	A	G	A	G	G	G	G	G	A	G	A	G	A	G	G	G	A	A	A	A	G	G	C	C	G	G	G	G	A	A	A	G	G	G	A	C	G	G	G	G	A	A	A	G	C	C	A	G	A	A	A	A	G	G	A	A	C	C	G	G	A	A	G	G	G	G	A	A	A	A	G	G	A	A	C	C	A	G	G	G	G	G	A	A	G	G	A	A	A	G	G	G	G	G	C	C	A	G	A	A	A	A	G	G	A	G	A	G	A	G	A	A	A	G	G	G	G	G	C	C	C	C	A	A	G	G	C	C	A	C	A	A	G	G	A	G	A	G	A	G	G	G	A	A	A	A	G	G	A	C	A	A	A	G	G	G	G	G	G	G	A	C	A	G	A	G	C	C	G	G	A	G	G	G	G	G	A	G	G	G	G	G	A	A	G	G	G	G	G	G	A	A	A	A	G	G	A	G	A	G	A	A	C	C	G	G	G	G	A	A	A	A	G	G	A	A	G	G	A	A	C	C	C	C	A	A	A	A	A	A	G	G	G	G	G	G	A	G	A	G	G	G	A	A	G	G	G	G	A	G	A	G	A	A	A	G	A	G	G	G	A	A	G	G	G	G	A	C	C	C	G	G	C	C	A	C	A	C	A	G	C	C	A	A	A	G	A	G	G	G	A	A	A	A	A	A	A	G	A	G	A	A	A	G	C	C	A	G	A	G	G	G	A	A	A	G	A	C	G	G	A	A	G	G	C	C	G	G	G	G	A	G	G	G	G	G	A	A	G	G	A	G	A	A	A	G	G	G	G	G	A	A	A	A	A	C	G	G	G	G	G	G	G	G	G	G	A	A	A	A	C	C	A	C	A	A	G	G	C	C	G	G	A	G	0	0	A	A	A	G	G	G	G	G	A	G	A	A	A	G	A	G	A	G	G	G	A	G	C	C	A	A	G	G	A	G	A	G	A	C	A	G	0	0	A	G	A	G	G	G	A	G	A	C	A	C	A	A	A	A	A	A	G	G	A	C	A	A	G	G	A	A	G	G	A	A	A	G	G	G	G	G	A	G	A	A	A	A	C	C	A	A	A	A	A	A	G	G	A	A	G	G	G	G	A	G	G	G	A	G	G	G	A	G	A	G	A	A	A	G	A	A	A	A	A	A	A	A	A	G	G	G	A	A	A	A	G	G	A	G	C	C	G	G	G	G	A	G	A	G	G	G	G	G	G	G	A	G	A	G	A	A	A	A	G	G	A	G	A	G	A	G	C	G	A	G	G	G	G	G	A	G	A	A	G	G	A	A	G	G	A	A	G	G	A	G	A	A	G	G	A	A	G	G	G	G	G	G	G	G	A	A	G	G	A	A	G	G	G	G	G	G	A	A	A	A	A	A	A	A	G	G	0	0	A	G	A	A	A	A	G	G	G	G	G	G	G	G	A	G	G	G	A	A	G	G	A	A	G	G	G	G	G	G	A	A	A	G	G	G	G	G	G	G	A	A	A	G	G	G	A	G	A	A	A	C	G	G	A	A	G	G	G	G	A	A	A	G	A	A	A	A	A	A	G	G	G	G	G	G	A	A	G	G	A	G	G	G	A	A	G	G	G	G	G	G	G	G	A	C	A	C	A	G	A	G	G	G	G	G	A	G	A	G	G	G	A	A	A	G	C	C	A	G	A	A	A	A	C	C	G	G	A	G	G	G	A	G	A	A	G	G	G	G	A	A	A	A	A	A	G	G	G	G	A	G	G	G	A	A	A	A	A	G	G	G	A	A	G	G	A	G	A	G	A	A	A	A	A	A	G	G	A	A	G	G	A	G	G	G	G	G	G	G	G	G	A	G	A	G	G	G	G	G	A	G	A	A	G	G	A	G	G	G	A	A	A	C	A	G	A	G	G	G	A	G	A	G	A	A	A	A	A	A	A	A	A	G	G	G	C	C	G	G	A	A	G	G	G	G	C	C	C	C	C	C	G	G	G	G	G	G	A	G	A	C	A	G	A	A	A	G	A	C	G	G	A	C	A	G	G	G	C	C	G	G	A	A	A	G	A	G	C	C	A	G	G	G	A	G	A	A	A	G	A	A	A	A	A	G	A	A	G	G	G	G	A	A	A	A	A	A	A	C	G	G	A	A	G	G	G	G	G	G	A	A	A	G	G	G	A	A	A	G	A	A	A	C	A	C	G	G	G	G	A	A	G	G	A	G	A	A	A	A	C	C	A	A	A	A	A	A	G	G	C	C	G	G	A	G	G	G	A	G	A	A	A	A	A	A	A	G	A	G	G	G	A	G	A	G	A	G	G	G	A	G	A	A	G	G	A	G	G	G	A	A	A	A	A	A	G	G	A	G	A	G	A	A	A	G	A	A	A	G	A	G	G	G	G	G	A	A	C	C	C	C	A	C	A	G	G	G	A	A	A	A	G	G	A	A	A	A	A	A	A	A	A	A	A	G	A	G	A	A	G	G	A	A	A	C	G	G	C	C	G	G	A	A	A	G	G	G	G	G	C	C	G	G	A	A	G	G	G	G	G	G	A	A	A	A	G	G	A	C	G	G	G	G	A	A	G	G	A	G	A	A	G	G	G	G	A	A	A	G	A	G	A	G	G	G	G	G	G	G	A	G	A	A	G	G	A	G	A	A	G	G	G	G	G	G	G	G	A	G	G	G	A	A	A	A	G	G	A	A	A	G	G	G	A	G	C	C	G	G	A	G	A	A	A	C	G	G	A	G	G	G	A	G	A	A	C	C	A	A	A	G	A	G	A	C	A	G	A	A	G	G	A	A	G	G	A	G	A	A	A	A	A	A	G	G	G	G	A	A	G	G	A	G	A	G	A	A	G	G	A	G	A	A	G	G	A	C	A	G	A	G	A	G	A	A	A	A	A	G	G	G	A	A	G	G	G	G	A	A	A	C	C	C	0	0	A	G	A	G	A	G	A	A	A	A	G	G	G	G	G	G	G	G	G	G	A	G	A	A	G	G	A	C	G	G	G	G	A	A	A	G	G	G	A	C	G	G	A	A	A	G	G	G	A	A	A	G	A	G	A	A	A	A	G	G	A	G	A	G	G	G	A	A	A	A	G	G	A	A	A	A	G	G	A	G	A	G	G	G	G	G	A	G	A	G	0	0	G	G	G	G	A	G	G	G	A	C	G	G	G	G	A	G	A	G	A	G	G	G	A	G	A	G	A	G	G	G	A	G	A	C	A	G	A	G	0	0	G	G	G	G	A	A	C	C	G	G	A	A	A	A	C	C	G	G	G	G	A	A	G	G	A	A	A	A	G	G	G	G	G	G	G	G	A	A	C	C	G	G	A	A	C	C	A	G	A	G	A	G	A	G	A	G	A	A	A	A	A	A	A	A	A	A	G	G	C	C	G	G	A	G	G	G	A	A	A	C	A	A	A	G	G	G	A	G	A	A	G	G	G	G	G	G	A	A	A	G	A	A	A	A	A	A	A	A	A	G	A	C	A	A	A	C	A	G	A	G	A	G	G	G	A	G	G	G	A	C	G	G	A	G	G	G	A	A	A	A	G	G	A	A	A	G	A	A	A	A	A	G	A	G	A	G	G	G	A	A	G	G	A	A	G	G	A	A	A	A	G	G	G	G	A	G	A	A	A	C	A	C	G	G	G	G	G	G	A	G	C	C	G	G	A	A	A	A	G	G	A	A	A	G	A	A	A	A	G	G	G	G	A	A	G	G	A	A	C	C	G	G	A	A	G	G	0	0	A	A	A	A	C	C	A	A	C	C	A	G	G	G	A	G	G	G	G	G	A	A	A	A	A	G	A	G	A	G	A	A	A	A	G	G	G	G	A	A	G	G	A	A	A	A	A	C	A	A	A	A	A	A	G	G	A	A	G	G	G	G	C	C	A	G	A	A	G	G	C	C	A	A	A	A	A	A	A	G	A	G	A	A	G	G	G	G	G	G	A	A	G	G	A	A	A	G	G	G	G	G	A	A	G	G	A	G	A	C	A	G	A	A	A	C	A	A	A	C	A	G	G	G	G	G	G	G	A	G	A	A	A	G	A	A	A	G	A	G	A	A	G	G	G	G	A	A	A	G	A	G	C	C	A	A	A	A	A	G	A	A	G	G	G	G	A	A	A	G	G	G	G	G	A	A	G	G	G	G	G	G	A	G	G	G	A	A	G	G	C	C	A	G	A	A	G	G	A	A	A	A	A	A	A	G	G	G	G	G	G	G	A	A	G	G	G	G	A	A	A	G	A	G	G	G	A	A	G	G	C	C	A	G	G	G	A	A	G	G	G	G	A	C	A	A	C	C	G	G	A	A	A	A	G	G	A	A	G	G	A	A	A	A	A	A	G	G	A	C	G	G	A	A	C	C	G	G	G	G	G	G	G	G	G	G	G	G	A	A	C	C	G	G	G	G	G	G	C	C	A	A	A	A	G	G	G	G	A	A	C	C	G	G	A	A	A	A	A	G	G	G	A	A	C	C	A	A	A	G	G	G	A	G	A	G	A	G	C	C	G	G	G	G	G	G	A	A	A	A	G	G	A	G	A	A	A	G	A	G	G	G	G	G	A	A	G	G	A	A	A	A	A	A	G	G	G	G	G	G	G	G	A	A	A	G	G	G	A	A	A	A	A	A	G	G	A	A	C	C	C	C	G	G	A	A	A	G	G	G	A	G	G	G	A	G	G	G	G	G	G	G	G	G	G	G	C	C	G	G	G	G	A	G	G	G	G	G	A	A	A	G	G	G	G	G	A	A	G	G	A	G	A	G	G	G	A	A	G	G	A	G	G	G	G	G	G	G	G	G	G	G	A	A	A	G	A	C	A	G	A	G	G	G	G	G	A	A	G	G	G	G	G	G	C	C	A	A	G	G	A	A	C	C	A	A	A	A	A	G	A	A	A	A	A	A	A	G	A	A	G	G	A	G	G	G	G	G	G	G	A	A	G	G	C	C	A	A	C	C	A	A	G	G	A	G	A	A	C	C	A	G	A	G	G	G	G	G	G	G	A	G	C	C	A	A	G	G	G	G	A	A	A	A	G	G	G	G	A	A	G	G	A	G	A	G	A	A	A	A	G	G	G	G	A	G	A	G	A	G	A	G	A	A	A	A	G	G	G	G	A	G	G	G	C	C	A	G	A	A	G	G	G	G	A	A	C	C	A	A	A	A	A	G	G	G	A	C	A	G	A	A	G	G	C	C	A	A	A	A	C	C	A	A	A	A	A	A	C	C	G	G	A	A	A	G	G	G	A	G	A	A	A	G	G	G	A	A	G	G	G	G	G	G	G	G	A	A	A	A	A	A	A	A	A	A	G	G	G	G	G	G	A	A	A	A	A	A	G	G	A	A	G	G	A	A	A	A	G	G	G	G	A	A	G	G	A	A	A	G	G	G	A	A	A	A	G	G	C	C	A	A	C	C	A	A	C	C	G	G	A	A	G	G	A	G	A	G	A	G	G	G	C	C	G	G	C	C	G	G	G	G	A	G	G	G	A	A	G	G	A	A	A	G	A	G	A	G	G	G	A	G	G	G	A	A	A	A	A	A	C	C	G	G	A	G	A	G	A	G	A	A	C	C	A	G	G	G	A	A	A	G	C	C	C	C	A	A	G	G	G	G	C	C	G	G	A	C	C	C	A	G	G	G	G	G	G	G	A	A	A	G	A	A	G	G	A	C	A	G	A	G	A	A	A	A	A	A	G	G	G	G	A	A	G	G	A	G	A	A	A	A	A	C	C	C	C	C	G	G	G	G	A	G	G	G	A	G	C	C	A	C	G	G	A	A	G	G	A	A	A	G	A	G	C	C	C	C	A	G	A	A	A	A	A	A	G	G	C	C	C	C	G	G	G	G	A	A	A	A	A	A	G	G	G	G	G	G	G	G	G	G	G	G	G	G	A	A	G	G	A	A	G	G	C	C	G	G	G	G	G	G	A	A	A	A	G	G	G	G	A	A	G	G	G	G	A	G	G	G	G	G	A	A	A	G	A	A	A	G	G	G	G	G	A	A	A	A	A	C	C	C	A	C	A	C	G	G	G	G	A	A	A	A	A	G	G	G	G	G	A	A	A	A	A	A	A	A	G	G	A	A	A	G	A	A	G	G	G	G	A	C	A	G	A	A	A	G	A	G	A	A	A	A	A	G	A	A	A	A	A	A	A	G	A	A	A	G	G	G	A	A	A	A	A	A	G	G	G	G	C	C	G	G	A	G	A	C	A	A	C	C	C	C	G	G	G	G	A	C	A	G	G	G	C	C	A	A	G	G	A	A	G	G	G	G	A	A	A	G	G	G	G	G	A	A	A	G	C	C	A	G	G	G	A	G	A	G	A	G	A	G	A	G	G	G	G	G	A	G	A	G	A	A	0	0	A	G	A	G	A	A	G	G	G	G	A	G	A	G	G	G	A	A	A	G	G	G	A	A	A	G	A	G	G	G	A	A	G	G	A	C	G	G	G	G	A	A	A	G	A	A	G	G	A	G	A	G	G	G	C	C	A	G	G	G	G	G	C	C	A	A	G	G	A	A	G	G	G	G	A	G	A	G	C	C	G	G	A	A	C	C	C	C	G	G	A	C	A	G	A	A	G	G	G	G	A	G	A	C	A	G	G	G	A	G	A	A	G	G	A	A	A	A	G	G	A	G	A	G	A	A	A	A	A	G	A	A	A	G	A	G	G	G	A	G	A	G	A	G	G	G	A	A	C	C	A	A	A	G	A	A	A	A	C	C	A	G	A	C	A	A	G	G	A	G	A	A	A	A	A	A	A	G	C	C	G	G	G	G	A	G	G	G	A	A	G	G	A	G	A	A	A	C	A	G	G	G	A	A	A	A	A	C	A	G	G	G	A	A	A	C	G	G	G	G	G	G	A	C	A	A	G	G	A	G	A	A	G	G	A	A	A	A	A	G	G	G	G	G	G	G	A	G	A	G	G	G	A	A	G	G	A	A	A	A	G	G	A	G	A	C	G	G	A	G	A	A	A	G	G	G	0	0	A	A	A	A	A	G	A	A	A	G	A	G	G	G	A	G	A	G	A	A	G	G	A	G	G	G	A	G	A	G	A	A	A	G	A	A	A	A	A	C	A	G	A	A	A	A	C	C	C	C	A	G	G	G	G	G	G	G	G	G	A	A	A	C	A	G	A	G	G	G	A	G	A	G	G	G	A	A	A	C	A	A	G	G	A	A	A	A	G	G	G	G	G	G	A	C	A	C	G	G	A	G	A	A	A	G	A	A	A	G	A	G	A	A	G	G	G	G	A	A	A	G	G	G	A	A	G	G	C	C	A	G	A	G	G	G	G	G	A	G	A	G	A	A	G	G	A	G	C	C	G	G	A	A	A	G	A	C	A	A	G	G	G	G	A	C	A	A	C	C	G	G	A	A	A	G	A	A	G	G	A	G	G	G	A	C	G	G	A	A	A	G	G	G	A	C	G	G	G	G	A	G	G	G	A	G	A	G	A	A	A	A	A	A	A	A	C	C	G	G	G	G	A	A	A	A	A	A	G	G	G	G	G	G	A	G	G	G	G	G	A	A	G	G	G	G	A	A	G	G	A	A	G	G	G	G	A	G	A	A	A	A	A	A	G	G	G	G	A	G	A	A	A	C	A	A	A	G	G	G	A	A	G	G	A	A	G	G	G	G	A	G	A	A	A	G	G	G	A	A	G	G	A	A	G	G	G	G	A	G	G	G	G	G	G	G	A	A	A	A	G	G	G	G	G	G	G	G	C	C	G	G	C	C	G	G	G	G	G	G	A	A	A	G	A	A	G	G	G	G	A	G	A	A	G	G	G	G	A	A	C	C	A	A	G	G	A	G	G	G	A	G	A	G	A	G	A	G	A	G	G	G	G	G	G	G	G	G	G	G	A	A	G	G	C	C	G	G	A	G	G	G	A	G	A	A	A	A	G	G	C	C	A	A	A	A	A	G	A	A	G	G	C	C	A	A	G	G	A	G	G	G	A	A	A	G	A	A	C	C	A	C	A	G	A	A	A	G	A	A	A	G	A	G	A	G	A	G	G	G	A	G	A	G	G	G	A	A	A	A	C	C	A	A	A	A	A	A	A	C	A	A	A	G	A	G	C	C	A	A	A	A	G	G	A	G	G	G	G	G	A	A	A	A	G	G	0	0	G	G	G	G	A	A	C	C	G	G	G	G	A	G	A	G	A	A	A	G	G	G	G	G	A	G	A	A	A	G	A	A	A	G	A	C	A	A	A	A	A	A	A	G	G	G	A	A	G	G	G	G	A	A	A	A	G	G	C	C	A	A	G	G	G	G	A	A	A	G	G	G	G	G	A	A	A	A	G	G	A	A	C	C	G	G	G	G	G	G	A	A	A	A	A	A	G	G	G	G	A	A	G	G	G	G	G	G	G	G	A	A	A	A	C	C	A	A	G	G	G	G	G	G	A	A	G	G	G	G	A	A	A	A	A	A	A	A	A	A	G	G	A	A	G	G	G	G	G	G	C	C	G	G	A	A	G	G	C	C	G	G	G	G	A	A	G	G	G	G	A	A	A	G	A	G	A	G	A	C	A	A	A	A	A	G	G	G	A	A	A	A	G	G	A	G	A	A	A	C	A	G	G	G	A	G	A	G	A	G	A	C	G	G	A	G	A	C	A	A	A	G	G	G	A	A	C	C	A	G	A	G	A	C	G	G	A	A	G	G	A	G	G	G	A	G	A	A	A	A	A	A	A	A	A	A	A	A	A	G	G	G	A	G	A	G	A	G	A	A	G	G	A	A	A	A	A	C	A	A	G	G	G	G	A	G	A	A	A	G	A	G	A	G	A	A	A	G	G	G	A	A	A	A	G	G	G	G	A	A	G	G	A	A	A	A	G	G	A	A	G	G	G	G	G	G	G	G	G	G	A	A	G	G	G	G	G	G	A	A	G	G	G	G	G	G	C	C	A	A	A	A	C	C	A	A	A	A	A	A	A	A	G	G	G	G	A	A	G	G	G	G	A	A	A	A	A	A	A	A	A	A	A	G	A	G	G	G	G	G	A	A	A	G	A	A	A	G	A	G	C	C	A	G	G	G	A	G	A	A	A	G	A	G	A	A	A	A	A	C	A	A	A	G	A	C	A	A	G	G	A	A	A	A	A	A	A	G	G	G	C	C	A	A	A	C	A	G	A	A	G	G	G	G	A	G	G	G	G	G	A	G	A	A	A	G	G	G	A	A	A	C	A	A	A	A	G	G	G	G	G	G	A	A	G	G	A	G	G	G	G	G	A	G	A	G	G	G	A	G	C	C	A	G	G	G	A	C	A	G	A	G	A	A	0	0	0	0	A	G	A	A	A	A	A	A	A	G	A	G	A	G	A	G	0	0	A	G	G	G	G	G	A	A	A	G	G	G	G	G	A	A	A	G	A	C	G	G	A	A	G	G	A	C	A	A	G	G	A	A	G	G	G	G	A	A	C	C	G	G	A	G	0	0	G	G	G	G	C	C	G	G	A	G	A	A	G	G	G	G	A	A	A	A	A	G	A	A	G	G	A	C	A	A	A	C	A	A	C	C	A	A	A	A	A	A	A	G	A	G	A	G	A	A	A	A	A	G	G	G	G	G	A	A	G	G	G	G	G	G	A	A	G	G	C	C	G	G	A	G	A	A	A	A	G	G	A	A	A	G	A	A	A	G	A	A	G	G	G	G	A	G	A	A	G	G	G	G	A	A	C	C	A	A	G	G	G	G	G	G	A	A	A	A	G	G	G	G	G	G	C	C	A	A	G	G	G	G	A	A	C	C	A	A	A	A	A	A	C	C	G	G	A	A	G	G	A	A	G	G	A	A	G	G	A	A	A	A	G	G	A	A	G	G	C	C	G	G	G	G	A	A	A	A	A	A	A	A	A	A	G	G	A	A	C	C	G	G	G	G	A	A	G	G	G	G	G	G	A	A	A	A	A	A	A	A	A	A	G	G	A	A	A	A	G	G	A	A	G	G	A	A	G	G	A	A	A	A	A	C	C	C	C	C	C	C	A	G	A	A	0	0	A	A	G	G	G	G	A	A	G	G	A	C	A	A	A	A	G	G	G	G	G	G	A	A	A	A	G	G	A	G	A	A	A	G	G	G	A	A	A	A	A	A	C	C	A	A	G	G	A	G	A	G	A	G	G	G	A	A	A	C	G	G	G	G	C	C	A	G	A	A	A	G	A	G	G	G	C	C	A	G	A	G	G	G	A	G	A	A	A	G	A	A	A	A	A	C	G	G	A	G	A	A	A	G	A	G	A	G	A	G	A	G	A	A	A	A	A	G	G	G	A	C	G	G	G	G	C	C	A	A	G	G	A	G	A	G	A	G	A	G	A	A	A	A	G	G	A	A	A	A	A	A	A	A	A	A	A	A	G	G	G	G	G	G	A	A	A	A	A	A	G	G	A	A	G	G	G	G	A	A	A	A	A	A	A	A	A	A	G	G	A	A	A	A	G	G	A	A	C	C	A	A	C	C	A	A	A	A	A	A	A	A	A	A	C	C	G	G	G	G	G	G	G	G	G	G	A	A	A	A	G	G	G	G	A	A	A	A	A	A	G	G	A	A	G	G	C	C	G	G	G	G	G	G	G	G	G	G	A	A	C	C	G	G	A	A	A	A	A	A	C	C	G	G	G	G	A	A	A	A	C	C	G	G	G	G	G	G	A	A	A	A	G	G	G	G	A	A	A	A	A	A	A	A	A	A	A	A	A	A	A	G	G	G	G	G	G	G	A	A	A	A	A	A	A	A	G	G	G	G	C	C	A	A	A	A	G	G	A	A	G	G	G	G	A	A	A	A	G	G	G	G	A	A	G	G	G	G	A	A	G	G	A	A	A	A	C	C	C	C	A	A	C	C	A	A	G	G	A	A	G	G	A	A	A	A	A	A	A	A	G	G	G	G	A	A	G	G	C	C	A	A	A	A	A	A	G	G	A	A	A	A	A	A	G	G	G	G	G	G	G	G	A	A	G	G	G	G	G	G	C	C	G	G	A	A	G	G	G	G	A	A	A	A	A	A	G	G	G	G	A	A	G	G	G	G	A	A	G	G	G	G	A	A	G	G	G	G	G	G	A	A	G	G	A	A	A	A	A	A	C	C	A	A	A	A	G	G	A	A	C	C	A	A	A	A	A	A	G	G	C	C	G	G	A	A	A	A	A	A	C	C	A	A	G	G	A	A	A	A	G	G	A	A	A	A	G	G	A	A	G	G	G	G	G	G	G	G	A	A	A	A	A	A	G	G	G	G	A	A	C	C	C	C	G	G	C	C	G	G	A	A	G	G	G	G	A	A	G	G	C	C	G	G	A	A	G	G	A	A	A	A	A	A	G	G	G	G	A	A	A	A	G	G	A	A	G	G	A	A	C	C	A	A	G	G	A	A	A	A	A	A	A	A	G	G	A	A	A	A	G	G	G	G	G	G	A	A	C	C	A	A	G	G	G	G	G	G	A	A	A	A	A	A	A	A	G	G	A	A	A	A	C	C	A	A	A	A	G	G	C	C	A	A	G	G	A	A	G	G	G	G	G	G	A	A	C	C	A	A	A	A	G	G	G	G	C	C	G	G	G	G	A	A	C	C	A	A	A	A	A	A	A	A	C	C	A	A	A	A	C	C	A	A	G	G	A	A	C	C	G	G	A	A	A	A	A	A	G	G	A	A	A	A	A	A	A	A	A	A	A	A	C	C	C	C	C	C	G	G	G	G	A	A	C	C	A	A	G	G	A	A	A	A	G	G	G	G	A	A	G	G	G	G	G	G	A	A	A	A	G	G	G	G	G	G	G	G	A	A	G	G	G	G	G	G	G	G	A	A	C	C	A	A	A	A	G	G	A	A	G	G	G	G	G	G	A	A	G	G	A	A	A	A	A	A	G	G	G	G	A	A	G	G	G	G	G	G	G	G	G	G	A	A	A	A	G	G	A	A	A	A	G	G	A	A	G	G	G	G	G	G	C	C	G	G	G	G	A	A	A	A	A	A	G	G	G	G	G	G	G	G	G	G	A	A	A	A	A	A	A	A	G	G	G	G	A	A	A	A	G	G	A	A	A	A	A	A	A	A	C	C	A	A	A	A	G	G	A	A	A	A	A	A	A	A	A	A	C	C	A	A	G	G	G	G	G	G	G	G	A	A	G	G	G	G	A	A	G	G	G	G	A	A	G	G	G	G	G	G	A	A	G	G	G	G	A	A	G	G	A	A	A	A	G	G	A	A	A	A	G	G	G	G	A	A	A	A	A	A	G	G	G	G	G	G	G	G	G	G	G	G	A	A	G	G	G	G	G	G	A	A	C	C	A	A	C	C	A	A	A	A	A	A	A	A	A	A	G	G	A	A	A	A	G	G	A	A	A	A	G	G	G	G	C	C	G	G	A	A	G	G	A	A	A	A	A	A	C	C	A	A	A	A	G	G	A	A	G	G	G	G	A	A	A	A	A	A	A	A	G	G	A	A	A	A	A	A	G	G	A	A	G	G	G	G	A	A	G	G	G	G	A	A	A	A	A	A	G	G	A	A	G	G	A	A	G	G	G	G	G	G	G	G	G	G	A	A	G	G	G	G	A	A	A	A	A	A	C	C	G	G	C	C	G	G	G	G	G	G	A	A	A	A	C	C	A	G	C	C	C	C	G	G	C	C	A	C	G	G	A	C	A	G	A	G	A	C	A	G	A	A	A	G	A	G	G	G	A	G	G	G	G	G	A	G	A	A	A	A	A	A	A	G	A	A	C	C	A	A	A	G	A	G	A	C	G	G	G	G	G	G	G	G	A	A	C	C	A	A	A	G	A	A	G	G	A	A	A	A	A	A	G	G	A	C	A	A	A	A	A	G	A	G	A	G	A	C	C	C	A	G	A	G	G	G	A	G	A	A	A	G	G	G	A	G	A	C	G	G	A	A	A	A	C	C	A	A	G	G	A	G	G	G	A	G	A	C	G	G	A	G	A	G	G	G	A	A	A	G	A	G	A	A	G	G	A	A	0	0	A	C	A	A	A	G	C	C	A	G	A	A	G	G	G	G	G	G	A	G	A	A	A	A	G	G	G	G	G	G	A	A	G	G	A	C	A	G	A	A	G	G	C	C	G	G	C	C	G	G	C	C	A	A	C	C	A	A	A	A	A	A	G	G	A	A	A	A	A	A	G	G	A	A	G	G	A	A	A	A	A	A	A	A	G	G	A	A	A	A	C	C	A	C	G	G	C	C	A	G	A	G	A	A	C	C	G	G	G	G	G	G	G	G	G	G	A	G	A	A	G	G	G	G	A	A	G	G	A	G	G	G	G	G	A	C	A	A	A	A	G	G	A	A	A	G	G	G	G	G	G	G	A	A	G	G	G	G	G	G	G	G	G	G	C	C	A	C	G	G	A	A	0	0	A	G	C	C	A	G	A	A	A	G	G	G	G	G	A	G	A	A	A	G	A	G	A	G	A	G	G	G	A	G	G	G	A	A	A	A	G	G	G	G	G	G	G	G	G	G	G	G	A	A	G	G	G	G	A	A	G	G	G	G	A	A	G	G	C	C	A	A	A	A	A	A	A	A	C	C	G	G	A	A	A	G	A	A	A	A	A	A	A	A	A	A	A	G	A	G	A	A	A	G	G	G	A	A	A	A	0	0	A	A	G	G	G	G	A	G	A	C	A	G	G	G	A	A	A	A	G	G	G	G	G	G	G	G	A	C	G	G	A	G	A	G	G	G	A	A	A	G	G	G	A	A	A	A	A	C	A	A	G	G	A	A	G	G	G	G	A	G	A	A	A	A	A	A	G	G	A	G	A	G	G	G	A	G	A	G	A	A	G	G	A	G	G	G	C	C	C	C	G	G	G	G	A	C	G	G	A	G	A	G	G	G	G	G	A	G	A	G	A	G	G	G	G	G	A	A	G	G	A	G	A	G	A	A	A	G	G	G	A	G	G	G	A	A	G	G	G	G	A	G	A	C	A	A	A	G	A	G	C	C	G	G	G	G	G	G	A	G	A	A	A	A	A	C	C	C	A	G	A	G	A	C	A	G	A	A	A	G	G	G	A	A	A	A	A	G	A	G	A	G	A	C	G	G	G	G	G	G	A	G	C	C	G	G	G	G	G	G	C	C	A	G	A	G	A	A	A	A	A	A	G	G	A	A	G	G	G	G	A	A	C	C	A	A	G	G	A	C	A	A	C	C	G	G	G	G	A	A	G	G	A	G	G	G	A	G	C	C	G	G	G	G	G	G	C	C	A	G	G	G	A	C	G	G	G	G	A	G	A	A	G	G	A	G	A	G	G	G	A	G	A	G	A	G	G	G	G	G	A	A	A	G	G	G	A	A	A	G	A	C	A	G	A	A	A	A	A	A	A	A	G	G	G	G	A	G	G	G	A	G	A	G	G	G	A	C	A	G	C	C	C	C	A	G	A	A	A	A	G	G	C	C	A	G	C	C	A	A	G	G	A	A	A	A	A	A	C	C	G	G	C	C	G	G	A	A	A	A	A	A	A	A	G	G	A	A	C	C	A	A	G	G	G	G	A	A	A	A	G	G	A	A	G	G	A	A	G	G	A	A	G	G	A	A	G	G	G	G	A	A	A	A	A	A	C	C	C	C	A	G	A	C	A	G	A	A	A	A	A	G	A	G	G	G	G	G	A	G	G	G	A	A	A	A	G	G	G	G	A	A	G	G	A	A	C	C	A	A	A	A	A	A	A	A	G	G	A	G	A	G	A	A	A	A	A	G	G	G	A	G	C	C	G	G	G	G	G	G	A	A	A	G	A	G	A	A	G	G	A	C	G	G	A	A	A	G	G	G	G	G	G	G	A	A	G	G	G	G	A	A	A	G	G	G	A	A	A	G	A	G	A	A	C	C	A	C	A	C	A	G	A	G	A	G	A	G	G	G	G	G	A	A	A	G	A	C	G	G	G	G	G	G	A	A	A	A	A	A	A	A	A	G	A	A	A	A	G	G	A	A	C	C	G	G	A	A	C	C	G	G	G	G	G	G	A	A	G	G	G	G	A	G	A	A	A	A	A	C	G	G	A	G	A	G	A	A	A	A	A	A	A	A	G	G	G	G	C	C	A	G	G	G	A	A	C	C	G	G	G	G	A	C	A	A	G	G	G	G	A	A	A	A	C	C	G	G	C	C	C	C	G	G	G	G	A	C	A	G	A	A	A	A	G	G	C	C	A	A	G	G	A	G	G	G	G	G	G	G	A	A	A	G	G	G	A	C	A	A	G	G	A	A	A	A	A	A	A	G	G	G	G	G	A	A	G	G	A	A	G	G	G	G	C	C	A	A	G	G	G	G	A	A	G	G	A	A	G	G	A	A	A	A	G	G	C	C	A	A	A	A	A	G	A	A	G	G	A	G	A	A	A	G	A	A	G	G	A	A	A	A	A	A	A	A	A	A	A	A	G	G	G	G	A	A	G	G	G	G	A	A	A	G	A	C	G	G	A	C	A	C	A	G	A	A	A	A	A	G	C	C	A	G	G	G	A	G	G	G	G	G	A	A	A	G	G	G	G	G	G	G	G	G	A	A	G	G	G	G	G	G	0	0	A	G	G	G	A	A	C	C	A	A	A	G	G	G	G	G	A	G	A	A	A	A	A	G	G	G	A	A	A	A	A	A	A	G	A	A	G	G	A	A	G	G	G	G	A	A	C	C	G	G	G	G	G	G	A	G	A	G	G	G	G	G	G	G	A	G	A	G	A	G	G	G	A	A	A	G	G	G	A	A	C	C	C	C	A	G	G	G	A	G	A	G	A	G	G	G	G	G	G	G	0	0	G	G	A	A	A	A	A	A	G	G	G	G	C	C	A	A	G	G	C	C	A	G	G	G	A	A	G	G	A	A	A	G	G	G	A	G	A	A	G	G	A	A	A	A	G	G	G	G	A	G	A	A	A	A	G	G	G	G	A	G	A	A	A	A	C	C	A	G	A	A	G	G	0	0	A	G	A	A	C	C	A	G	A	A	A	A	G	G	G	G	A	G	C	C	A	A	0	0	A	G	A	G	G	G	G	G	C	C	A	G	C	C	A	A	G	G	A	A	C	C	G	G	A	A	A	G	A	G	A	G	A	C	A	A	A	A	A	G	C	C	A	A	A	C	A	A	G	G	G	G	A	A	A	G	A	G	A	G	A	A	C	C	A	A	G	G	C	C	A	G	A	G	A	G	A	A	G	G	G	G	A	C	G	G	A	C	A	G	C	C	G	G	A	A	G	G	G	G	A	G	A	G	A	G	A	G	A	G	A	A	G	G	A	G	A	A	G	G	G	G	A	G	A	G	G	G	G	G	G	G	A	G	G	G	A	G	A	A	G	G	G	G	G	G	A	C	A	G	G	G	G	G	A	G	A	C	A	G	G	G	A	A	G	G	A	A	A	A	G	G	A	G	G	G	A	A	A	A	A	A	A	A	A	A	A	C	A	A	A	A	A	A	G	G	G	G	A	G	A	A	G	G	A	G	A	G	A	G	A	C	A	A	A	A	G	G	G	G	A	A	A	A	C	C	G	G	A	A	G	G	A	A	A	A	A	A	G	G	A	A	G	G	A	A	G	G	A	A	C	C	G	G	A	A	A	A	A	A	C	C	G	G	G	G	A	A	G	G	A	G	A	G	G	G	A	G	G	G	A	G	A	G	A	C	A	A	A	G	A	A	A	C	G	G	G	G	A	G	A	G	A	A	C	C	G	G	A	G	G	G	A	G	G	G	A	G	A	A	G	G	A	G	G	G	A	A	A	G	A	A	A	G	A	A	A	G	G	G	G	G	A	A	A	A	A	A	G	G	A	G	A	C	A	G	G	G	A	G	A	G	G	G	A	G	G	G	A	G	G	G	A	G	A	C	G	G	G	G	A	C	A	G	A	G	A	G	A	C	A	A	G	G	A	G	G	G	A	G	A	A	A	G	G	G	A	G	C	C	A	G	G	G	A	A	G	G	G	G	A	G	A	A	G	G	G	G	G	G	G	G	G	G	C	C	A	A	C	C	G	G	G	G	A	A	A	A	A	G	A	A	G	G	A	G	A	A	A	G	G	G	C	C	A	A	A	C	A	A	0	0	A	A	G	G	A	G	A	G	A	A	A	G	A	A	A	G	A	A	A	C	A	G	A	G	A	A	G	G	C	C	A	A	A	C	G	G	A	A	A	G	G	G	A	A	G	G	G	G	G	G	0	0	C	C	A	G	A	C	G	G	0	0	A	A	G	G	C	C	A	G	A	G	A	C	A	A	A	C	A	C	A	G	A	A	G	G	G	G	A	A	A	A	A	A	A	G	A	G	A	A	G	G	A	G	G	G	G	G	G	G	C	C	A	G	G	G	A	A	A	A	A	A	0	0	A	A	A	A	A	C	A	A	A	A	C	C	A	A	G	G	G	G	A	A	G	G	0	0	G	G	A	A	C	C	A	C	A	A	A	A	G	G	A	A	A	C	A	C	A	G	A	G	C	C	G	G	A	A	A	G	A	A	G	G	A	G	A	G	A	A	A	G	A	A	A	G	A	C	C	C	A	A	A	A	A	G	G	G	A	G	C	C	G	G	A	A	C	C	A	C	A	A	C	C	A	G	G	G	A	G	G	G	G	G	A	G	A	G	A	A	A	A	A	A	G	G	G	G	G	G	C	C	C	C	A	A	G	G	G	G	A	A	C	C	A	G	A	A	A	G	A	G	A	A	G	G	A	C	A	G	G	G	A	G	G	G	C	C	A	A	G	G	G	G	A	G	A	G	G	G	G	G	0	0	A	G	C	C	A	A	G	G	G	G	G	G	A	G	A	A	G	G	A	A	A	A	G	G	G	G	G	G	A	A	C	C	A	A	G	G	G	G	G	G	A	A	G	G	G	G	C	C	A	A	G	G	A	A	A	A	A	A	G	G	G	G	C	C	G	G	A	A	A	A	C	C	A	A	A	A	A	A	G	G	A	A	G	G	G	G	A	A	G	G	A	A	G	G	A	A	A	A	A	A	A	A	A	G	0	0	A	A	A	A	G	G	G	G	G	G	A	G	A	A	G	G	A	G	A	A	G	G	A	C	A	G	A	G	G	G	A	G	A	A	A	A	A	C	A	C	A	A	A	G	G	G	G	G	A	A	G	G	A	A	A	A	A	A	A	A	A	A	G	G	A	A	G	G	A	A	G	G	G	G	G	G	G	G	G	G	G	G	A	G	G	G	A	A	A	A	G	G	A	A	A	G	A	A	A	G	A	A	A	C	A	A	A	A	A	C	G	G	C	C	G	G	A	A	A	A	C	C	G	G	G	G	A	A	A	C	G	G	A	A	G	G	A	G	G	G	G	G	A	G	A	A	A	G	A	A	A	G	G	G	A	A	G	G	G	G	A	A	G	G	A	G	G	G	A	A	C	C	G	G	G	G	A	G	A	A	A	G	A	A	A	A	G	G	G	G	A	A	A	A	A	A	A	G	G	G	A	G	C	C	A	A	G	G	C	C	A	G	A	A	A	C	0	0	C	C	A	G	A	A	A	A	A	A	G	G	G	G	A	G	G	G	C	C	A	A	A	G	A	G	G	G	A	A	C	C	A	G	G	G	A	A	G	G	A	G	A	A	A	G	A	G	A	G	G	G	G	G	A	G	G	G	A	A	A	A	A	A	G	G	A	G	A	G	A	C	A	A	A	A	C	C	C	C	G	G	G	G	A	A	G	G	A	A	A	A	G	G	A	A	A	A	A	A	C	C	G	G	A	A	A	G	G	G	G	G	A	C	G	G	G	G	G	G	G	G	A	G	A	C	A	A	A	G	G	G	A	A	A	G	A	C	G	G	G	G	A	A	A	C	A	G	A	A	G	G	G	G	A	A	G	G	G	G	G	G	A	A	A	A	A	A	A	A	A	G	G	G	A	A	A	A	G	G	A	A	A	C	A	A	A	A	G	G	A	A	G	G	G	G	A	A	A	G	A	A	A	A	G	G	A	G	G	G	A	G	G	G	A	A	G	G	A	A	A	A	A	G	C	C	A	C	G	G	A	A	A	G	G	G	A	G	A	A	G	G	0	0	G	G	A	A	G	G	A	A	G	G	A	A	G	G	G	G	A	C	A	A	A	A	G	G	A	A	A	G	A	A	A	A	A	A	A	G	A	A	A	A	A	G	A	G	G	G	G	G	A	A	G	G	G	G	A	A	A	G	C	C	A	A	C	C	G	G	G	G	A	G	A	G	C	C	A	A	A	A	C	C	G	G	G	G	G	G	G	G	A	G	A	G	A	A	A	A	G	G	G	G	A	A	A	G	G	G	G	G	A	A	C	C	0	0	A	A	A	A	A	G	A	G	G	G	G	G	A	G	G	G	G	G	A	G	G	G	C	C	A	G	A	G	A	A	G	G	G	G	A	C	A	A	C	C	G	G	G	G	A	C	C	C	A	A	A	A	A	A	G	G	A	G	G	G	C	C	A	G	G	G	A	A	G	G	G	G	G	G	G	G	G	G	A	A	G	G	A	G	G	G	G	G	G	G	A	G	A	A	C	C	G	G	A	A	A	A	A	G	A	G	A	G	A	A	A	A	G	G	G	G	A	A	A	G	G	G	G	G	G	G	C	C	A	A	A	A	G	G	A	G	A	C	A	G	A	A	A	G	G	G	A	A	A	G	G	G	A	C	A	A	A	A	A	A	G	G	A	A	A	A	G	G	A	G	A	A	G	G	A	G	A	G	A	A	G	G	A	C	G	G	C	C	A	A	G	G	A	G	A	C	A	G	A	C	A	G	G	G	A	G	A	G	G	G	G	G	A	C	A	G	G	G	G	G	G	G	A	G	A	G	A	A	G	G	A	A	G	G	C	C	C	C	G	G	0	0	G	G	G	G	A	A	A	G	G	G	A	A	G	G	A	A	C	C	G	G	A	G	A	A	A	A	A	A	A	A	C	C	A	A	G	G	A	C	A	C	C	C	C	C	C	C	C	C	A	G	A	G	A	A	A	A	A	G	A	C	G	G	A	A	C	C	G	G	A	A	A	A	C	C	G	G	A	A	A	G	A	G	A	G	A	G	A	G	A	A	A	G	G	G	C	C	C	C	A	G	A	A	G	G	A	A	A	C	G	G	A	A	G	G	G	G	G	G	A	C	A	A	A	A	G	G	A	G	G	G	G	G	A	G	C	C	A	A	A	G	A	G	A	G	A	A	G	G	G	G	A	G	G	G	A	C	A	A	A	G	A	C	A	G	A	A	G	G	C	C	C	C	C	C	A	G	A	G	A	C	A	G	A	G	A	G	A	G	G	G	C	C	A	G	A	A	A	G	A	G	A	A	G	G	A	A	G	G	A	G	A	G	G	G	A	G	A	A	G	G	G	G	A	A	G	G	G	G	G	G	A	G	G	G	C	C	A	A	A	G	A	A	A	G	A	A	A	A	A	G	G	G	A	C	G	G	A	A	A	G	A	A	A	C	G	G	G	G	A	A	A	A	G	G	G	G	A	C	G	G	G	G	G	G	A	A	G	G	G	G	A	A	G	G	A	A	A	G	A	G	G	G	A	A	A	C	A	G	G	G	C	C	A	G	G	G	A	A	C	C	A	A	A	A	A	A	C	C	G	G	G	G	A	C	A	G	A	G	G	G	A	G	G	G	A	A	G	G	A	A	G	G	A	A	A	A	A	G	G	G	G	G	C	C	G	G	A	C	A	A	A	G	G	G	G	G	G	G	A	G	G	G	A	G	A	A	G	G	A	A	G	G	G	G	A	G	G	G	A	G	A	G	A	G	G	G	G	G	A	A	A	G	G	G	G	G	G	G	G	G	G	G	A	A	G	G	A	A	A	A	G	G	A	A	G	G	A	A	A	A	A	A	A	A	G	G	G	G	C	C	A	A	G	G	C	C	G	G	A	A	G	G	A	A	A	A	G	G	A	A	G	G	G	G	A	A	G	G	0	0	G	G	C	C	G	G	A	A	A	G	G	G	A	A	A	A	G	G	G	G	A	A	A	G	A	A	G	G	G	G	C	C	A	A	A	A	A	A	A	A	A	A	A	A	A	A	A	A	A	C	G	G	A	G	A	A	A	G	A	A	G	G	G	G	A	A	A	A	A	A	G	G	G	G	G	G	G	G	A	A	C	C	G	G	G	G	C	C	A	C	A	A	A	G	G	G	A	A	A	A	A	A	A	A	G	G	A	G	A	C	A	C	G	G	A	A	G	G	A	A	A	A	G	G	G	G	G	G	A	C	G	G	A	A	G	G	G	G	A	A	G	G	A	G	G	G	A	G	G	G	A	G	A	G	A	C	A	A	G	G	A	A	G	G	A	A	G	G	A	G	G	G	G	G	G	G	A	G	A	C	A	G	G	G	A	A	G	G	G	G	A	A	G	G	G	G	G	G	A	A	A	A	A	A	A	G	A	G	A	G	A	A	G	G	A	G	A	A	G	G	A	C	A	A	A	G	A	G	A	A	G	G	A	A	0	0	A	G	A	C	A	G	C	C	G	G	A	A	G	G	G	G	G	G	G	G	A	G	A	G	A	G	A	A	A	A	A	A	G	G	A	A	G	G	A	G	G	G	G	G	G	G	A	A	G	G	A	G	G	G	A	G	G	G	G	G	G	G	A	G	G	G	G	G	G	G	A	G	A	G	C	C	A	G	A	A	A	A	A	C	G	G	A	C	G	G	A	A	A	G	G	G	C	C	G	G	G	G	A	G	A	A	G	G	A	A	G	G	A	A	A	G	A	G	G	G	A	G	A	A	A	G	A	A	G	G	G	G	G	G	G	G	C	C	A	A	A	G	A	A	A	A	G	G	G	G	A	A	G	G	A	A	A	C	G	G	A	A	C	C	A	G	G	G	A	G	A	A	A	A	G	G	G	G	A	G	A	G	A	A	0	0	A	G	A	G	A	C	A	G	A	G	A	G	A	G	A	G	A	G	C	C	A	A	A	G	G	G	A	A	G	G	G	G	A	A	A	G	G	G	G	G	A	G	G	G	A	G	G	G	G	G	A	C	G	G	G	G	A	A	G	G	A	A	G	G	A	A	A	A	A	G	A	G	G	G	A	C	G	G	A	A	A	C	A	C	G	G	G	G	G	G	A	G	A	G	A	G	G	G	A	A	A	A	A	G	A	G	A	G	A	G	A	C	A	G	A	C	A	A	A	G	C	C	A	A	G	G	G	G	A	A	A	G	A	A	G	G	G	G	A	A	A	C	A	G	A	G	A	G	C	C	G	G	G	G	G	G	A	G	A	G	A	A	G	G	G	G	A	A	G	G	A	A	G	G	A	A	G	G	A	A	G	G	G	G	G	G	A	A	A	A	A	A	A	A	A	A	C	C	A	A	A	A	G	G	A	A	G	G	G	G	A	A	G	G	A	G	C	C	A	A	G	G	G	G	A	A	G	G	G	G	G	G	A	C	G	G	G	G	A	A	A	A	A	G	G	G	A	G	A	G	G	G	A	G	A	C	A	A	A	A	A	A	C	C	A	G	A	A	A	G	C	C	A	A	G	G	G	G	A	G	A	A	A	A	A	C	A	G	A	G	C	C	G	G	A	G	A	A	G	G	G	G	G	G	A	G	A	A	A	A	A	A	G	G	C	C	A	G	G	G	A	G	A	G	A	A	A	A	A	A	G	G	A	A	A	G	A	G	A	A	A	A	0	0	G	G	G	G	A	A	G	G	A	G	A	A	A	A	A	G	A	A	A	A	G	G	G	G	G	G	A	C	A	G	A	C	A	A	A	A	A	A	A	A	A	A	G	G	0	0	A	C	G	G	A	A	G	G	A	A	G	G	G	G	A	A	G	G	A	A	G	G	A	G	A	G	G	G	A	A	A	A	A	A	G	G	G	G	G	G	A	C	A	A	C	C	A	A	G	G	A	A	A	A	A	A	A	C	G	G	A	A	C	C	A	G	A	C	A	G	A	A	A	G	A	G	G	G	C	C	A	G	G	G	G	G	G	G	A	G	G	G	G	G	G	G	G	G	A	A	G	G	G	G	A	A	A	C	A	G	A	G	G	G	A	G	A	A	G	G	G	G	A	A	C	C	A	G	A	G	A	G	A	G	A	A	G	G	C	C	A	G	A	G	A	G	G	G	G	G	A	A	G	G	G	G	A	G	C	C	A	A	A	A	G	G	A	A	A	A	G	G	A	G	A	G	A	G	G	G	G	G	A	G	G	G	A	A	A	A	A	G	A	A	0	0	G	G	A	A	A	A	A	A	G	G	A	G	A	A	A	A	G	G	A	A	A	A	G	G	A	A	0	0	A	A	A	G	A	G	A	A	G	G	G	G	A	A	A	G	G	G	A	C	G	G	G	G	C	C	A	A	G	G	G	G	A	G	G	G	A	A	A	G	G	G	A	A	A	A	G	G	A	A	C	C	A	A	G	G	A	G	G	G	G	G	A	A	A	G	C	C	A	A	G	G	G	G	A	A	A	A	A	A	A	A	G	G	A	G	A	A	A	A	G	G	A	G	A	G	G	G	A	A	A	A	G	G	A	A	G	G	G	G	A	G	G	G	A	G	G	G	G	G	A	C	C	C	G	G	A	C	A	A	A	A	A	A	G	G	G	G	G	G	C	C	A	C	A	G	A	G	G	G	A	G	A	G	C	C	G	G	A	G	A	A	A	G	A	A	G	G	A	A	A	G	G	G	C	C	A	A	A	A	G	G	A	A	G	G	G	G	G	G	A	A	A	G	A	G	A	A	A	A	A	A	A	G	C	C	A	A	C	C	G	G	G	G	G	G	A	A	A	A	A	G	A	G	A	A	G	G	A	G	G	G	A	A	G	G	A	C	G	G	A	A	G	G	A	C	G	G	A	G	G	G	A	A	A	G	A	A	A	G	C	C	G	G	A	G	A	G	A	A	A	G	A	C	A	C	A	A	G	G	A	G	A	G	C	C	A	G	A	G	A	A	A	G	G	G	G	G	C	C	A	G	G	G	G	G	C	C	A	A	A	G	A	G	G	G	A	A	A	A	G	G	C	C	A	A	A	A	A	G	A	C	A	G	A	A	A	G	A	A	C	C	G	G	A	G	A	C	G	G	A	A	A	G	A	A	A	G	A	G	G	G	A	A	A	A	A	A	A	G	A	A	G	G	G	G	A	A	C	C	G	G	G	G	G	G	A	A	A	A	G	G	A	A	A	G	G	G	G	G	G	G	A	A	A	A	G	G	G	G	G	G	C	C	A	A	A	A	A	G	A	C	G	G	A	C	A	A	C	C	A	A	A	A	G	G	A	A	A	A	A	A	G	G	A	A	G	G	C	C	A	A	G	G	C	C	A	A	A	A	A	A	A	A	A	A	A	A	G	G	A	A	C	C	G	G	G	G	G	G	A	A	C	C	C	C	A	A	G	G	A	A	G	G	G	G	A	A	A	A	G	G	G	G	G	G	G	G	G	G	G	G	G	G	A	A	G	G	A	A	A	A	G	G	G	G	A	A	A	A	G	G	G	G	A	A	G	G	G	G	A	A	G	G	G	G	A	A	G	G	G	G	G	G	A	A	G	G	G	G	A	A	A	A	G	G	C	C	G	G	G	G	G	G	A	A	G	G	A	A	A	A	A	A	A	A	A	A	G	G	A	A	A	A	A	A	A	A	G	G	A	A	G	G	A	A	G	G	G	G	G	G	G	G	C	C	G	G	A	A	G	G	C	C	A	A	G	G	G	G	A	G	G	G	G	G	A	C	A	A	G	G	A	G	A	A	G	G	A	A	G	G	G	G	G	G	A	A	G	G	A	A	G	G	G	G	A	A	C	C	G	G	G	G	G	G	G	G	A	A	G	G	A	A	G	G	A	A	G	G	A	A	A	C	G	G	G	G	A	G	G	G	G	G	A	G	A	G	A	A	A	A	G	G	G	G	A	A	G	G	A	A	G	G	G	G	C	C	G	G	A	G	A	A	G	G	A	A	A	G	A	A	A	A	G	G	A	A	G	G	G	G	G	G	A	A	C	C	A	A	C	C	A	A	G	G	G	G	A	C	C	C	A	A	A	A	A	G	G	G	A	A	A	A	A	A	G	G	A	G	G	G	C	C	G	G	A	G	A	G	A	A	G	G	A	G	C	C	G	G	G	G	A	A	G	G	A	A	G	G	G	G	G	G	G	G	A	A	G	G	A	A	G	G	C	C	A	A	A	A	A	G	G	G	A	A	A	A	G	G	G	G	A	A	A	A	A	A	G	G	A	A	A	A	G	G	A	A	C	C	A	G	A	C	A	A	A	G	G	G	A	G	A	A	A	A	G	G	G	G	G	G	A	C	A	G	A	A	A	C	G	G	G	G	A	A	C	C	G	G	G	G	G	G	G	G	G	G	A	A	G	G	A	A	G	G	A	A	A	G	C	C	A	A	A	A	G	G	A	A	G	G	G	G	G	G	C	C	C	C	G	G	G	G	A	A	A	A	G	G	A	A	A	A	A	A	G	G	G	G	A	A	A	A	A	A	G	G	C	C	A	A	A	A	A	A	G	G	A	G	C	C	G	G	C	C	C	C	G	G	A	A	A	G	G	G	A	A	A	G	G	G	G	G	C	C	G	G	G	G	G	G	A	A	G	G	A	A	A	A	A	A	G	G	A	A	G	G	A	A	A	A	A	A	G	G	A	A	G	G	G	G	A	A	G	G	G	G	G	G	G	G	G	G	G	G	A	A	A	A	G	G	G	G	G	G	A	A	C	C	G	G	G	G	A	G	A	G	A	A	A	A	A	C	A	A	A	G	G	G	A	A	A	C	G	G	A	A	A	A	G	G	A	A	A	A	A	A	A	G	G	G	C	C	A	A	A	A	A	G	G	G	G	G	A	C	A	G	A	A	A	A	G	G	A	G	G	G	G	G	G	G	A	G	A	C	A	A	A	G	A	G	G	G	A	A	A	A	C	C	G	G	A	A	A	A	G	G	A	A	G	G	G	G	A	A	A	A	A	A	C	C	G	G	A	A	C	C	G	G	G	G	C	C	G	G	G	G	G	G	A	A	A	A	A	A	C	C	C	C	C	C	A	A	A	A	A	A	C	C	A	A	A	A	G	G	C	C	A	A	G	G	C	C	A	A	A	A	A	A	A	A	A	A	A	A	A	A	C	C	A	A	C	C	G	G	G	G	A	A	G	G	G	G	G	G	A	A	A	A	G	G	C	C	A	A	G	G	A	A	G	G	A	A	C	C	G	G	A	A	G	G	A	A	G	G	A	A	A	A	G	G	G	G	G	G	G	G	G	G	G	G	G	G	A	A	A	A	G	G	A	A	G	G	G	G	G	G	G	G	C	C	G	G	C	C	A	A	G	G	G	G	C	C	G	G	A	A	G	G	A	A	A	A	A	A	G	G	G	G	G	G	G	G	G	G	G	G	A	A	G	G	A	A	A	A	G	G	A	A	C	C	A	A	G	G	G	G	A	A	A	A	A	A	A	A	A	A	A	A	G	G	A	G	A	G	A	A	A	A	A	A	G	G	C	C	A	A	C	C	G	G	A	A	A	C	A	C	A	G	G	G	A	G	A	G	G	G	A	A	A	C	A	G	G	G	C	C	C	C	G	G	A	A	G	G	G	G	A	A	G	G	C	C	G	G	A	A	A	A	G	G	G	G	G	G	C	C	A	A	A	G	A	G	A	A	G	G	G	G	G	G	A	A	G	G	A	A	A	G	A	G	A	A	A	A	A	G	A	A	C	C	A	A	G	G	G	G	A	C	G	G	A	A	G	G	A	A	G	G	G	G	A	A	G	G	G	G	A	A	G	G	A	A	C	C	A	A	C	C	G	G	A	A	A	G	A	C	A	G	A	A	A	G	G	G	G	G	A	G	A	A	G	G	A	A	G	G	G	G	A	A	A	G	A	A	C	C	A	G	A	G	A	G	A	G	G	G	A	A	A	G	A	A	A	A	G	G	A	A	A	A	A	A	A	A	G	G	A	A	G	G	G	G	A	A	G	G	A	A	G	G	A	G	A	A	C	C	G	G	A	A	A	A	A	A	C	C	A	A	G	G	A	A	A	A	A	C	C	C	A	C	G	G	A	A	0	0	A	A	G	G	G	G	A	A	A	A	A	G	G	G	A	G	G	G	G	G	A	A	A	G	A	G	A	G	G	G	G	G	A	A	A	G	G	G	G	G	C	C	C	C	G	G	G	G	G	G	A	G	A	C	G	G	A	A	A	G	A	A	G	G	A	G	A	A	0	0	A	G	A	G	G	G	G	G	A	C	A	G	A	A	G	G	G	G	A	G	G	G	A	G	G	G	C	C	A	A	A	A	A	G	A	G	A	G	A	G	G	G	C	C	A	G	0	0	G	G	G	G	A	A	G	G	A	A	A	A	A	A	G	G	G	G	G	G	G	G	A	A	A	G	G	G	G	G	C	C	A	G	C	C	C	C	A	A	A	G	A	A	G	G	A	A	G	G	G	G	A	A	G	G	A	G	0	0	A	A	G	G	G	G	A	A	C	C	A	A	A	G	A	A	A	G	G	G	G	G	A	A	G	G	G	G	G	G	A	A	G	G	A	A	G	G	A	A	A	A	A	A	G	G	G	G	A	A	A	A	G	G	G	G	A	A	G	G	A	A	G	G	A	A	A	C	A	G	A	A	G	G	G	G	A	G	G	G	A	G	A	C	A	A	G	G	G	G	A	G	A	G	A	G	A	A	A	G	A	A	A	G	G	G	G	G	G	G	G	G	A	A	G	G	G	G	G	G	A	A	A	A	G	G	G	G	G	G	A	A	A	A	A	G	A	G	C	C	G	G	A	A	A	G	A	G	A	A	G	G	A	A	A	C	A	C	G	G	G	G	A	A	A	G	A	A	0	0	A	A	G	G	A	A	G	G	G	G	A	G	C	C	A	G	A	G	A	A	A	G	A	G	G	G	A	G	G	G	A	A	G	G	G	G	A	C	G	G	C	C	C	C	G	G	A	G	0	0	A	A	A	A	G	G	G	G	G	G	A	A	A	A	G	G	G	G	A	A	G	G	A	A	G	G	A	A	G	G	G	G	A	A	A	A	A	A	G	G	G	G	A	G	A	G	G	G	A	G	G	G	G	G	G	G	A	A	C	C	G	G	G	G	C	C	G	G	A	A	C	C	G	G	G	G	A	A	G	G	A	A	A	A	G	G	G	G	A	A	A	A	A	A	A	A	A	A	A	A	A	G	A	G	0	0	A	A	A	G	C	C	A	G	A	C	A	G	A	A	C	C	G	G	G	G	A	A	G	G	A	A	A	G	G	G	A	A	A	G	G	G	G	G	A	C	G	G	A	A	A	A	G	G	A	C	A	A	G	G	A	A	C	C	G	G	A	A	G	G	G	G	A	A	G	G	G	G	G	G	G	G	A	A	G	G	A	A	G	G	G	G	G	G	G	G	A	A	A	A	A	A	G	G	G	G	G	G	G	G	A	A	A	A	G	G	G	G	G	G	A	A	A	A	G	G	G	G	G	G	A	A	G	G	A	A	C	C	A	A	A	A	A	A	A	A	C	C	C	C	A	A	G	G	G	G	A	A	A	A	A	C	G	G	G	G	A	A	G	G	A	A	A	A	G	G	A	A	A	A	G	G	C	C	G	G	A	A	G	G	A	A	A	G	C	C	G	G	A	A	A	A	A	A	G	G	A	A	A	A	A	G	A	A	G	G	A	A	G	G	G	G	A	A	A	A	G	G	A	A	G	G	C	C	A	A	A	A	G	G	G	G	A	A	G	G	G	G	G	G	A	A	G	G	A	A	G	G	G	G	G	G	A	A	G	G	G	G	G	G	G	G	C	C	G	G	A	A	G	G	G	G	G	G	G	G	A	A	G	G	A	A	A	A	G	G	G	G	G	G	A	A	A	A	A	A	A	A	A	A	G	G	G	G	C	C	A	A	C	C	G	G	A	A	G	G	A	A	C	C	A	A	A	A	A	A	A	G	A	A	A	A	A	A	G	G	G	G	G	G	A	A	C	C	A	A	A	A	A	A	A	A	A	A	G	G	G	G	A	A	C	C	G	G	G	G	C	C	C	C	G	G	G	G	G	G	G	G	A	A	A	A	A	A	A	A	A	A	G	G	A	A	G	G	G	G	C	C	A	A	G	G	C	C	G	G	G	G	G	G	A	G	A	A	A	A	G	G	A	A	A	A	A	A	A	A	G	G	A	G	G	G	G	G	G	G	A	A	G	G	A	A	C	C	G	G	C	C	A	A	G	G	G	G	C	C	G	G	A	A	G	G	G	G	A	C	A	A	A	A	A	A	G	G	G	G	G	G	G	G	A	A	C	C	G	G	G	G	A	A	C	C	A	A	A	A	G	G	G	G	A	A	A	A	G	G	A	A	G	G	G	G	A	A	C	C	G	G	C	C	G	G	C	C	G	G	A	A	G	G	C	C	C	C	G	G	G	G	G	G	A	A	A	A	A	A	A	A	A	A	C	C	A	A	A	A	A	A	A	A	A	A	A	A	A	A	G	G	0	0	A	A	A	A	G	G	C	C	A	A	A	G	G	G	G	G	G	G	G	G	G	G	A	A	A	A	A	A	G	G	A	A	A	A	A	A	G	G	A	A	A	A	G	G	A	A	G	G	G	G	A	A	A	A	G	G	A	G	A	A	G	G	A	A	A	A	G	G	A	A	C	C	G	G	A	A	A	A	G	G	C	C	A	G	A	A	G	G	A	A	A	A	A	A	G	G	A	G	A	A	C	C	G	G	A	A	G	G	A	A	A	A	A	A	A	A	G	G	G	G	G	G	G	G	A	A	A	A	G	G	G	G	A	A	A	A	G	G	G	G	G	G	A	A	A	A	A	A	A	A	C	C	A	A	G	G	G	G	G	G	A	A	A	A	G	G	A	A	A	A	G	G	A	A	G	G	A	A	A	A	A	A	G	G	A	A	G	G	A	A	G	G	A	A	G	G	G	G	A	A	A	A	A	A	A	A	A	A	G	G	A	A	G	G	G	G	A	A	G	G	A	A	A	G	A	A	G	G	A	G	G	G	A	C	C	C	G	G	A	G	A	G	G	G	G	G	A	G	G	G	G	G	A	C	A	A	G	G	A	G	A	A	G	G	A	A	A	A	A	A	G	G	G	G	G	G	G	G	G	G	A	A	A	A	A	A	C	C	C	C	A	G	C	C	G	G	A	A	A	A	G	G	G	G	G	G	A	A	G	G	C	C	G	G	A	A	G	G	G	G	A	G	G	G	A	G	G	G	A	A	A	G	G	G	A	A	A	G	A	G	G	G	A	A	G	G	G	G	A	A	G	G	A	A	G	G	G	G	A	A	A	G	A	G	A	C	G	G	A	A	A	G	G	G	G	G	A	G	A	G	A	G	G	G	A	A	G	G	A	G	A	G	G	G	A	G	A	G	G	G	A	G	G	G	A	A	A	G	A	A	A	A	G	G	A	G	A	A	C	C	A	G	A	G	A	A	C	C	C	C	A	A	G	G	G	G	G	G	A	G	A	A	G	G	G	G	A	A	A	G	A	C	C	C	G	G	G	G	G	G	G	G	A	A	A	C	A	A	A	A	G	G	G	G	A	G	A	C	C	C	A	A	A	A	G	G	A	G	A	A	A	A	A	A	A	G	A	G	G	G	G	G	A	C	A	A	A	A	A	G	G	G	G	G	A	G	A	G	G	G	C	C	G	G	G	G	A	A	A	G	A	A	A	A	G	G	A	G	A	G	C	C	A	C	A	C	G	G	A	A	A	A	G	G	A	A	A	A	G	G	G	G	G	G	C	C	G	G	C	C	A	A	A	A	A	A	A	A	G	G	A	G	A	G	G	G	C	C	G	G	A	A	G	G	A	A	A	A	A	G	A	A	A	G	A	G	A	G	G	G	G	G	G	G	G	G	G	G	A	A	G	G	A	A	A	G	A	A	A	G	G	G	A	A	G	G	A	A	G	G	A	G	A	A	A	A	A	G	A	A	G	G	A	A	G	G	A	G	A	A	C	C	A	G	G	G	G	G	A	G	A	C	A	A	A	A	G	G	G	G	A	G	A	A	A	A	A	A	A	G	A	A	A	C	G	G	A	A	A	A	A	G	A	G	A	A	A	G	A	A	0	0	G	G	A	A	A	A	A	A	A	G	A	C	A	A	A	A	G	G	A	A	A	G	A	C	A	A	A	A	A	A	A	A	G	G	A	A	A	A	A	A	A	G	A	G	G	G	A	A	G	G	A	A	A	G	A	A	A	A	C	C	A	G	A	G	G	G	G	G	A	G	G	G	G	G	A	G	A	A	A	C	G	G	A	A	A	G	A	A	G	G	A	A	A	G	A	A	A	G	A	C	A	A	A	G	G	G	A	G	A	G	G	G	A	G	C	C	A	A	A	G	G	G	A	G	A	A	A	G	A	G	G	G	A	A	G	G	C	C	G	G	G	G	G	G	0	0	G	G	A	G	A	G	A	A	A	A	A	A	A	G	G	G	A	A	A	A	G	G	A	G	G	G	A	A	C	C	C	C	A	A	A	A	A	G	G	G	A	G	A	G	A	G	A	C	A	G	A	A	A	G	A	A	A	G	C	C	A	A	A	G	A	C	C	C	G	G	A	G	A	G	G	G	A	G	A	G	A	G	G	G	A	G	G	G	A	G	A	G	A	G	G	G	G	G	A	C	A	A	G	G	G	G	A	A	G	G	G	G	A	A	A	G	G	G	A	A	G	G	A	G	A	A	A	C	G	G	A	A	A	A	G	G	A	A	G	G	G	G	G	G	A	G	G	G	G	G	G	G	A	A	A	G	G	G	A	A	A	A	A	C	A	A	A	G	G	G	A	G	G	G	G	G	C	C	A	A	C	C	G	G	A	A	A	G	C	C	A	A	A	A	G	G	G	G	C	C	A	A	G	G	G	G	G	G	A	A	G	G	A	G	G	G	G	G	G	G	G	G	A	A	A	A	A	A	A	G	A	A	A	G	A	G	A	A	A	G	A	G	A	G	A	G	A	C	G	G	A	C	A	G	G	G	A	G	G	G	G	G	A	A	A	A	G	G	A	G	G	G	G	G	G	G	A	A	A	A	A	G	G	G	G	G	G	G	A	A	A	G	A	A	A	G	A	G	A	A	G	G	C	C	A	G	C	C	A	G	G	G	A	G	A	A	A	A	A	G	G	G	G	G	G	G	G	G	G	G	G	G	A	A	G	G	G	G	A	A	A	A	G	G	G	G	A	A	G	G	G	G	A	A	A	G	C	C	G	G	A	C	A	A	A	A	A	A	A	G	G	G	G	G	A	A	A	C	G	G	A	A	A	C	A	A	G	G	G	G	G	G	G	G	A	G	A	G	G	G	A	C	A	A	G	G	A	A	G	G	G	G	G	G	G	G	A	G	G	G	G	G	G	G	G	G	A	G	A	C	A	G	A	A	A	G	0	0	G	G	G	G	G	G	A	C	G	G	A	G	A	G	G	G	A	A	G	G	G	G	G	G	G	G	A	A	A	A	A	G	A	A	A	G	A	A	G	G	A	G	A	A	G	G	G	G	A	A	C	C	G	G	A	A	A	C	G	G	A	G	A	A	A	G	A	A	A	C	G	G	A	A	A	A	A	A	A	C	C	C	G	G	G	G	G	G	A	G	G	G	A	A	A	C	A	C	A	G	G	G	A	G	G	G	A	A	G	G	G	G	G	G	A	G	A	G	A	A	A	A	A	A	A	C	A	G	A	G	A	G	A	G	A	A	G	G	A	A	G	G	G	G	A	G	A	G	G	G	G	G	A	A	G	G	A	A	G	G	G	G	A	A	G	G	C	C	A	G	A	A	A	A	C	C	A	C	A	G	G	G	A	G	G	G	G	G	A	G	A	A	A	G	A	A	G	G	A	G	A	A	A	C	A	G	A	A	A	A	A	A	A	A	G	G	C	C	A	A	G	G	C	C	A	A	A	A	A	G	A	G	G	G	G	G	G	G	G	G	G	G	A	G	A	G	G	G	A	A	A	G	A	T	A	A	A	A	A	A	A	G	A	A	G	G	A	G	A	A	A	G	G	G	A	A	A	A	A	C	A	A	C	C	G	G	A	G	A	G	A	G	G	G	A	G	A	A	A	A	C	C	G	G	G	G	A	A	A	C	A	A	A	A	C	C	G	G	G	G	A	G	A	A	A	G	A	G	G	G	0	0	G	G	G	G	C	C	A	G	A	A	G	G	G	G	A	A	G	G	G	G	G	G	0	0	G	G	A	A	A	A	A	A	A	A	G	G	G	G	A	A	G	G	G	G	A	A	A	G	A	A	A	G	G	G	A	A	C	C	A	C	G	G	A	A	C	C	C	C	A	G	G	G	0	0	A	G	A	G	A	G	A	G	A	A	G	G	G	G	A	A	A	C	A	C	A	A	G	G	A	A	A	A	C	C	A	A	A	A	G	G	A	A	G	G	A	A	A	G	A	G	A	A	A	G	A	G	A	A	G	G	C	C	A	A	G	G	A	A	G	G	G	G	G	G	G	G	G	G	A	A	A	A	C	C	A	A	A	G	A	A	G	G	A	C	A	A	A	G	A	G	G	G	A	G	0	0	A	C	A	A	A	G	A	G	A	A	A	A	A	A	G	G	A	A	G	G	A	A	G	G	A	A	G	G	A	G	A	A	A	A	G	G	A	G	A	A	A	G	A	A	A	A	G	G	A	A	A	A	A	G	C	C	A	A	C	C	A	A	A	G	A	G	A	A	C	C	A	G	A	G	C	C	G	G	G	G	A	A	A	G	G	G	G	G	A	G	A	G	A	G	A	G	C	C	A	C	A	A	G	G	G	G	G	G	G	G	A	A	A	G	A	A	G	G	C	C	A	A	G	G	A	G	G	G	A	G	C	C	G	G	A	C	A	A	G	G	G	G	A	A	G	G	G	G	A	A	G	G	G	G	A	A	A	G	A	G	G	G	0	0	A	A	A	G	A	G	A	G	A	G	G	G	A	G	A	G	A	C	A	G	G	G	G	G	A	G	C	C	A	G	G	G	A	A	A	G	A	A	0	0	A	G	A	A	A	C	A	G	G	G	A	G	G	G	A	G	A	C	A	A	G	G	A	A	A	G	C	C	G	G	A	A	G	G	G	G	G	G	A	A	G	G	A	A	G	G	A	G	A	A	G	G	A	A	A	A	A	A	G	G	G	G	G	G	A	A	A	A	A	G	A	A	A	A	G	G	G	G	A	G	A	G	A	A	G	G	A	A	A	A	G	G	G	G	G	G	A	G	G	G	G	G	G	G	A	A	A	A	C	C	A	A	G	G	G	G	G	G	A	G	A	A	A	G	A	G	A	A	A	A	A	G	A	A	A	C	G	G	A	A	C	C	A	G	C	C	A	G	G	G	G	G	A	C	A	A	G	G	A	A	G	G	A	A	A	G	A	G	G	G	G	G	A	A	G	G	A	A	C	C	G	G	G	G	G	G	G	G	G	G	G	G	G	G	A	C	A	A	A	A	G	G	A	G	A	C	G	G	G	G	A	C	A	A	A	A	A	A	G	G	A	G	G	G	G	G	G	G	G	G	A	A	A	G	A	A	A	C	A	G	A	G	G	G	A	A	A	A	A	G	A	G	A	A	A	G	A	A	G	G	G	G	G	G	G	G	A	A	G	G	G	G	G	G	A	G	G	G	G	G	G	G	A	G	G	G	A	G	A	A	G	G	G	G	G	G	A	A	C	C	G	G	A	A	A	G	G	G	A	G	G	G	G	G	A	A	G	G	A	A	A	A	A	G	G	G	G	G	G	G	A	A	A	A	A	A	G	G	A	A	G	G	A	A	G	G	A	A	A	G	G	G	G	G	G	G	A	G	G	G	A	G	C	C	A	A	A	A	A	G	A	A	A	A	C	C	A	A	G	G	G	G	G	G	A	A	A	G	A	G	G	G	A	G	A	G	A	A	A	G	A	A	A	G	G	G	A	A	A	A	G	G	A	G	A	G	G	G	A	A	A	A	A	A	G	G	C	C	A	C	A	A	G	G	G	G	A	G	A	G	A	A	G	G	A	G	A	G	A	C	A	A	A	G	G	G	A	C	G	G	G	G	A	G	A	G	G	G	G	G	A	A	G	G	A	A	A	C	A	G	A	G	G	G	A	A	A	A	A	G	C	C	A	G	G	G	G	G	G	G	A	A	A	C	G	G	A	A	G	G	G	G	A	G	A	A	G	G	A	C	A	G	A	G	G	G	G	G	G	G	G	G	G	G	G	G	G	G	A	A	A	G	G	G	A	G	G	G	G	G	A	A	G	G	A	G	A	A	A	G	G	G	A	G	A	A	G	G	A	G	A	A	A	A	A	G	G	G	A	A	C	C	A	G	A	A	G	G	A	A	G	G	A	A	G	G	A	G	G	G	A	G	G	G	A	G	G	G	A	A	A	G	A	G	G	G	A	A	G	G	A	G	G	G	A	A	A	A	G	G	A	A	A	A	G	G	A	A	G	G	A	A	C	C	G	G	A	G	C	C	A	A	A	A	A	A	A	A	A	A	A	G	A	G	C	C	G	G	G	G	G	G	A	A	0	0	A	A	A	A	A	A	A	G	C	C	A	G	G	G	G	G	A	A	A	A	G	G	C	C	G	G	G	G	G	G	A	G	A	A	A	A	G	G	G	G	A	G	G	G	A	G	G	G	G	G	C	C	G	G	G	G	A	A	A	A	A	G	A	G	A	A	A	A	A	A	G	G	A	A	G	G	A	G	A	G	A	A	C	C	A	A	G	G	A	G	G	G	G	G	A	A	A	A	A	G	A	A	A	A	G	G	G	G	A	A	G	G	A	A	A	G	A	A	G	G	A	A	G	G	C	C	A	G	C	C	A	G	G	G	A	A	A	G	A	A	G	G	C	C	A	A	A	A	G	G	G	G	C	C	A	A	G	G	G	G	A	G	G	G	A	C	A	A	G	G	G	G	G	G	A	C	A	G	A	A	G	G	A	A	G	G	G	G	A	A	A	G	G	G	G	G	A	G	C	C	C	C	A	A	G	G	G	G	C	C	A	G	T	T	G	G	C	C	G	G	C	G	C	G	C	G	A	A	A	A	C	C	C	G	C	C	C	G	A	G	C	G	T	T	C	G	G	G	A	A	G	G	G	G	C	C	T	T	G	G	A	A	G	G	C	G	G	G	A	A	C	G	G	G	A	A	G	G	C	C	T	T	G	G	G	G	A	G	G	G	G	G	T	T	C	C	C	C	G	G	A	T	G	G	G	G	A	A	G	G	A	A	C	C	C	C	A	A	C	C	C	G	A	T	C	C	G	G	C	C	C	C	C	C	C	C	G	G	G	G	A	A	C	C	C	G	A	T	A	T	G	G	C	G	A	A	T	T	A	C	C	C	A	A	T	T	G	G	C	C	G	G	C	C	C	C	G	G	0	0	C	C	A	A	A	A	A	A	A	A	C	C	T	T	A	A	A	A	A	T	T	T	C	C	G	G	A	A	A	A	C	G	C	G	C	G	T	T	G	G	A	A	C	C	C	C	G	G	G	G	G	G	C	C	A	T	C	C	C	C	G	G	G	G	A	A	C	C	C	C	A	A	A	A	A	A	A	A	C	C	T	T	T	T	G	G	A	A	A	A	G	G	G	G	C	C	C	C	C	C	A	G	C	C	C	C	A	A	C	C	T	T	G	G	T	T	G	G	A	G	G	G	T	T	C	C	G	G	C	G	A	A	T	T	G	G	G	G	G	G	T	T	T	T	A	A	G	G	C	C	G	G	A	G	G	G	A	A	T	T	G	G	A	T	A	G	T	T	C	C	C	G	T	T	A	A	A	T	T	T	G	G	T	T	0	0	G	G	A	A	G	G	A	A	A	G	G	G	C	C	G	G	C	C	G	G	C	C	A	A	T	T	A	A	G	G	0	0	A	A	G	G	C	G	C	G	G	G	G	G	G	G	C	C	C	G	A	A	A	A	A	A	A	A	C	C	G	G	G	G	G	G	A	C	G	G	A	G	A	G	G	G	T	T	G	G	G	G	0	0	G	G	T	T	C	G	C	G	A	A	T	T	A	T	A	T	A	T	0	0	A	A	C	C	A	A	C	C	T	T	G	G	C	C	C	C	C	C	A	T	A	G	G	G	G	G	A	T	G	G	G	G	G	G	A	T	C	G	G	G	G	G	A	T	A	A	T	T	A	T	C	G	A	T	A	C	C	G	A	T	C	C	C	G	A	A	G	G	A	T	C	G	G	G	C	G	T	T	A	A	A	A	A	A	G	G	G	G	G	G	T	T	G	G	T	T	C	C	A	A	T	T	G	G	C	G	T	T	A	T	T	T	T	T	A	T	G	G	A	A	G	G	A	G	C	G	C	C	A	A	A	A	T	T	T	T	A	A	A	A	0	0	A	A	C	G	G	G	G	G	G	G	C	C	G	G	G	G	C	G	G	G	C	C	T	T	C	C	A	T	A	A	C	C	A	T	A	A	G	G	C	C	T	T	G	G	G	G	C	C	A	G	C	G	G	G	G	G	G	G	A	T	A	G	C	C	T	T	A	A	C	G	A	G	A	A	A	A	G	G	G	G	T	T	G	G	G	G	C	G	A	T	A	A	G	G	A	A	A	A	A	A	A	A	G	G	G	G	A	G	A	A	A	C	A	A	A	A	G	G	A	C	A	A	G	G	G	G	G	G	A	G	C	C	A	G	A	A	G	G	A	A	A	A	A	G	A	G	G	G	G	G	A	G	A	G	A	A	A	G	A	C	A	G	A	G	A	A	A	A	A	G	A	C	A	G	A	G	G	G	A	A	A	G	A	A	A	A	G	G	A	A	A	A	A	G	A	G	G	G	A	G	C	C	C	C	A	A	A	G	G	G	A	G	A	A	A	A	G	G	A	G	A	A	G	G	A	G	A	A	G	G	A	G	G	G	A	G	G	G	A	A	G	G	0	0	A	A	A	G	A	A	A	A	A	A	A	A	G	G	A	G	G	G	A	G	G	G	A	C	A	C	A	G	A	G	G	G	C	C	G	G	G	G	A	A	A	A	A	G	A	G	A	G	G	G	A	G	A	G	A	A	A	G	A	G	A	C	A	G	A	G	C	C	A	G	G	G	A	A	A	A	A	A	A	G	A	G	A	A	A	A	A	G	A	G	C	C	A	C	A	G	A	G	A	G	A	A	A	G	A	A	A	A	G	G	G	G	G	G	C	C	G	G	G	G	A	G	A	C	G	G	A	C	G	G	A	A	A	G	A	C	A	A	A	G	A	G	G	G	G	G	C	C	A	A	C	C	A	A	A	A	G	G	G	G	A	A	A	A	A	G	A	C	A	G	A	G	A	A	G	G	G	G	G	G	G	G	G	G	G	G	A	G	G	G	A	A	A	A	A	A	A	A	G	G	A	A	A	A	A	A	G	G	G	G	A	A	A	A	A	A	A	A	A	A	A	G	G	G	A	G	A	A	A	G	A	A	G	G	A	A	A	C	A	A	G	G	G	G	C	C	G	G	G	G	A	A	A	A	G	G	A	A	C	C	A	G	A	C	A	G	A	G	G	G	A	A	A	G	A	G	G	G	A	G	A	G	A	G	G	G	A	A	A	A	A	G	C	C	G	G	A	G	G	G	G	G	G	G	A	G	A	G	A	C	A	C	G	G	A	G	A	A	A	A	G	G	A	A	A	A	G	G	G	G	G	G	A	A	A	G	A	G	G	G	C	C	A	A	G	G	C	C	A	A	A	A	A	G	A	G	A	G	A	G	A	G	A	G	A	G	A	G	A	A	A	G	A	G	C	C	G	G	G	G	A	C	A	G	A	G	G	G	A	G	G	G	G	G	A	A	A	G	G	G	G	G	C	C	A	G	G	G	A	A	G	G	A	A	G	G	A	A	G	G	A	G	C	C	G	G	A	A	G	G	A	C	G	G	G	G	A	A	G	G	A	A	G	G	A	A	A	A	A	A	G	G	G	G	G	G	G	G	G	G	A	G	A	A	G	G	G	G	G	G	A	A	A	A	A	G	C	C	A	A	G	G	G	G	A	A	A	A	A	A	A	A	G	G	A	A	G	G	A	A	G	G	G	G	G	G	A	A	A	A	A	G	G	G	C	C	A	A	A	G	G	G	A	C	A	C	G	G	G	G	A	A	G	G	G	G	G	G	A	A	G	G	G	G	A	A	G	G	G	G	A	A	A	A	G	G	G	G	A	A	G	G	A	A	G	G	A	G	A	A	G	G	G	G	A	C	G	G	G	G	G	G	A	A	G	G	A	A	A	A	A	G	A	A	A	A	A	A	C	C	A	A	G	G	A	A	G	G	G	G	G	G	A	G	A	A	A	A	G	G	G	G	G	G	G	G	G	G	G	G	G	G	A	C	G	G	A	G	A	G	G	G	A	C	A	G	A	A	A	G	G	G	A	G	A	G	A	A	A	A	A	G	A	G	A	G	C	C	A	C	A	A	A	C	G	G	G	G	A	C	A	G	G	G	G	G	A	G	G	G	A	G	G	G	A	A	G	G	G	G	A	A	C	C	A	C	A	G	A	G	A	G	G	G	A	G	A	G	A	A	A	C	A	G	G	G	G	G	G	G	G	G	A	A	G	G	G	G	G	G	A	G	G	G	G	G	A	A	G	G	A	G	A	A	A	G	A	G	A	A	G	G	G	G	A	G	A	A	A	C	A	G	A	A	A	A	A	G	A	A	A	A	A	A	G	G	A	G	G	G	A	G	A	G	G	G	G	G	C	C	A	A	G	G	A	A	A	A	A	A	A	A	G	G	G	G	G	G	A	A	A	A	G	G	A	A	A	A	A	C	C	C	G	G	G	G	C	C	A	A	G	G	A	A	G	G	A	A	G	G	G	G	G	G	C	C	A	G	A	G	A	A	G	G	A	A	C	C	A	A	A	A	G	G	A	A	G	G	G	G	C	C	G	G	G	G	G	G	G	G	G	G	G	G	G	G	A	A	A	A	A	G	A	A	A	A	0	0	C	C	A	A	A	A	G	G	A	G	A	C	A	A	A	G	A	G	G	G	G	G	A	A	A	A	C	C	C	C	G	G	G	G	A	A	G	G	G	G	G	G	G	G	A	A	G	G	A	G	A	A	A	A	G	G	G	G	A	A	G	G	A	A	A	A	A	A	A	G	A	G	A	G	A	G	A	A	G	G	A	G	A	A	C	C	A	A	A	A	A	A	G	G	A	A	A	A	G	G	A	A	C	C	C	C	G	G	A	G	C	C	G	G	G	G	A	G	A	A	G	G	A	A	A	A	A	G	G	G	A	G	A	G	A	C	A	A	A	A	G	G	A	A	A	A	A	G	G	G	A	G	G	G	A	G	A	G	G	G	A	A	A	G	C	C	A	G	A	G	A	A	A	A	G	G	G	G	A	A	G	G	C	C	G	G	G	G	A	G	A	A	A	A	A	A	A	A	C	C	A	A	A	G	A	A	G	G	A	G	A	G	A	G	A	G	G	G	A	G	A	A	A	G	G	G	C	C	A	A	A	A	A	C	A	A	A	A	A	G	G	G	G	G	A	A	C	C	A	G	G	G	A	A	A	A	A	A	A	G	G	G	A	C	A	A	G	G	A	A	G	G	G	G	C	C	A	A	G	G	A	A	C	C	G	G	G	G	G	G	G	G	A	A	A	A	A	A	A	A	G	G	G	G	C	C	A	A	G	G	A	G	C	C	G	G	G	G	A	A	G	G	A	G	A	G	A	A	C	C	G	G	A	A	A	G	G	G	G	G	A	G	A	A	A	C	G	G	G	G	A	A	A	G	G	G	G	G	A	G	A	G	A	G	A	A	A	G	G	G	G	G	G	G	A	G	A	A	A	A	G	G	A	A	A	A	A	A	G	G	C	C	G	G	A	A	G	G	A	A	A	A	G	G	A	A	G	G	C	C	A	A	A	G	A	A	A	G	C	C	A	A	A	A	A	C	C	C	A	A	A	G	G	G	A	A	G	G	A	A	A	G	A	A	A	G	C	C	C	C	A	C	G	G	A	G	C	C	A	G	A	C	A	G	A	A	A	A	G	G	A	A	A	A	A	A	G	G	A	G	G	G	G	G	G	G	A	C	A	A	G	G	A	A	G	G	G	G	A	A	G	G	G	G	A	A	A	A	A	A	C	C	A	A	A	G	A	G	G	G	A	G	A	A	G	G	C	C	A	A	0	0	A	C	A	C	A	G	A	A	A	A	G	G	A	G	G	G	G	G	A	C	A	G	A	G	A	A	A	A	G	G	A	G	A	G	A	A	0	0	G	G	G	G	G	G	A	A	A	G	A	A	C	C	G	G	C	C	A	A	G	G	A	A	A	G	A	A	A	A	A	A	A	A	G	G	A	A	G	G	G	G	C	C	G	G	A	A	A	G	A	G	A	G	G	G	A	G	A	G	A	A	A	A	A	G	A	G	G	G	A	C	A	C	A	G	A	A	A	A	A	C	A	G	A	G	A	A	A	G	A	G	A	G	A	C	A	A	A	A	A	A	A	C	A	A	G	G	A	G	A	A	A	G	A	A	G	G	A	A	C	C	G	G	C	C	C	C	A	G	G	G	G	G	G	G	G	G	A	G	G	G	A	G	C	C	G	G	A	C	G	G	G	G	A	A	A	A	G	G	A	A	G	G	G	G	A	A	A	A	A	G	0	0	0	0	A	A	A	A	A	A	A	A	G	G	G	G	G	G	A	A	A	A	G	G	A	A	A	G	C	C	A	A	A	A	C	C	A	A	A	A	A	G	A	G	G	G	A	G	A	C	A	G	A	G	G	G	G	G	G	G	G	G	G	G	A	G	A	G	C	C	G	G	A	G	C	C	A	C	G	G	G	G	A	A	G	G	G	G	A	A	A	C	A	C	G	G	G	G	A	A	G	G	G	G	A	G	G	G	A	G	A	G	0	0	A	A	A	C	A	G	0	0	G	G	G	G	A	A	G	G	G	G	A	G	A	C	G	G	A	G	A	A	G	G	A	A	A	G	G	G	G	G	A	A	G	G	A	A	G	G	A	G	A	A	A	A	G	G	G	G	G	G	A	C	A	C	A	A	C	C	C	C	G	G	A	G	G	G	G	G	G	G	G	G	A	A	A	G	A	A	A	A	A	A	A	A	A	A	G	G	C	C	A	A	G	G	A	A	A	A	G	G	G	G	G	G	A	A	G	G	A	A	C	C	A	A	G	G	G	G	G	G	G	G	A	A	G	G	A	A	A	A	A	A	A	A	C	C	A	A	G	G	C	C	A	A	A	A	A	A	G	G	G	G	A	A	G	G	G	G	G	G	A	A	A	A	A	A	A	A	G	G	G	G	A	A	A	A	A	A	A	A	A	A	A	A	G	G	G	G	A	A	G	G	G	G	G	G	G	G	A	A	A	A	G	G	A	G	G	G	A	G	A	A	A	G	A	G	A	A	C	C	A	A	A	G	G	G	C	C	A	A	A	C	C	C	G	G	A	A	G	G	A	A	A	G	G	G	G	G	A	G	G	G	C	C	G	G	A	A	G	G	A	G	G	G	A	G	A	A	A	G	A	A	A	G	G	G	A	A	G	G	A	A	G	G	A	A	G	G	G	G	A	A	G	G	A	C	A	A	G	G	A	A	A	A	A	A	G	G	A	A	A	G	G	G	G	G	A	A	G	G	G	G	G	G	A	A	G	G	A	G	0	0	A	A	A	C	A	A	A	A	G	G	A	A	C	C	G	G	A	A	G	G	G	G	A	A	G	G	A	G	A	G	G	G	G	G	A	G	A	G	G	G	A	A	C	C	C	C	G	G	A	G	G	G	A	A	A	G	A	A	A	A	A	C	A	A	G	G	A	G	A	G	A	A	A	C	A	A	A	A	A	A	A	G	A	A	C	C	A	G	A	A	A	A	A	A	A	G	A	A	A	G	A	G	C	C	A	G	G	G	A	G	G	G	G	G	G	G	A	A	G	G	A	A	C	C	A	G	G	G	A	A	A	C	A	G	G	G	A	A	G	G	A	G	A	A	G	G	A	G	A	G	G	G	G	G	A	G	G	G	G	G	A	A	A	G	A	A	G	G	G	G	G	G	G	G	A	A	A	A	G	G	G	G	A	G	A	G	A	A	A	A	A	A	A	A	G	G	A	G	G	G	G	G	A	A	G	G	G	G	G	G	A	A	A	A	A	A	C	C	A	A	A	C	A	A	A	A	A	C	A	C	A	A	A	A	G	G	A	A	G	G	G	G	A	G	A	G	G	G	G	G	G	G	A	A	A	G	0	0	A	C	A	C	A	G	A	A	G	G	G	G	A	G	A	A	G	G	G	G	A	A	C	C	A	A	A	G	C	C	A	G	G	G	A	A	A	G	A	G	C	C	A	G	A	C	G	G	A	G	A	G	A	C	A	A	A	G	A	A	G	G	A	G	A	G	G	G	A	A	C	C	G	G	G	G	A	G	A	A	A	C	G	G	A	A	A	C	G	G	A	G	A	G	G	G	A	A	A	G	G	G	A	G	A	A	C	C	A	A	G	G	A	G	A	G	A	A	G	G	A	G	A	A	A	A	A	G	A	C	A	G	G	G	A	G	G	G	G	G	G	G	C	C	G	G	G	G	A	A	A	A	G	G	A	A	G	G	A	A	G	G	G	G	G	G	G	G	A	G	A	A	G	G	G	G	A	G	A	C	G	G	A	A	A	A	G	G	A	G	A	G	G	G	A	A	A	G	A	G	A	G	G	G	G	G	A	A	G	G	A	A	A	G	G	G	A	G	G	G	A	A	G	G	A	A	G	G	G	G	A	A	A	A	A	A	G	G	G	G	A	G	A	G	A	G	A	G	A	A	A	A	A	G	G	G	A	A	A	G	A	A	C	C	A	G	C	C	G	G	A	A	G	G	A	G	A	A	A	A	G	G	A	G	A	G	G	G	A	G	A	A	A	A	G	G	A	A	A	G	G	G	G	G	G	G	G	G	A	C	A	A	C	C	A	G	A	A	A	G	A	G	A	C	A	A	A	A	A	C	G	G	A	G	A	A	A	A	A	A	A	A	A	C	C	C	A	A	A	G	A	G	A	G	G	G	G	G	A	C	G	G	A	A	A	G	G	G	A	A	G	G	A	A	G	G	A	A	G	G	C	C	A	A	G	G	A	A	G	G	A	A	A	A	A	A	A	A	A	C	A	A	A	A	A	A	A	A	G	G	G	G	A	A	G	G	C	C	G	G	A	A	G	G	A	A	A	A	G	G	A	A	G	G	G	G	G	G	G	G	A	A	A	G	G	G	G	G	G	G	A	C	A	G	C	C	G	G	A	C	G	G	A	A	A	A	A	G	G	G	G	G	A	G	A	A	G	G	A	A	G	G	C	C	G	G	A	A	G	G	G	G	G	G	C	C	G	G	A	A	A	A	G	G	A	A	G	G	C	C	C	C	A	A	G	G	C	C	A	A	G	G	C	C	A	A	A	A	C	C	G	G	A	A	A	A	G	G	A	A	G	G	A	A	G	G	G	G	A	A	C	C	G	G	G	G	G	G	G	G	A	A	A	A	G	G	C	C	G	G	G	G	A	A	G	G	G	G	A	A	A	A	G	G	G	G	G	G	C	C	G	G	A	G	G	G	G	G	G	G	A	A	G	G	A	A	C	C	A	A	A	G	G	G	A	A	A	A	A	A	A	A	A	A	G	G	A	A	C	C	G	G	A	A	G	G	G	G	A	A	A	A	A	A	A	A	G	G	A	A	G	G	G	G	G	G	G	G	A	A	G	G	G	G	C	C	G	G	C	C	G	G	G	G	G	G	G	G	G	G	A	A	A	A	A	A	G	G	A	A	A	A	G	G	A	A	A	A	A	C	A	A	A	A	A	A	G	G	A	A	A	A	G	G	A	G	A	G	G	G	A	G	G	G	A	G	A	G	G	G	C	C	A	A	G	G	A	A	A	A	G	G	G	G	A	A	A	G	A	G	0	0	C	G	A	G	A	A	0	0	A	G	A	G	A	G	A	G	A	G	A	G	A	G	A	G	A	G	A	C	A	G	A	G	A	A	G	G	A	A	A	A	A	A	G	G	G	G	C	C	A	A	A	A	A	G	A	G	A	C	A	A	A	G	A	G	G	G	A	A	A	G	A	G	G	G	A	C	G	G	A	G	A	G	G	G	A	A	G	G	A	A	A	G	A	A	A	A	A	A	G	G	A	G	A	G	A	A	A	A	A	G	G	G	A	C	A	A	A	A	A	A	A	A	A	G	A	G	A	A	A	A	G	G	A	A	A	C	A	A	A	G	A	A	A	G	A	G	A	A	G	G	G	G	A	G	A	A	G	G	A	G	C	C	A	A	G	G	G	G	G	G	A	G	A	A	A	G	G	G	A	C	A	G	A	G	G	G	G	G	A	A	G	G	G	G	G	G	G	G	A	A	G	G	A	G	A	A	G	G	A	A	A	A	A	A	C	C	A	G	A	A	G	G	A	G	G	G	G	G	A	C	A	G	G	G	G	G	A	A	G	G	A	A	A	A	A	G	A	G	A	G	G	G	A	G	G	G	G	G	A	C	G	G	G	G	A	A	A	G	A	G	G	G	C	C	A	G	A	G	A	G	A	A	A	A	A	A	A	G	A	G	A	A	A	G	G	G	G	G	G	G	A	G	G	G	G	G	A	A	G	G	A	A	A	A	A	A	G	G	G	G	C	C	G	G	G	G	G	G	A	A	A	A	G	G	G	G	G	G	G	G	A	A	A	A	G	G	C	C	G	G	A	A	C	C	G	G	A	A	G	G	C	C	G	G	A	C	G	G	A	A	C	C	G	G	A	A	A	G	A	A	G	G	A	A	A	A	G	G	G	G	G	G	G	G	A	A	A	A	A	A	G	G	A	G	A	A	A	A	A	A	A	A	A	A	A	G	A	A	A	G	A	G	0	0	G	G	G	G	G	G	A	A	A	A	A	G	A	A	G	G	A	A	A	G	G	G	A	A	G	G	A	A	A	A	A	G	A	G	G	G	G	G	G	G	A	G	A	A	G	G	G	G	A	A	G	G	G	G	A	A	G	G	G	G	G	G	G	G	G	G	G	G	G	G	A	A	A	A	A	A	A	G	G	G	A	G	G	G	G	G	A	A	G	G	A	A	A	A	G	G	C	C	C	C	C	C	G	G	A	G	G	G	A	G	G	G	G	G	A	A	A	A	A	A	A	A	G	G	A	A	G	G	A	G	G	G	A	A	A	A	0	0	A	G	0	0	G	G	A	G	C	C	A	A	A	A	A	A	A	A	A	G	G	G	G	G	G	G	A	A	A	A	G	G	A	A	G	G	A	A	A	G	A	G	A	A	G	G	G	G	G	G	0	0	G	G	A	A	G	G	C	C	G	G	A	G	A	A	A	A	A	A	A	A	C	C	A	A	A	G	A	G	G	G	A	A	G	G	G	G	A	G	A	A	G	G	G	G	A	A	G	G	A	A	A	A	A	A	G	G	0	0	G	G	A	A	A	C	G	G	A	A	A	G	G	G	G	G	A	A	C	C	G	G	G	G	G	G	A	A	A	A	G	G	A	A	A	C	G	G	G	G	A	A	G	G	G	G	A	A	G	G	A	G	A	G	A	A	A	G	G	G	A	A	A	A	G	G	A	A	G	G	G	G	A	G	G	G	G	G	G	G	A	C	A	G	A	G	A	A	A	G	A	A	0	0	A	G	A	A	A	G	A	A	A	G	A	G	A	A	C	C	A	C	A	C	A	G	A	G	G	G	A	G	A	A	G	G	A	A	A	A	A	A	A	A	A	A	G	G	G	G	A	A	G	G	A	A	G	G	C	C	G	G	A	A	A	A	G	G	A	A	G	G	G	G	G	G	G	G	G	G	A	A	G	G	G	G	A	A	A	A	A	A	A	G	A	G	A	G	G	G	A	A	A	A	G	G	G	G	A	A	A	A	G	G	A	A	A	A	G	G	A	A	A	C	A	A	A	A	A	A	A	G	A	G	G	G	A	A	A	A	G	G	G	G	G	G	A	A	G	G	G	G	G	G	G	G	A	A	A	A	A	A	C	C	C	C	A	A	C	C	C	C	G	G	G	G	G	G	A	G	A	A	A	A	A	G	G	G	G	G	A	A	A	G	A	G	G	G	C	C	A	A	A	A	A	G	G	G	G	G	G	G	C	C	G	G	A	A	A	A	A	G	A	G	A	G	A	G	A	A	A	G	A	G	G	G	A	G	A	G	A	A	G	G	A	A	G	G	G	G	G	G	A	A	A	A	A	C	G	G	A	A	G	G	C	C	A	A	G	G	G	G	A	A	A	A	A	G	G	G	A	G	G	G	A	A	A	G	A	A	G	G	A	C	C	C	G	G	G	G	A	A	A	G	A	G	A	A	A	A	A	G	A	G	G	G	G	G	C	C	G	G	A	A	A	A	C	C	A	G	A	G	A	G	G	G	A	A	G	G	A	A	A	G	A	G	C	C	A	A	A	A	G	G	A	A	G	G	A	A	G	G	A	A	A	A	G	G	A	A	A	A	A	A	A	A	G	G	C	C	G	G	A	G	A	G	A	G	A	G	A	G	G	G	A	A	G	G	A	A	A	G	G	G	G	G	A	G	G	G	A	G	A	G	G	G	C	C	A	A	A	A	A	G	A	G	A	A	A	G	A	A	A	A	G	G	A	A	A	G	A	G	A	G	A	G	A	A	A	C	C	C	A	G	A	A	A	G	G	G	A	G	G	G	A	A	A	A	A	C	A	C	A	C	C	C	A	G	G	G	A	A	A	G	A	G	A	G	C	C	G	G	G	G	A	G	A	G	A	A	A	G	G	G	A	G	A	G	C	C	A	C	G	G	A	G	A	A	G	G	G	G	G	G	G	G	A	C	G	G	A	G	A	G	A	A	A	A	A	A	A	G	G	G	G	G	A	C	A	G	A	G	A	A	A	A	A	A	G	G	A	A	G	G	A	G	A	G	A	C	A	A	A	G	A	G	A	G	G	G	A	A	G	G	A	A	G	G	A	G	A	A	A	A	A	G	G	G	A	A	A	G	A	G	G	G	A	A	G	G	G	G	C	C	G	G	G	G	G	G	G	G	G	G	C	C	A	G	G	G	A	A	A	G	A	G	G	G	A	G	A	A	A	A	A	A	G	G	A	A	A	A	A	G	A	A	G	G	A	G	A	A	A	A	A	A	A	A	C	C	A	G	A	G	G	G	G	G	A	G	G	G	A	A	A	G	G	G	A	G	A	G	0	0	A	G	G	G	A	A	A	G	A	A	A	C	A	C	G	G	A	A	G	G	A	G	A	A	C	G	G	G	A	A	C	C	G	G	A	A	A	A	A	G	A	A	A	A	A	A	A	A	G	G	A	A	C	C	G	G	A	G	C	C	G	G	A	G	A	A	A	A	G	G	G	G	G	G	G	G	G	G	G	G	G	G	A	A	G	G	G	G	G	G	G	G	A	A	G	G	A	A	C	C	C	C	C	C	G	G	G	G	A	A	G	G	C	C	A	A	A	G	G	G	A	A	G	G	A	A	C	C	G	G	A	A	A	A	A	A	G	G	A	A	A	A	A	G	C	C	A	A	A	G	A	G	A	G	A	G	A	A	G	G	A	A	G	G	G	G	A	A	G	G	A	G	A	G	G	G	A	A	A	A	G	G	A	G	A	A	A	G	A	C	G	G	G	G	G	G	A	G	A	G	G	G	A	A	G	G	C	C	A	G	C	C	A	A	A	G	G	G	G	G	G	G	G	G	A	G	A	A	A	A	G	G	A	A	A	A	G	G	A	G	C	C	A	A	G	G	A	G	A	A	G	G	G	G	A	A	A	A	G	G	A	C	A	A	A	A	G	G	A	A	A	C	A	G	A	C	A	A	G	G	A	G	A	C	A	G	A	A	A	A	A	A	G	G	A	C	A	A	A	A	G	G	A	A	A	C	G	G	G	G	G	G	C	C	G	G	A	G	A	G	A	G	A	A	G	G	C	C	A	A	G	G	A	G	A	G	G	G	A	A	A	A	A	G	A	G	G	G	G	G	A	G	A	G	A	A	A	A	A	A	A	A	C	C	A	A	C	C	G	G	G	G	G	G	G	G	A	A	A	G	A	G	G	G	A	G	C	C	A	G	A	A	A	A	G	G	A	A	G	G	G	G	A	A	A	A	C	C	G	G	G	G	G	G	A	A	A	A	A	A	A	A	G	G	A	A	G	G	G	G	A	A	A	A	A	A	G	G	G	G	A	A	A	A	A	A	G	G	G	G	G	G	G	G	G	G	G	G	G	G	G	G	G	G	A	A	A	A	0	0	A	G	G	G	A	G	G	G	A	C	G	G	A	G	G	G	0	0	A	A	A	G	A	G	A	A	A	G	G	G	G	G	A	A	A	A	A	A	A	G	C	C	A	A	0	0	A	G	A	A	G	G	0	0	A	C	A	A	A	A	G	G	A	G	C	C	A	G	G	G	A	G	G	G	C	C	G	G	A	A	A	G	G	G	A	A	C	C	A	G	G	G	A	G	A	G	C	C	G	G	A	A	A	C	A	G	A	G	A	G	G	G	A	G	A	A	A	G	G	G	C	C	G	G	A	A	A	G	G	G	G	G	A	G	G	G	G	G	A	G	G	G	A	G	A	A	A	A	G	G	A	A	A	G	G	G	A	G	G	G	A	A	A	G	G	G	A	C	G	G	C	C	A	G	G	G	G	G	A	A	A	G	G	G	G	G	G	G	G	G	A	G	G	G	A	A	G	G	G	G	G	G	A	A	A	G	A	G	A	G	0	0	G	G	G	G	A	A	A	A	A	G	G	G	C	C	C	C	G	G	G	G	G	G	G	G	A	A	A	G	C	C	G	G	G	G	G	G	A	G	G	G	G	G	G	G	A	A	A	A	G	G	A	A	G	G	G	G	G	G	G	G	G	G	G	G	G	G	G	G	G	G	A	G	A	G	G	G	C	C	A	A	A	G	A	G	G	G	C	C	G	G	G	G	A	A	A	C	A	G	A	G	A	A	A	G	A	G	A	G	A	G	C	C	A	A	A	G	A	G	A	A	G	G	G	G	A	C	A	A	G	G	A	G	A	C	G	G	A	A	A	A	A	A	C	C	A	A	G	G	A	A	A	G	G	G	G	G	A	A	A	A	A	A	A	A	A	A	A	A	G	G	G	G	A	G	A	G	A	G	A	A	G	G	A	A	A	G	A	A	A	G	G	G	G	G	C	C	A	C	A	G	A	A	C	C	A	A	A	G	A	G	A	C	C	C	A	A	A	G	A	A	A	C	A	A	C	C	G	G	A	G	0	0	C	C	G	G	G	G	A	G	A	G	G	G	A	G	A	A	A	C	G	G	A	C	A	G	A	A	A	A	A	A	A	C	A	A	A	G	A	A	G	G	A	A	G	G	A	G	A	C	G	G	A	G	A	G	A	C	A	A	A	A	A	A	G	G	A	A	A	G	G	G	G	G	G	G	A	A	A	A	G	G	G	G	G	G	A	A	G	G	A	G	A	A	A	A	A	C	A	A	A	G	A	A	A	C	A	A	A	G	A	G	A	A	A	C	A	A	G	G	C	C	A	A	A	G	A	G	G	G	A	A	G	G	A	G	A	A	G	G	A	A	C	C	G	G	A	A	C	C	C	C	G	G	C	C	G	G	A	A	G	G	C	C	C	C	A	G	G	G	A	A	G	G	A	G	A	A	G	G	G	G	A	A	A	A	G	G	G	G	A	A	A	A	G	G	G	G	G	G	G	G	A	A	A	A	C	C	G	G	G	G	G	G	G	G	G	G	A	A	A	A	G	G	C	C	G	G	A	A	A	A	A	A	G	G	G	G	G	G	G	G	A	A	A	A	G	G	G	G	G	G	A	A	G	G	G	G	A	A	A	A	A	A	G	G	A	A	A	A	A	A	A	A	G	G	G	G	A	A	G	G	G	G	A	A	A	A	C	C	G	G	A	A	G	G	A	A	G	G	G	G	G	G	A	A	G	G	G	G	C	C	G	G	A	A	A	G	A	G	A	A	A	A	A	A	A	A	A	A	C	C	G	G	G	G	G	G	A	A	A	A	A	G	C	C	G	G	A	A	G	G	A	A	A	A	G	G	A	A	A	A	A	A	G	G	A	A	G	G	G	G	A	A	C	C	G	G	A	A	G	G	G	G	A	A	G	G	A	A	A	A	G	G	A	A	G	G	A	A	0	0	A	A	G	G	A	G	A	G	G	G	G	G	A	G	A	C	A	G	G	G	G	G	G	G	G	G	A	G	A	A	G	G	A	A	G	G	G	G	A	G	A	A	G	G	G	G	A	C	G	G	C	C	G	G	G	G	A	A	G	G	A	G	A	A	G	G	G	G	G	G	A	A	A	G	G	G	A	G	A	A	A	A	A	A	G	G	C	C	G	G	A	A	A	G	C	C	A	A	G	G	A	A	A	A	G	G	G	G	G	G	A	A	A	A	A	A	G	G	A	A	A	G	A	A	G	G	A	G	A	A	A	A	G	G	A	G	G	G	G	G	G	G	G	G	A	C	G	G	A	A	A	A	G	G	G	G	A	A	A	A	A	G	A	A	G	G	A	G	G	G	G	G	A	G	A	A	A	A	G	G	A	A	A	G	A	G	A	A	A	A	A	G	A	G	A	G	A	C	A	A	A	C	A	G	A	G	A	G	A	A	A	G	G	G	G	G	A	G	A	G	A	A	A	G	A	C	G	G	G	G	A	A	A	C	G	G	G	G	A	G	G	G	A	A	A	A	G	G	A	G	G	G	A	G	A	G	A	G	G	G	A	G	A	A	A	G	A	A	G	G	C	C	A	G	G	G	A	G	A	A	G	G	G	G	A	A	G	G	A	G	G	G	G	G	C	C	A	G	C	C	A	G	G	G	A	A	C	C	G	G	A	A	A	G	C	C	A	A	G	G	A	A	G	G	G	G	A	G	G	G	A	A	A	G	A	A	G	G	A	A	A	G	A	A	A	A	A	G	G	G	A	G	A	A	A	C	A	A	A	C	A	A	A	G	G	G	A	A	G	G	G	G	G	G	A	G	A	A	G	G	G	G	A	A	A	G	C	C	G	G	G	G	A	G	A	A	G	G	G	G	A	A	G	G	G	G	A	A	A	A	A	A	G	G	G	G	G	G	A	A	G	G	G	G	G	G	A	G	A	A	A	A	A	G	A	G	A	A	A	A	G	G	G	G	G	G	C	C	G	G	A	G	A	G	G	G	A	A	G	G	C	C	G	G	A	A	G	G	G	G	A	G	A	G	A	G	A	C	C	C	A	A	A	G	A	A	A	A	A	A	A	A	A	G	A	G	A	G	C	C	A	A	G	G	A	A	A	G	A	G	A	G	A	G	A	C	C	C	A	A	G	G	A	G	A	G	C	C	A	G	A	A	A	A	A	A	A	G	A	G	G	G	A	G	A	A	A	G	G	G	G	G	A	G	A	G	0	0	G	G	A	C	A	G	A	A	A	G	A	G	A	G	G	G	G	G	A	G	G	G	G	G	A	A	A	A	G	G	C	C	G	G	A	G	A	A	A	A	A	G	G	G	G	G	A	G	A	G	G	G	A	A	A	G	A	G	A	G	A	G	G	G	A	G	A	G	G	G	A	G	A	C	C	C	A	G	C	C	G	G	G	G	G	G	G	G	A	G	A	G	A	A	C	C	A	A	A	G	A	G	A	C	A	A	G	G	C	C	A	A	A	A	A	C	G	G	G	G	A	C	A	A	A	A	A	C	A	G	A	G	G	G	A	G	A	A	G	G	A	G	A	C	A	A	A	G	A	G	A	G	A	G	G	G	G	G	A	A	A	G	C	C	C	C	C	C	G	G	G	G	A	A	C	C	G	G	A	G	A	G	A	G	A	C	G	G	A	A	A	G	A	A	A	A	A	G	A	A	A	A	C	C	G	G	A	G	C	C	G	G	A	G	A	A	A	G	A	A	A	G	A	G	G	G	A	A	G	G	A	A	A	G	A	A	A	G	A	C	A	A	G	G	G	G	G	G	A	A	A	A	G	G	A	A	G	G	G	G	A	A	G	G	G	G	G	G	A	G	A	G	G	G	A	A	A	G	A	G	C	C	A	A	A	G	C	C	A	G	A	G	A	A	G	G	A	G	A	A	A	A	A	G	G	G	A	G	A	A	A	G	A	A	A	G	A	A	A	G	A	A	C	C	A	A	G	G	G	G	G	G	A	A	A	A	G	G	A	A	A	A	C	C	A	A	G	G	A	A	A	A	A	G	A	G	A	G	A	G	A	A	A	G	G	G	A	A	A	G	A	A	0	0	G	G	G	G	A	G	A	G	A	A	G	G	G	G	A	A	C	C	A	A	A	G	A	G	G	G	C	C	A	G	A	A	G	G	A	G	G	G	A	A	A	G	A	A	G	G	A	A	G	G	A	A	A	G	G	G	A	G	A	C	A	G	A	G	G	G	A	A	G	G	A	G	A	G	A	G	A	G	A	A	A	C	G	G	A	A	A	G	A	C	A	A	G	G	A	A	G	G	G	G	A	A	A	A	G	G	A	G	A	A	A	G	A	A	C	C	A	G	A	G	A	A	G	G	A	A	G	G	C	C	A	A	A	A	G	G	G	G	G	G	A	A	A	A	G	G	G	G	A	A	A	G	A	G	A	A	G	G	A	G	A	A	A	G	A	G	A	A	A	G	A	G	A	G	A	A	A	A	A	A	A	A	A	A	A	G	A	A	G	G	G	G	A	A	G	G	A	A	G	G	A	A	A	A	A	A	C	C	C	C	G	G	A	G	A	G	G	G	G	G	G	G	G	G	A	G	A	G	A	G	C	C	A	G	G	G	G	G	G	G	G	G	A	A	G	G	A	G	A	G	G	G	A	G	G	G	A	G	G	G	G	G	A	C	G	G	G	G	A	A	G	G	G	G	A	A	A	A	G	G	A	A	G	G	A	A	A	G	A	C	G	G	A	G	A	A	G	G	G	G	A	G	G	G	A	G	A	G	A	G	A	A	A	A	A	G	G	G	A	A	A	G	A	A	G	G	G	G	C	C	A	C	A	A	A	A	G	G	G	G	A	G	A	A	G	G	G	G	C	C	A	G	A	G	A	G	A	G	G	G	A	G	A	A	A	G	A	G	G	G	A	A	C	C	A	A	A	C	A	A	A	A	G	G	G	G	A	A	G	G	C	C	A	G	G	G	G	G	A	G	A	G	G	G	G	G	A	C	A	G	A	G	A	C	A	C	A	A	G	G	A	A	A	A	A	G	A	G	G	G	A	A	A	A	A	A	0	0	A	C	A	G	G	G	C	C	G	G	G	G	A	G	G	G	A	G	A	A	G	G	A	A	A	A	G	G	A	C	A	A	G	G	G	G	A	A	C	C	A	G	A	G	A	G	A	C	A	G	A	C	A	G	A	G	A	G	A	A	G	G	A	A	A	G	A	G	A	G	C	C	G	G	A	G	A	A	A	G	A	G	A	G	G	G	A	G	A	G	A	A	A	A	C	C	A	G	A	A	G	G	A	A	A	A	G	G	G	G	A	A	G	G	A	A	A	G	A	G	G	G	A	G	A	A	G	G	C	C	A	A	G	G	G	G	A	G	G	G	A	A	G	G	G	G	A	A	C	C	G	G	G	G	A	C	A	G	A	A	G	G	A	A	A	A	G	G	A	A	A	A	A	A	A	A	A	A	A	A	A	A	A	A	G	G	A	A	A	A	A	A	G	G	G	G	A	A	A	A	A	A	A	G	A	G	A	G	A	A	G	G	G	G	G	G	A	G	A	A	A	G	A	A	A	A	G	G	A	G	G	G	A	A	A	G	A	A	A	C	G	G	A	C	A	G	A	G	A	G	A	A	A	G	A	A	G	G	G	G	A	G	G	G	G	G	G	G	G	G	A	A	A	G	A	G	A	A	A	A	G	G	A	A	A	G	A	G	G	G	A	G	A	G	G	G	C	C	G	G	A	G	C	C	A	A	A	A	A	G	A	A	G	G	A	A	G	G	A	A	G	G	A	A	A	A	G	G	A	A	G	G	G	G	C	C	A	A	A	A	C	C	A	A	A	A	A	A	C	C	A	G	C	C	A	G	A	G	A	G	A	C	A	G	G	G	A	A	0	0	A	G	A	A	G	G	G	G	G	G	A	A	A	G	A	G	A	G	A	A	A	A	A	C	A	G	A	G	A	G	A	A	A	G	A	A	G	G	A	C	G	G	A	A	A	G	A	G	G	G	C	C	A	A	G	G	C	C	A	A	A	A	A	G	A	A	0	0	A	A	A	G	A	G	G	G	A	A	A	A	G	G	A	G	C	C	A	C	C	C	A	A	A	A	A	A	G	G	A	A	A	G	A	A	G	G	A	A	A	G	A	A	G	G	A	A	A	G	A	C	A	A	G	G	G	G	A	A	G	G	A	A	A	G	A	A	G	G	G	G	G	G	G	G	A	G	A	G	A	A	G	G	A	A	G	G	A	A	A	G	A	G	G	G	G	G	G	G	G	G	A	A	A	G	C	C	A	G	G	G	A	A	G	G	G	G	A	A	G	G	A	A	G	G	G	G	A	C	G	G	G	G	G	G	C	C	A	A	A	A	G	G	A	G	C	C	G	G	A	A	C	C	A	G	A	G	G	G	A	A	A	A	A	A	G	G	G	G	G	G	A	A	G	G	C	C	G	G	C	C	G	G	A	A	A	A	G	G	G	G	A	A	A	A	A	A	G	G	A	A	C	C	G	G	A	A	A	G	A	G	A	A	A	A	C	C	G	G	G	G	A	G	A	G	A	A	A	A	A	A	G	G	A	A	A	A	G	G	A	A	A	G	A	A	A	G	A	C	C	C	A	G	C	C	G	G	G	G	A	A	A	C	G	G	A	G	A	A	A	G	C	C	A	A	G	G	A	G	0	0	C	C	A	A	G	G	A	G	G	G	G	G	G	G	A	C	G	G	A	A	G	G	G	G	G	G	G	G	G	G	C	C	A	G	G	G	G	G	A	A	A	A	A	G	A	G	C	C	A	G	A	A	G	G	G	G	A	A	A	A	A	A	A	G	G	G	A	G	A	G	G	G	A	A	A	G	G	G	G	G	A	G	A	A	G	G	A	A	G	G	A	G	A	A	C	C	A	A	G	G	A	G	A	G	C	C	A	A	C	C	G	G	C	C	G	G	G	G	A	A	G	G	A	A	A	G	A	G	G	G	G	G	A	G	G	G	G	G	A	A	G	G	A	G	G	G	G	G	A	A	G	G	A	G	A	A	C	C	G	G	C	C	A	A	G	G	G	G	A	G	A	A	G	G	A	C	A	A	G	G	G	G	A	A	A	A	A	G	A	A	A	G	A	C	A	A	A	A	A	G	G	G	A	C	A	A	G	G	A	G	A	C	G	G	A	G	G	G	A	G	G	G	G	G	A	A	A	G	G	G	A	C	G	G	G	G	A	A	G	G	A	A	G	G	A	A	G	G	A	A	A	C	A	A	A	A	G	G	A	A	0	0	G	G	A	C	A	C	A	A	A	A	A	A	G	G	0	0	A	A	A	G	G	G	A	G	A	G	A	A	G	G	A	C	G	G	A	C	A	G	A	G	G	G	A	G	G	G	A	A	C	C	A	A	G	G	A	G	G	G	A	G	A	A	A	G	A	G	A	C	G	G	G	G	G	G	A	A	A	A	G	G	G	G	G	G	G	G	A	A	G	G	A	A	A	A	A	A	G	G	G	G	C	C	G	G	G	G	A	A	A	A	A	A	A	G	A	G	A	A	G	G	A	G	A	G	A	A	G	G	A	A	G	G	C	C	A	G	A	G	G	G	G	G	A	G	A	A	A	C	C	C	A	A	A	A	A	A	G	G	A	G	A	A	A	A	A	A	A	A	A	A	G	G	G	G	C	C	G	G	G	G	A	A	G	G	A	A	A	A	A	A	A	A	C	C	A	A	C	C	A	A	A	A	G	G	C	C	A	A	A	G	G	G	A	A	A	A	C	C	G	G	G	G	G	G	G	G	A	A	A	A	C	C	G	G	A	A	A	A	G	G	G	G	G	G	A	A	A	A	A	A	A	A	G	G	G	G	A	A	A	G	A	C	A	G	A	C	G	G	A	A	A	G	G	G	A	A	A	A	G	G	A	A	A	A	G	G	A	A	G	G	G	G	G	G	A	A	A	A	C	C	A	A	G	G	G	G	A	A	A	A	G	G	G	G	A	A	A	A	A	A	A	A	G	G	G	G	G	G	A	A	G	G	G	G	G	G	A	A	G	G	A	A	A	A	G	G	A	A	A	A	G	G	A	A	A	A	A	A	A	A	A	A	A	A	C	C	A	G	A	G	C	C	A	A	A	A	A	A	A	A	G	G	A	A	A	A	G	G	A	G	A	A	G	G	A	A	G	G	G	G	A	A	G	G	A	G	G	G	G	G	G	G	A	G	A	A	G	G	G	G	A	G	A	A	A	A	A	G	A	G	G	G	G	G	A	C	G	G	A	G	G	G	G	G	A	G	A	C	A	G	G	G	0	0	A	C	A	A	A	A	G	G	G	G	C	C	0	0	A	A	A	G	A	G	A	G	A	A	G	G	G	G	G	G	A	A	A	G	G	G	A	G	A	G	A	G	C	C	G	G	A	A	G	G	A	A	A	G	A	G	A	G	C	C	G	G	A	G	A	A	A	G	G	G	A	A	G	G	A	A	A	G	A	A	G	G	A	A	C	C	A	A	G	G	G	G	G	G	G	G	G	G	A	G	G	G	C	C	A	A	C	C	G	G	G	G	G	G	A	C	G	G	A	G	G	G	G	G	G	G	A	A	A	A	G	G	A	G	A	A	C	C	A	A	A	A	G	G	G	G	A	A	A	G	G	G	A	G	G	G	G	G	G	G	A	A	A	A	A	A	G	G	G	G	A	A	A	G	A	A	A	A	A	A	G	G	G	G	C	C	A	A	C	C	A	A	G	G	G	G	A	A	A	A	A	A	A	G	A	C	G	G	G	G	G	G	A	A	A	A	A	G	A	C	A	G	A	A	G	G	G	G	A	C	A	G	A	C	A	A	A	A	G	G	A	C	G	G	G	G	A	G	G	G	A	A	A	A	A	G	A	G	A	G	G	G	G	G	G	G	A	A	G	G	G	G	A	G	A	A	A	G	A	A	A	A	A	A	G	G	A	C	G	G	G	G	G	G	G	G	A	A	C	C	G	G	G	G	A	A	A	A	A	A	A	C	A	A	A	G	A	A	A	A	A	A	A	C	A	G	A	A	G	G	A	G	G	G	A	G	A	C	G	G	A	C	C	C	G	G	A	A	G	G	C	C	A	A	A	G	A	A	G	G	A	G	A	G	A	G	A	G	A	A	A	A	G	G	C	C	A	A	A	A	A	A	0	0	A	A	A	G	G	G	G	G	0	0	G	G	G	G	A	A	G	G	A	G	A	G	A	C	G	G	A	G	A	A	A	G	G	G	A	G	A	A	0	0	A	G	A	A	A	A	A	A	A	A	G	G	G	G	G	G	G	G	G	G	A	G	G	G	A	C	G	G	G	G	A	A	A	A	A	A	A	G	G	G	G	G	G	G	A	G	G	G	A	A	A	A	A	A	A	G	A	A	0	0	A	A	A	G	A	G	A	A	A	G	A	A	G	G	A	G	A	G	A	A	A	G	G	G	G	G	G	G	A	G	A	A	G	G	C	C	G	G	A	A	G	G	A	A	G	G	G	G	A	G	A	A	A	A	A	G	A	A	A	C	A	G	0	0	A	C	A	G	A	A	A	G	A	G	0	0	G	G	G	G	G	G	G	G	A	G	A	A	G	G	A	A	G	G	G	G	G	G	A	G	A	A	G	G	A	A	G	G	A	G	A	G	0	0	A	G	A	A	A	A	G	G	A	G	C	C	G	G	A	G	G	G	G	G	A	G	A	G	G	G	G	G	A	A	A	G	G	G	A	A	A	A	A	A	A	A	A	A	G	G	G	G	G	G	G	G	G	G	G	G	C	C	A	A	A	A	G	G	A	A	A	A	A	A	A	A	G	G	C	C	A	C	A	C	A	C	A	A	A	A	G	G	A	A	A	G	A	A	G	G	A	G	A	G	G	G	A	G	G	G	A	C	A	A	A	G	G	G	G	G	C	C	G	G	A	A	A	C	A	G	G	G	C	C	A	G	A	A	G	G	A	A	A	G	A	G	G	G	A	G	0	0	G	G	C	C	G	G	A	G	A	G	A	G	G	G	A	G	G	G	G	G	A	G	A	G	A	G	A	A	A	G	A	A	A	G	A	G	C	C	G	G	A	A	A	G	A	G	A	G	A	G	A	G	G	G	C	C	A	G	A	G	C	C	A	G	G	G	A	A	G	G	G	G	C	C	G	G	A	A	G	G	G	G	A	G	G	G	G	G	A	G	G	G	C	C	G	G	A	G	C	C	G	G	0	0	A	G	A	G	G	G	G	G	A	A	A	G	A	A	G	G	G	G	A	G	G	G	A	G	A	G	G	G	G	G	G	G	G	G	A	C	G	G	A	G	A	G	G	G	A	A	A	A	A	A	A	A	A	G	A	A	G	G	A	G	G	G	G	G	A	G	G	G	G	G	A	G	A	C	G	G	G	G	A	A	A	A	G	G	A	C	G	G	G	G	G	G	G	G	G	G	A	A	G	G	G	G	A	G	G	G	A	A	A	G	G	G	A	A	A	A	G	G	A	A	C	C	G	G	G	G	A	A	A	G	G	G	A	G	G	G	A	G	C	C	G	G	A	A	G	G	C	C	A	G	C	C	G	G	G	G	G	G	A	G	G	G	G	G	A	G	A	A	A	G	G	G	A	G	A	G	G	G	G	G	A	G	G	G	A	A	G	G	C	C	C	C	G	G	G	G	A	A	G	G	A	G	A	G	G	G	C	C	G	G	G	G	A	A	A	G	C	C	A	A	A	A	G	G	G	G	G	G	A	A	A	A	A	G	A	A	G	G	G	G	A	G	G	G	A	C	A	C	A	G	A	A	A	A	C	C	A	A	G	G	A	A	A	G	A	C	A	A	G	G	G	G	A	G	A	A	A	A	C	C	G	G	A	A	A	A	A	G	G	G	0	0	G	G	A	C	A	C	A	A	A	A	A	A	G	G	A	C	C	C	A	G	G	G	A	A	A	A	C	C	G	G	A	A	A	A	A	A	C	C	G	G	G	G	A	A	A	A	G	G	A	A	G	G	G	G	G	G	A	G	A	A	A	G	G	G	G	G	A	A	A	G	A	A	A	G	A	C	A	C	A	A	A	G	G	G	G	G	A	A	G	G	G	G	G	G	A	A	G	G	C	C	A	A	G	G	G	G	G	G	A	C	A	A	A	A	C	C	A	G	A	A	G	G	A	A	A	A	G	G	A	G	A	A	A	C	G	G	A	A	A	A	A	C	A	A	G	G	A	G	A	G	A	C	G	G	A	A	C	C	A	A	A	C	C	C	G	G	C	C	G	G	G	G	A	G	A	C	G	G	A	A	A	A	G	G	A	G	A	G	G	G	A	A	A	G	A	A	G	G	A	G	A	A	G	G	G	G	G	G	A	A	A	A	A	A	A	G	A	G	G	G	A	G	A	A	G	G	A	G	A	A	G	G	A	G	A	C	A	A	A	G	A	G	C	C	A	C	G	G	G	G	A	G	G	G	A	G	A	A	A	A	A	A	A	A	G	G	A	A	A	G	A	A	A	G	A	A	A	A	G	G	A	G	A	G	G	G	A	A	G	G	A	G	G	G	A	G	G	G	G	G	A	G	G	G	A	A	A	A	G	G	A	G	C	C	A	G	A	G	A	G	A	A	A	G	A	A	A	G	A	A	G	G	A	A	A	A	A	G	A	G	A	C	A	G	A	G	A	A	G	G	A	G	G	G	A	G	C	C	G	G	G	G	A	C	A	C	A	G	A	A	G	G	G	G	G	G	A	A	A	G	G	G	G	G	A	A	A	A	A	G	G	G	G	G	G	G	C	C	G	G	A	A	0	0	A	A	A	G	A	A	G	G	A	G	A	A	A	A	A	C	A	A	A	C	A	G	A	G	A	G	A	A	A	G	A	A	A	A	A	A	A	A	A	A	G	G	G	G	A	A	G	G	A	A	G	G	G	G	A	A	A	A	A	G	A	A	A	G	A	G	A	C	A	A	G	G	A	G	A	G	G	G	G	G	A	A	A	A	G	G	A	G	A	G	A	G	A	G	A	G	G	G	A	G	A	G	A	A	G	G	G	G	G	G	G	G	G	G	G	G	A	G	A	A	C	C	G	G	A	A	A	G	G	G	A	C	A	G	A	G	A	G	A	G	C	C	A	A	A	A	G	G	A	G	A	A	G	G	G	G	A	A	A	A	A	C	G	G	G	G	A	A	A	A	G	G	A	G	G	G	G	G	A	A	A	G	A	A	A	G	G	G	A	G	G	G	G	G	A	G	G	G	G	G	A	C	C	C	A	C	G	G	A	G	G	G	A	A	A	A	G	G	G	G	G	G	A	G	A	A	A	A	A	G	A	C	A	G	A	G	A	G	G	G	G	G	A	G	A	A	G	G	A	A	G	G	G	G	G	G	A	A	C	C	A	A	A	G	G	G	A	A	G	G	G	G	G	G	A	A	A	G	A	G	G	G	G	G	G	G	G	G	A	A	A	C	A	G	G	G	A	G	A	A	A	C	A	G	G	G	A	A	A	A	G	G	G	G	A	G	G	G	G	G	A	C	A	G	C	C	G	G	G	G	A	A	G	G	G	G	A	G	A	G	G	G	A	G	A	G	A	G	A	G	A	G	A	A	G	G	G	G	G	G	A	G	A	A	A	A	A	G	A	G	G	G	G	G	A	G	G	G	A	A	G	G	A	G	A	A	A	G	G	G	A	A	0	0	G	G	A	A	A	A	A	G	A	G	A	G	A	A	A	G	C	C	A	G	C	C	A	A	A	G	G	G	C	C	G	G	G	G	G	G	A	G	A	A	G	G	G	G	C	C	A	G	A	A	A	A	G	G	G	G	A	A	G	G	A	A	A	G	G	G	A	G	A	A	G	G	G	G	A	G	A	A	G	G	G	G	A	A	A	A	A	A	A	A	A	A	G	G	G	G	G	G	G	G	G	G	A	A	C	C	C	C	G	G	G	G	G	G	G	G	G	G	A	A	A	G	A	A	A	A	A	G	C	C	G	G	A	C	A	A	A	G	G	G	G	G	A	A	C	C	G	G	G	G	A	G	A	A	A	C	G	G	G	G	A	A	G	G	A	A	A	G	A	G	0	0	A	A	A	A	A	A	G	G	A	G	A	G	G	G	C	C	G	G	A	A	G	G	A	A	A	A	A	G	G	G	A	A	0	0	G	G	G	G	A	G	G	G	A	A	G	G	G	G	A	A	G	G	0	0	A	A	G	G	A	A	G	G	A	G	A	G	G	G	G	G	A	A	G	G	A	A	0	0	A	C	A	A	G	G	G	G	G	G	G	G	A	A	A	A	A	A	A	A	A	A	A	A	C	C	G	G	0	0	G	G	G	G	C	C	A	A	A	A	G	G	A	G	A	A	A	G	A	G	A	G	G	G	C	C	A	G	A	C	C	C	A	G	G	G	A	A	A	G	A	G	A	A	A	G	A	A	C	C	C	C	A	A	A	A	G	G	A	A	G	G	A	A	G	G	A	A	G	G	G	G	C	C	A	A	G	G	A	A	A	A	A	A	A	A	G	G	A	A	A	A	G	G	A	A	G	G	A	A	C	C	A	A	G	G	A	A	A	A	A	A	A	A	A	A	A	A	G	G	G	G	C	C	C	C	A	A	A	A	A	A	G	G	G	G	A	A	A	A	A	A	A	A	A	A	G	G	A	A	A	A	G	G	G	G	G	G	G	G	A	A	A	A	A	C	A	A	A	A	A	A	A	G	G	G	G	G	G	G	G	G	A	G	A	A	A	A	G	G	G	G	G	G	A	A	A	G	A	A	A	G	A	G	A	A	G	G	A	A	A	G	A	G	G	G	A	A	G	G	C	C	G	G	A	C	A	G	A	G	C	C	A	A	A	A	G	G	A	A	G	G	G	G	A	G	G	G	A	C	A	G	A	G	G	G	G	G	A	G	A	C	A	G	A	A	G	G	A	G	A	C	G	G	A	G	C	C	G	G	A	G	G	G	C	C	A	G	A	A	G	G	G	G	A	A	G	G	A	C	A	A	A	G	G	G	G	G	A	G	A	G	A	G	G	G	A	A	A	G	A	A	A	G	G	G	A	A	A	G	A	C	A	A	A	A	G	G	G	G	G	G	A	G	G	G	G	G	A	A	A	G	A	G	G	G	A	A	A	A	A	A	A	A	A	A	G	G	A	A	A	G	A	G	A	A	A	G	G	G	G	G	A	G	A	A	G	G	A	A	G	G	C	C	C	C	A	A	G	G	G	G	G	G	A	A	G	G	A	A	G	G	A	A	A	A	A	A	A	A	A	G	G	G	A	A	G	G	G	G	G	G	A	A	A	A	G	G	A	A	A	G	A	A	C	C	A	A	A	G	A	A	G	G	A	A	A	A	A	A	G	G	A	A	A	A	C	C	A	A	A	A	C	C	A	A	A	A	G	G	A	A	A	A	A	A	A	G	A	A	G	G	G	G	G	G	G	G	G	G	A	A	G	G	C	C	A	A	G	G	A	A	G	G	G	G	A	A	C	C	C	C	G	G	A	A	G	G	G	G	G	G	G	G	A	A	G	G	A	G	A	A	G	G	G	G	G	G	G	G	A	A	A	A	G	G	A	C	0	0	G	G	G	G	A	A	A	A	C	C	A	A	A	A	G	G	A	A	A	A	A	C	G	G	A	A	A	A	C	C	G	G	G	G	A	A	G	G	0	0	G	G	C	C	G	G	G	G	A	A	G	G	G	G	A	G	A	A	G	G	G	G	A	A	A	A	G	G	A	G	G	G	A	G	G	G	G	G	C	C	A	A	G	G	A	G	A	A	A	G	A	A	A	G	A	A	A	C	A	C	A	G	G	G	G	G	A	A	A	A	A	G	A	C	G	G	A	G	A	G	A	A	A	A	A	G	A	C	C	C	A	A	A	G	A	A	A	A	A	A	A	A	A	G	G	G	A	G	A	A	G	G	A	A	A	A	A	A	G	G	G	G	A	A	A	A	G	G	G	G	G	G	G	G	A	G	G	G	C	C	C	C	A	G	A	A	A	A	G	G	G	G	A	G	A	G	G	G	A	A	A	G	G	G	A	G	A	G	G	G	A	C	A	G	A	G	A	G	A	G	A	G	A	G	A	G	A	C	A	G	A	A	A	G	A	G	A	A	A	A	A	G	A	C	A	A	G	G	A	A	G	G	A	A	A	G	G	G	A	A	A	A	A	G	G	G	A	A	A	A	A	G	A	A	G	G	A	A	A	G	A	G	A	A	G	G	G	G	G	G	C	C	C	C	A	G	A	A	A	A	G	G	A	A	A	A	G	G	C	C	A	A	G	G	A	A	A	A	A	A	G	G	A	A	A	A	A	G	G	G	A	A	G	G	A	A	G	G	G	G	A	A	G	G	A	A	G	G	G	G	A	A	C	C	C	C	G	G	A	A	A	A	A	G	G	G	A	A	A	A	A	A	A	G	G	G	A	G	C	C	A	G	A	G	G	G	A	A	G	G	G	G	A	C	G	G	G	G	A	A	A	A	A	G	A	A	A	A	A	G	G	G	A	G	A	A	A	C	A	A	C	C	G	G	G	G	C	C	G	G	G	G	G	G	G	G	A	A	A	G	A	A	A	A	A	A	G	G	A	A	A	A	A	A	A	A	A	A	A	A	A	A	A	A	A	A	A	A	C	C	A	A	G	G	G	G	A	A	G	G	G	G	A	G	G	G	G	G	A	G	A	C	A	A	A	G	A	A	0	0	A	G	A	G	A	A	G	G	A	A	0	0	G	G	A	A	C	C	A	G	A	G	A	G	A	G	A	G	A	G	A	A	G	G	G	G	G	G	A	A	A	C	C	C	G	G	G	G	A	C	A	G	A	G	A	A	A	A	A	A	G	G	A	A	G	G	A	A	A	A	A	G	C	C	G	G	G	G	C	C	A	G	A	G	G	G	A	A	A	A	A	G	C	C	C	C	G	G	A	G	G	G	G	G	G	G	A	A	C	C	G	G	A	A	A	G	A	A	A	G	A	G	G	G	G	G	A	A	A	G	A	A	G	G	G	G	G	G	G	G	A	A	C	C	A	G	A	A	A	C	0	0	G	G	A	G	A	A	A	G	G	G	G	G	A	A	G	G	G	G	A	C	A	A	A	A	G	G	A	G	G	G	A	A	G	G	A	A	G	G	A	A	A	A	A	G	C	C	A	A	A	A	A	G	A	G	A	A	A	A	A	A	A	G	A	A	A	A	A	A	G	G	A	A	A	A	G	G	0	0	A	C	A	G	A	A	A	A	A	A	A	G	G	G	A	G	G	G	G	G	A	G	G	G	A	A	A	A	A	G	A	G	A	G	A	C	A	A	G	G	G	G	C	C	G	G	G	G	A	A	G	G	G	G	A	C	A	A	A	A	C	C	A	A	G	G	G	G	G	G	G	G	A	A	G	G	G	G	A	A	A	A	A	A	A	A	A	A	G	G	A	A	G	G	A	A	G	G	G	G	A	A	A	A	A	A	G	G	A	A	A	A	A	G	G	G	A	A	A	C	G	G	G	G	A	G	A	A	A	G	A	C	A	A	A	A	A	G	A	A	A	A	A	A	A	A	G	G	A	C	A	C	G	G	A	A	G	G	A	C	G	G	A	G	A	A	A	A	G	G	A	A	A	A	G	G	G	G	A	G	A	G	A	G	A	A	G	G	G	G	G	G	A	A	A	A	A	G	A	G	A	G	G	G	A	A	A	G	G	G	A	A	A	A	G	G	A	C	A	A	G	G	A	C	A	G	G	G	A	A	A	A	A	G	A	A	A	G	A	A	A	G	C	C	0	0	A	A	A	C	A	A	A	G	G	G	C	C	G	G	C	C	A	A	G	G	A	A	G	G	A	A	G	G	A	A	G	G	G	G	G	G	A	A	C	C	G	G	G	G	G	G	G	G	A	A	G	G	G	G	0	0	G	G	G	G	A	A	G	G	G	G	A	A	G	G	C	C	G	G	C	C	G	G	A	A	G	G	G	G	A	A	G	G	A	A	G	G	G	G	A	G	G	G	A	G	G	G	C	C	G	G	A	G	A	A	A	G	G	G	A	G	G	G	A	A	A	A	G	G	A	G	A	A	A	G	A	A	A	A	G	G	G	G	G	G	G	G	A	G	C	C	G	G	G	G	A	G	G	G	A	A	A	A	A	A	A	A	G	G	A	A	A	G	A	A	A	A	G	G	0	0	G	G	A	G	A	G	A	A	G	G	G	G	A	A	A	G	G	G	A	A	G	G	G	G	G	G	G	G	G	G	G	G	A	G	A	G	A	A	A	A	A	A	A	A	A	G	G	G	G	G	A	G	G	G	G	G	A	A	G	G	G	G	A	G	G	G	A	G	A	G	A	G	A	A	G	G	G	G	A	G	G	G	G	G	A	A	A	A	A	A	G	G	A	G	G	G	G	G	A	A	A	C	A	A	G	G	G	G	G	G	G	G	A	G	C	C	G	G	C	C	G	G	G	G	G	G	A	A	A	A	G	G	A	G	A	A	A	G	G	G	A	A	A	A	A	A	G	G	G	G	A	A	A	A	G	G	G	G	A	G	A	G	A	A	A	A	A	A	A	A	A	A	C	C	A	G	G	G	A	A	A	A	A	A	A	G	G	G	A	A	A	A	A	A	A	G	A	G	A	A	A	A	A	A	G	G	G	G	A	G	A	G	A	A	G	G	A	A	G	G	A	G	A	A	A	A	A	A	A	G	A	G	A	G	G	G	A	G	A	G	A	A	A	A	A	A	A	A	A	C	G	G	G	G	A	G	A	C	A	A	A	G	G	G	A	A	G	G	A	A	A	A	A	A	A	G	A	A	A	G	A	G	A	A	G	G	G	G	G	G	A	A	C	C	A	A	G	G	G	G	C	C	G	G	A	A	A	A	A	A	A	A	G	G	A	A	A	A	A	G	A	G	G	G	A	G	A	A	G	G	A	A	G	G	G	G	G	G	G	G	A	A	0	0	G	G	G	G	A	G	G	G	G	G	G	G	A	A	A	A	G	G	G	G	A	A	C	C	G	G	A	A	A	A	G	G	A	G	G	G	A	A	G	G	G	G	G	G	G	G	A	A	G	G	G	G	C	C	A	A	G	G	G	G	A	A	G	G	A	G	G	G	A	A	A	G	A	C	A	A	C	C	A	A	G	G	A	C	A	A	A	A	G	G	A	G	G	G	G	G	G	G	C	C	G	G	A	G	G	G	A	G	C	C	G	G	G	G	A	G	A	A	G	G	A	A	G	G	A	A	G	G	G	G	A	G	A	A	G	G	G	G	G	G	G	G	A	G	G	G	A	A	A	C	G	G	G	G	C	C	A	G	A	G	A	A	A	A	A	A	G	G	A	G	G	G	A	A	A	A	A	G	A	A	A	A	G	G	A	A	A	G	G	G	G	G	A	A	G	G	G	G	A	A	G	G	A	G	G	G	A	A	G	G	A	G	A	G	0	0	G	G	G	G	G	G	A	G	C	C	G	G	G	G	A	A	A	A	A	A	A	G	G	G	A	C	A	A	A	A	G	G	G	G	A	G	A	A	G	G	G	G	A	G	A	G	C	C	A	G	G	G	A	G	A	A	G	G	C	C	A	C	A	G	A	A	A	A	A	G	A	G	A	A	G	G	A	A	A	G	G	G	A	C	G	G	A	A	G	G	G	G	A	A	G	G	A	G	A	A	A	G	A	C	A	A	G	G	A	A	A	G	A	A	G	G	G	G	G	G	A	G	A	A	A	G	A	A	G	G	A	G	A	A	A	A	A	C	A	G	A	C	C	C	G	G	A	A	A	A	G	G	A	A	G	G	A	A	0	0	G	G	G	G	G	G	A	G	C	C	G	G	G	G	A	A	A	A	G	G	A	A	C	C	A	A	A	A	G	G	A	G	A	G	A	G	A	G	G	G	G	G	A	A	A	A	A	A	A	G	A	A	G	G	0	0	G	G	A	A	G	G	A	G	A	A	G	G	G	G	A	A	G	G	A	A	A	A	A	A	A	A	C	C	A	G	G	G	C	C	G	G	A	A	C	C	A	G	G	G	G	G	A	A	G	G	G	G	0	0	G	G	A	A	G	G	A	G	G	G	G	G	A	G	G	G	G	G	A	G	A	G	A	G	A	A	A	G	A	G	G	G	G	G	A	G	A	G	G	G	A	G	G	G	A	G	A	G	A	A	A	A	G	G	A	A	G	G	A	G	A	C	A	G	A	G	G	G	A	A	A	G	G	G	G	G	A	A	A	A	A	A	A	A	G	G	A	A	G	G	G	G	G	G	A	A	A	G	C	C	A	G	G	G	A	C	A	G	G	G	A	C	A	G	G	G	A	G	C	C	G	G	G	G	G	G	C	C	G	G	A	A	A	G	A	A	A	G	A	G	A	G	A	G	G	G	A	G	A	G	A	A	G	G	G	G	G	G	A	A	A	G	A	G	A	G	A	G	A	G	A	A	C	C	G	G	C	C	G	G	A	A	G	G	A	A	A	A	A	A	A	A	A	G	A	A	A	A	G	G	G	G	G	G	A	G	A	G	A	A	A	C	G	G	G	G	A	A	A	A	A	A	A	A	G	G	A	A	A	G	G	G	A	G	A	A	G	G	A	G	G	G	G	G	G	G	A	A	A	A	A	A	A	C	A	G	0	0	G	G	A	G	A	G	A	A	A	G	A	A	A	G	A	G	G	G	A	A	A	C	A	C	G	G	A	G	A	A	G	G	G	G	G	G	A	A	G	G	A	G	A	G	C	C	A	C	A	A	A	A	C	C	G	G	G	G	A	A	A	A	C	C	A	A	A	A	A	A	A	A	A	A	A	A	A	A	G	G	G	G	G	G	A	A	G	G	C	C	A	G	A	G	G	G	A	A	0	0	A	G	0	0	G	G	G	G	A	A	A	A	A	A	A	A	G	G	A	C	G	G	A	G	A	G	G	G	A	G	A	C	A	G	G	G	A	C	A	G	A	G	A	G	A	A	G	G	A	C	A	A	A	A	G	G	A	C	A	G	A	G	A	A	A	G	A	A	A	G	G	G	A	A	A	G	A	G	A	A	A	A	A	G	A	A	A	A	A	G	G	G	A	A	A	A	G	G	A	A	A	G	A	G	A	G	A	A	A	A	A	G	G	G	A	A	A	G	G	G	A	G	A	A	G	G	C	C	G	G	A	A	A	G	G	G	A	A	A	G	G	G	G	G	C	C	A	G	G	G	A	A	A	G	A	G	G	G	G	G	A	G	A	C	A	C	G	G	A	G	A	G	C	C	A	A	G	G	A	A	A	G	G	G	A	G	A	G	A	A	A	A	G	G	A	A	C	C	G	G	A	G	A	G	A	G	A	A	A	A	A	A	0	0	G	G	A	A	G	G	A	G	A	A	G	G	C	C	A	C	0	0	A	G	G	G	G	G	A	G	A	G	G	G	G	G	A	A	G	G	A	A	A	C	C	C	A	G	A	A	A	A	G	G	A	A	G	G	A	G	A	G	G	G	G	G	G	G	G	G	A	A	A	A	C	C	G	G	A	A	A	A	G	G	A	A	A	A	A	G	G	G	A	A	G	G	A	A	G	G	A	A	A	A	G	G	C	C	G	G	A	G	A	A	A	A	A	C	A	A	A	G	A	G	A	C	A	G	A	G	A	A	G	G	A	A	A	G	G	G	A	A	A	G	G	G	G	G	C	C	A	A	A	A	G	G	A	G	A	A	A	G	A	A	A	G	A	A	G	G	A	G	A	G	G	G	G	G	G	G	A	A	G	G	G	G	G	G	G	G	G	G	C	C	G	G	A	A	G	G	G	G	A	G	G	G	A	A	G	G	G	G	A	A	A	A	A	A	G	G	G	G	A	G	G	G	A	C	G	G	A	G	G	G	A	A	A	A	A	A	G	G	G	G	A	A	A	G	G	G	A	A	C	C	G	G	A	G	A	A	A	C	A	A	C	C	G	G	G	G	C	C	G	G	A	C	A	A	G	G	G	G	G	G	G	G	G	G	C	C	A	A	A	G	A	A	G	G	A	G	G	G	G	G	A	A	A	A	A	C	G	G	A	A	C	C	A	A	G	G	A	G	A	A	A	A	A	C	A	A	G	G	A	A	A	A	A	G	A	A	A	A	A	G	A	G	G	G	A	C	G	G	A	G	G	G	A	G	A	G	G	G	A	A	A	A	G	G	A	A	A	A	G	G	G	G	A	A	A	A	A	G	G	G	G	G	A	G	A	G	A	G	A	G	A	A	A	A	A	C	A	A	G	G	A	A	A	A	A	G	A	G	A	A	A	C	A	G	G	G	C	C	G	G	G	G	C	C	A	G	G	G	A	G	A	A	A	G	A	A	G	G	A	G	A	C	A	A	G	G	G	G	A	C	A	G	G	G	A	A	A	A	G	G	A	A	A	A	G	G	A	G	C	C	A	G	G	G	A	G	A	A	A	G	C	C	G	G	A	A	A	G	A	G	A	G	A	G	A	A	A	G	A	G	0	0	A	G	A	G	A	G	A	A	G	G	A	G	G	G	A	A	A	A	G	G	G	G	A	G	A	A	G	G	G	G	A	A	A	A	A	G	G	G	A	C	G	G	A	G	A	A	A	A	A	G	G	G	G	G	G	G	A	G	G	G	G	G	G	G	A	G	A	C	A	G	A	G	A	G	A	A	G	G	A	A	A	A	G	G	G	G	C	C	A	A	A	G	A	A	A	G	A	C	A	A	G	G	A	A	G	G	G	G	G	G	G	G	A	A	A	A	G	G	A	A	G	G	A	A	G	G	A	A	G	G	G	G	A	G	G	G	A	G	C	C	0	0	A	A	A	G	G	G	G	G	A	A	A	A	A	A	A	C	G	G	A	G	A	A	C	C	G	G	A	A	A	A	G	G	G	G	A	A	A	A	A	A	G	G	A	G	G	G	A	G	A	G	G	G	A	A	A	C	0	0	A	A	A	A	A	A	A	A	A	G	A	G	G	G	A	G	A	A	G	G	A	A	A	A	A	A	A	G	G	G	A	A	A	G	G	G	A	G	A	A	A	A	A	C	G	G	G	G	G	G	A	A	A	G	G	G	A	G	A	G	G	G	A	A	A	A	A	G	G	G	A	C	G	G	C	C	A	A	A	C	A	G	G	G	A	A	C	C	A	A	A	G	A	G	A	A	A	G	G	G	A	G	G	G	G	G	A	A	G	G	A	A	G	G	G	G	A	A	A	A	A	A	G	G	C	C	A	A	G	G	A	A	A	A	G	G	G	G	A	A	A	C	G	G	A	A	G	G	A	A	A	A	G	G	C	C	G	G	G	G	A	G	A	A	A	A	A	A	A	A	A	A	A	G	G	G	A	A	A	A	G	G	A	G	A	A	A	G	A	A	G	G	A	A	A	G	G	G	G	G	A	G	A	G	A	A	A	G	C	C	A	A	G	G	G	G	A	A	A	A	G	G	A	A	G	G	A	A	C	C	G	G	A	A	A	G	A	G	A	C	C	C	G	G	A	C	A	A	G	G	A	G	A	G	A	G	A	A	G	G	A	G	G	G	A	G	A	G	G	G	A	G	G	G	A	A	C	C	A	G	A	G	A	G	A	A	G	G	A	G	G	G	A	G	G	G	G	G	G	G	A	G	C	C	A	A	C	C	A	G	A	G	A	A	G	G	A	G	G	G	A	A	G	G	G	G	C	C	C	C	C	C	G	G	G	G	G	G	A	A	G	G	A	A	A	C	A	G	G	G	G	G	A	A	G	G	G	G	G	G	A	A	A	G	A	G	A	A	A	A	G	G	G	G	G	G	A	A	G	G	A	A	A	G	G	G	A	A	G	G	A	G	C	C	G	G	A	A	A	A	A	A	A	G	A	A	A	A	G	G	A	A	C	C	A	A	G	G	A	C	G	G	A	G	G	G	G	G	A	G	G	G	A	A	G	G	G	G	A	G	A	C	A	G	A	A	A	A	A	A	A	G	A	G	G	G	0	0	G	G	A	G	G	G	G	G	G	G	G	G	A	G	A	G	A	A	G	G	G	G	A	C	A	A	G	G	A	G	A	G	G	G	A	A	A	G	G	G	A	A	A	G	G	G	G	G	A	A	A	G	G	G	A	A	G	G	C	C	A	A	A	G	C	C	G	G	A	G	A	A	A	G	A	G	A	A	A	G	G	G	A	G	A	G	G	G	G	G	A	A	A	G	A	G	A	G	A	C	G	G	A	G	A	A	C	C	G	G	A	A	A	G	C	C	G	G	A	C	A	A	G	G	A	A	G	G	G	G	A	A	G	G	A	A	A	G	C	C	A	A	G	G	A	C	C	C	A	G	G	G	A	A	G	G	G	G	G	G	A	A	A	A	A	A	G	G	G	G	G	G	A	A	G	G	A	C	A	G	A	A	C	C	G	G	A	A	A	G	A	G	G	G	A	G	G	G	A	C	G	G	C	C	A	A	A	A	A	G	A	G	A	A	A	G	G	G	A	A	A	A	A	C	G	G	A	A	G	G	G	G	C	C	A	G	A	C	A	A	A	G	A	G	A	A	A	A	A	A	G	G	A	A	A	C	A	A	A	G	A	C	A	G	G	G	A	G	G	G	G	G	A	G	G	G	A	A	G	G	0	0	G	G	A	A	A	G	G	G	G	G	A	A	A	C	A	A	C	C	C	C	G	G	A	A	G	G	A	G	G	G	C	C	A	A	G	G	G	G	A	A	G	G	C	C	A	A	G	G	A	G	G	G	C	C	A	A	A	G	G	G	G	G	G	G	A	G	C	C	A	G	A	C	G	G	A	G	A	G	A	G	A	G	A	G	A	A	A	C	G	G	0	0	A	G	A	C	C	C	C	C	A	C	A	A	G	G	A	A	G	G	A	G	A	G	A	G	A	A	G	G	G	G	G	G	C	C	A	G	G	G	G	G	G	G	A	G	G	G	A	G	G	G	A	C	G	G	A	G	A	A	A	A	G	G	A	A	A	C	A	G	A	A	A	C	A	A	A	G	A	G	A	G	C	C	A	G	G	G	A	G	A	A	G	G	A	C	G	G	A	G	A	G	A	A	G	G	A	G	A	G	A	A	G	G	A	G	A	G	A	A	A	G	G	G	G	G	G	G	G	G	A	A	A	G	A	A	G	G	C	C	A	G	G	G	G	G	G	G	G	G	A	A	A	A	A	G	A	G	A	G	A	G	A	A	G	G	A	G	G	G	G	G	A	G	G	G	A	G	G	G	A	A	A	G	G	G	A	A	A	A	A	A	A	G	A	A	A	A	C	C	G	G	A	G	G	G	A	A	A	A	A	G	G	G	A	G	A	G	A	A	A	G	G	G	A	A	A	G	A	G	A	G	A	G	A	A	A	G	G	G	A	G	A	A	A	G	A	A	G	G	A	G	A	G	A	G	G	G	G	G	A	A	G	G	G	G	A	G	A	A	C	C	G	G	G	G	A	G	A	A	A	A	A	A	A	A	A	G	C	C	G	G	G	G	A	A	A	A	A	A	G	G	A	G	G	G	A	G	A	A	A	A	A	A	G	G	A	C	A	G	G	G	A	G	G	G	A	G	A	G	0	0	G	G	G	G	A	G	G	G	A	G	G	G	A	G	G	G	A	A	G	G	A	G	G	G	G	G	A	G	A	A	G	G	A	A	G	G	A	G	A	G	G	G	A	A	A	C	G	G	A	G	A	G	A	A	A	A	G	G	G	G	G	G	A	A	G	G	G	G	A	A	A	A	G	G	A	A	A	G	A	A	A	A	0	0	G	G	G	G	A	A	A	A	G	G	G	G	A	A	G	G	G	G	G	G	A	A	C	C	A	A	A	A	G	G	C	C	A	A	A	A	A	A	G	G	G	G	A	A	C	C	G	G	A	A	C	C	A	A	A	A	G	G	C	C	G	G	A	A	A	A	G	G	A	A	A	A	C	C	A	A	A	A	A	A	C	C	A	A	G	G	A	A	A	A	A	G	C	C	A	A	A	A	G	G	A	A	A	A	G	G	A	A	G	G	A	C	C	C	G	G	A	A	C	C	A	A	G	G	G	G	G	G	A	A	A	A	G	G	G	G	C	C	G	G	G	G	A	A	A	A	A	A	A	C	A	A	C	C	G	G	G	G	G	G	A	G	A	G	A	A	A	A	A	G	G	G	G	G	G	G	A	A	A	G	A	G	A	G	G	G	A	G	G	G	G	G	G	G	A	A	A	A	G	G	A	A	G	G	A	A	A	G	G	G	G	G	G	G	A	A	A	G	A	G	G	G	A	A	A	C	A	A	G	G	A	G	C	C	A	A	A	G	A	A	G	G	A	G	A	G	A	A	A	G	A	A	A	G	G	G	A	A	G	G	A	G	G	G	A	G	G	G	A	G	G	G	A	G	A	G	G	G	A	A	A	C	A	G	G	G	A	A	G	G	G	G	A	G	A	G	G	G	A	C	A	G	A	A	G	G	A	G	A	A	A	G	G	G	A	G	A	C	G	G	A	A	A	G	A	G	A	A	A	G	G	G	A	A	A	A	G	G	A	A	A	A	G	G	A	A	A	A	C	C	A	A	A	A	A	G	A	G	A	G	G	G	A	A	A	G	A	A	A	A	G	G	A	C	A	C	G	G	A	C	A	A	A	A	A	G	A	C	C	C	G	G	G	G	G	G	G	G	G	G	A	A	A	A	G	G	G	G	A	A	G	G	G	G	A	C	A	G	G	G	G	G	A	A	A	G	A	A	A	A	A	C	C	C	G	G	A	G	G	G	G	G	G	G	C	C	G	G	A	A	G	G	A	G	G	G	A	A	G	G	A	G	G	G	A	G	A	G	A	G	A	G	A	G	A	G	A	A	A	A	G	G	A	A	G	G	G	G	A	G	G	G	G	G	G	G	A	G	G	G	A	A	A	A	G	G	G	G	A	A	G	G	A	G	G	G	C	C	A	A	A	G	A	A	G	G	A	A	A	G	A	G	A	A	A	A	A	G	A	C	A	G	A	G	A	A	A	A	G	G	G	G	G	G	A	C	A	A	C	C	A	G	A	G	A	C	A	A	G	G	G	G	G	G	0	0	G	G	A	A	A	A	A	G	A	A	A	A	C	C	G	G	A	C	A	G	A	A	G	G	A	A	G	G	A	A	G	G	A	A	G	G	G	G	G	G	A	A	A	A	G	G	G	G	G	G	G	G	A	C	A	A	A	A	A	A	G	G	G	G	G	G	C	C	A	A	G	G	A	G	A	G	G	G	0	0	G	G	A	G	A	A	G	G	A	C	A	A	A	A	G	G	A	A	A	A	A	A	A	G	A	A	A	A	A	G	A	C	G	G	G	G	A	A	G	G	A	A	A	A	A	G	A	A	G	G	G	G	A	A	C	C	G	G	C	C	G	G	A	G	A	A	G	G	C	C	G	G	G	G	A	A	A	C	G	G	A	G	A	G	A	A	A	A	A	A	A	A	A	A	A	A	A	G	G	G	A	G	A	G	A	C	C	C	A	G	G	G	G	G	A	A	A	A	C	C	A	G	G	G	A	G	A	G	G	G	A	A	A	G	A	A	A	A	A	A	A	A	A	A	A	A	A	A	A	A	A	A	G	G	G	G	A	A	A	A	G	G	G	G	A	A	G	G	A	A	A	A	A	A	G	G	A	G	A	A	A	G	G	G	A	G	A	G	A	G	A	G	C	C	A	G	G	G	G	G	A	C	G	G	A	G	A	G	C	C	A	A	A	G	A	G	G	G	G	G	A	G	A	A	G	G	A	G	A	A	A	C	A	G	G	G	A	A	G	G	C	C	A	A	G	G	A	A	A	A	G	G	G	G	A	C	A	G	A	A	G	G	G	G	A	G	A	G	A	A	A	A	A	A	A	A	A	G	A	A	A	A	A	A	A	A	G	G	G	G	G	G	A	C	G	G	G	G	A	G	A	A	G	G	G	G	A	G	A	A	A	A	G	G	G	G	C	C	A	A	G	G	A	A	G	G	G	G	G	G	A	G	A	A	G	G	A	A	A	C	A	C	G	G	A	A	A	C	A	A	G	G	A	A	A	A	A	A	G	G	A	G	0	0	A	A	A	G	A	A	G	G	A	G	G	G	A	G	A	A	G	G	G	G	G	G	G	G	A	C	A	G	A	A	A	C	G	G	A	C	G	G	G	G	G	G	A	A	A	G	G	G	G	G	G	G	A	A	C	C	G	G	G	G	A	G	G	G	A	A	G	G	A	A	G	G	A	G	A	A	C	C	G	G	G	G	A	G	A	A	A	G	A	G	C	C	A	G	A	G	A	G	A	A	G	G	A	G	A	A	G	G	A	A	G	G	G	G	A	A	A	A	C	C	A	C	G	G	A	A	A	A	C	C	G	G	A	C	G	G	A	A	G	G	C	C	A	G	G	G	A	A	A	A	A	A	A	A	A	A	A	G	A	C	G	G	A	C	A	A	A	A	G	G	A	G	G	G	A	G	A	A	A	A	A	A	A	A	G	G	A	G	G	G	A	A	C	C	A	A	A	G	C	C	A	A	A	G	A	G	G	G	G	G	A	A	G	G	A	G	G	G	G	G	A	A	A	G	G	G	A	A	G	G	G	G	A	G	A	A	0	0	A	A	A	A	A	G	A	C	A	C	G	G	A	G	G	G	A	G	A	G	A	G	A	A	G	G	G	G	A	A	C	C	A	A	A	C	A	G	A	A	A	G	A	A	A	G	A	G	A	A	G	G	A	A	A	C	A	A	A	G	A	G	G	G	A	A	A	C	G	G	G	G	A	A	G	G	G	G	A	A	A	G	A	G	C	C	G	G	G	G	G	G	G	G	A	A	A	C	A	A	A	A	A	G	C	C	A	G	A	A	G	G	G	G	A	G	G	G	A	G	A	G	A	G	A	A	A	A	A	G	G	G	G	G	G	G	A	G	A	A	A	G	A	G	A	A	A	C	G	G	A	A	C	C	A	G	G	G	G	G	G	G	G	G	G	G	A	C	G	G	G	G	A	C	A	G	A	A	A	A	G	G	C	C	A	G	A	G	A	G	G	G	G	G	G	G	G	G	A	C	G	G	0	0	G	G	A	A	C	C	A	A	A	A	A	A	A	C	G	G	A	G	G	G	G	G	A	G	A	G	A	G	G	G	A	A	A	A	A	G	A	G	A	A	A	G	A	C	G	G	A	A	G	G	A	G	A	A	G	G	A	A	A	A	A	C	G	G	G	G	G	G	G	G	A	G	A	G	G	G	G	G	A	G	A	G	G	G	G	G	G	G	G	G	G	G	A	G	A	G	G	G	A	G	G	G	C	C	A	A	G	G	A	A	A	A	A	A	G	G	A	G	G	G	A	G	A	G	A	G	A	A	G	G	A	G	G	G	G	G	A	A	A	A	G	G	A	G	G	G	C	C	A	C	A	A	A	A	C	C	G	G	C	C	C	C	G	G	G	G	A	A	G	G	A	G	A	G	A	A	G	G	G	G	A	G	A	A	A	A	C	C	G	G	A	A	C	C	A	A	G	G	0	0	A	G	A	A	A	G	A	A	A	G	G	G	A	A	A	G	G	G	A	A	A	A	G	G	A	A	G	G	C	C	A	A	A	G	A	G	G	G	A	A	G	G	C	C	A	G	G	G	A	G	A	A	A	G	A	A	G	G	A	A	G	G	A	G	G	G	A	A	A	A	A	G	A	A	G	G	A	G	A	C	C	C	A	G	G	G	A	G	A	A	G	G	A	G	A	G	A	G	A	C	A	G	0	0	A	A	A	G	A	G	A	G	A	A	G	G	C	C	A	G	A	G	G	G	A	G	A	A	A	A	C	C	A	G	A	A	A	A	A	A	A	A	A	G	A	A	G	G	A	A	G	G	A	G	G	G	G	G	G	G	A	G	G	G	G	G	A	A	A	A	A	C	C	C	A	C	A	A	C	C	A	G	A	G	C	C	G	G	A	A	A	G	G	G	G	G	G	G	C	C	G	G	A	A	C	C	A	A	A	A	G	G	G	G	C	C	A	A	G	G	A	A	A	A	A	A	A	C	G	G	A	G	A	A	A	G	A	A	A	G	G	G	A	A	A	G	A	G	G	G	C	C	G	G	A	G	A	A	G	G	A	A	A	G	A	A	A	A	A	G	A	G	A	G	G	G	G	G	A	A	G	G	G	G	G	G	G	G	G	G	A	A	A	A	G	G	A	A	G	G	A	A	G	G	G	G	G	G	G	G	A	A	C	C	G	G	A	A	G	G	G	G	G	G	A	A	G	G	A	A	A	A	C	C	A	A	A	G	G	G	A	A	A	A	G	G	G	G	A	A	A	C	A	G	G	G	A	G	C	C	A	G	G	G	A	A	G	G	A	A	C	C	A	A	A	A	G	G	A	G	A	A	A	G	A	G	A	C	G	G	A	A	G	G	A	G	A	G	0	0	A	A	G	G	A	G	A	G	G	G	C	C	A	G	G	G	A	A	A	A	G	G	G	G	A	G	A	G	A	C	A	A	A	A	G	G	A	G	G	G	A	A	A	G	G	G	A	A	G	G	C	C	A	A	A	A	G	G	G	G	G	G	A	A	G	G	G	G	G	G	G	G	G	G	G	G	G	G	C	C	A	A	A	A	A	A	G	G	G	G	G	G	A	A	G	G	C	C	G	G	G	G	A	A	A	A	G	G	A	A	G	G	C	C	A	A	G	G	A	G	C	C	G	G	A	G	A	A	G	G	A	C	G	G	0	0	A	A	G	G	A	A	A	C	A	A	A	A	G	G	A	G	0	0	G	G	G	G	A	A	A	G	A	A	A	G	G	G	A	G	G	G	C	C	C	C	A	A	A	A	G	G	G	G	A	A	G	G	G	G	A	A	C	C	G	G	A	A	A	A	A	A	A	A	G	G	G	G	A	G	A	G	A	A	G	G	A	C	A	G	A	G	A	A	A	C	A	A	G	G	G	G	A	A	G	G	A	A	G	G	A	G	A	C	G	G	A	A	G	G	A	G	G	G	A	A	G	G	A	G	G	G	G	G	A	G	A	G	G	G	A	C	A	C	G	G	G	G	C	C	C	C	A	A	G	G	A	A	C	C	G	G	G	G	A	A	G	G	A	G	A	G	A	A	0	0	A	A	A	A	A	G	A	A	A	G	A	G	A	G	G	G	A	A	G	G	G	G	A	A	A	G	A	A	G	G	G	G	G	G	G	G	G	G	A	A	A	A	A	A	A	A	A	A	A	A	A	A	G	G	A	G	A	G	A	G	G	G	G	G	A	G	G	G	A	A	G	G	G	G	A	A	A	A	C	C	A	A	G	G	A	G	G	G	A	A	A	A	A	C	A	G	G	G	A	G	G	G	G	G	A	G	A	G	A	A	G	G	G	G	G	G	G	G	A	A	A	G	C	C	G	G	A	G	G	G	A	A	C	C	A	A	A	C	G	G	G	G	A	G	G	G	A	A	G	G	G	G	A	G	G	G	G	G	A	A	G	G	A	A	G	G	A	A	A	A	A	G	A	A	A	A	C	C	A	A	A	G	A	A	A	A	A	G	A	A	G	G	A	A	G	G	G	G	G	G	G	G	A	G	A	A	G	G	A	G	G	G	A	C	A	G	A	G	A	G	A	A	A	A	A	A	A	G	A	C	C	C	A	A	G	G	A	G	A	G	C	C	A	A	A	A	A	C	G	G	A	A	G	G	A	A	A	A	A	A	A	A	G	G	A	A	G	G	A	G	C	C	A	G	A	G	A	A	A	A	A	A	A	G	G	G	A	A	G	G	G	G	A	A	A	G	A	G	A	A	A	A	A	G	G	G	A	A	G	G	A	G	A	A	A	A	G	G	A	G	G	G	A	A	A	G	A	A	A	A	G	G	G	G	C	C	G	G	A	G	G	G	G	G	A	G	C	C	G	G	A	G	G	G	C	C	G	G	A	A	A	C	C	C	G	G	C	C	A	A	A	A	G	G	G	G	G	G	A	A	A	G	G	G	A	G	G	G	A	A	G	G	A	G	A	G	A	A	A	G	A	C	A	G	A	G	C	C	A	C	A	G	A	C	0	0	A	A	A	G	A	G	A	A	G	G	A	C	A	G	A	A	A	A	A	G	A	G	G	G	G	G	G	G	A	A	G	G	G	G	A	A	A	A	A	A	A	G	A	A	A	A	A	G	A	G	A	C	G	G	A	A	A	C	G	G	C	C	G	G	G	G	A	A	G	G	A	A	G	G	G	G	G	G	A	G	G	G	A	A	G	G	G	G	A	G	A	A	A	A	A	A	A	G	A	C	G	G	A	A	G	G	A	C	G	G	A	A	A	G	A	G	G	G	G	G	G	G	G	G	A	A	A	G	A	G	G	G	0	0	A	G	G	G	A	A	A	G	A	G	A	G	A	A	G	G	A	C	A	A	A	G	A	A	G	G	0	0	A	A	A	A	A	A	A	A	A	A	A	A	G	G	A	A	A	G	G	G	A	A	A	G	G	G	G	G	A	A	A	G	G	G	A	A	A	G	C	C	A	G	G	G	C	C	A	A	A	G	G	G	A	C	G	G	A	G	A	G	G	G	A	G	G	G	A	G	A	G	A	G	A	A	G	G	A	A	A	G	C	C	A	C	G	G	A	A	C	C	C	C	G	G	C	C	A	G	A	G	A	G	G	G	A	G	A	G	A	A	A	A	A	A	G	G	0	0	A	G	G	G	G	G	A	G	A	G	G	G	A	A	G	G	G	G	A	A	G	G	G	G	A	A	G	G	G	G	A	A	A	G	G	G	A	A	G	G	A	A	A	A	A	G	A	G	A	C	G	G	A	A	A	G	A	A	A	A	A	C	G	G	A	A	G	G	G	G	G	G	A	A	A	A	A	A	G	G	A	A	A	A	A	A	G	G	A	A	G	G	A	A	A	A	G	G	A	A	A	A	A	A	A	A	A	A	A	A	A	A	G	G	A	A	A	A	A	A	A	A	A	A	A	A	A	A	A	A	G	G	A	A	G	G	A	G	A	A	G	G	A	A	G	G	A	A	C	C	C	C	A	G	C	C	A	A	A	G	A	A	A	A	A	A	A	A	A	A	A	A	C	C	G	G	G	G	G	G	G	G	C	C	A	A	G	G	A	A	A	A	A	A	G	G	G	G	A	A	A	A	A	A	A	A	G	G	G	G	A	G	A	A	A	A	A	A	G	G	G	G	C	C	A	A	G	G	A	A	A	A	G	G	G	G	A	A	A	A	A	A	A	A	G	G	0	0	G	G	G	G	G	G	G	G	G	G	A	A	G	G	A	A	A	A	A	A	A	A	A	A	G	G	A	A	C	C	A	A	G	G	C	C	A	A	A	A	G	G	G	G	A	A	G	G	A	A	A	A	A	A	G	G	A	A	G	G	G	G	A	A	A	A	A	A	G	G	G	G	A	A	G	G	A	A	G	G	G	G	A	A	G	G	A	A	G	G	A	A	G	G	A	A	G	G	G	G	A	A	G	G	A	A	G	G	G	G	A	A	G	G	A	A	A	A	G	G	G	G	G	G	A	A	A	A	G	G	G	G	A	A	G	G	A	A	G	G	A	A	G	G	G	G	A	A	G	G	A	C	G	G	A	A	A	A	A	A	G	G	A	A	G	G	G	G	A	A	A	A	A	A	G	G	A	A	A	A	A	A	G	G	G	G	G	G	G	G	G	G	G	G	G	G	A	A	A	A	G	G	C	C	G	G	A	C	G	G	A	A	A	A	G	G	A	A	G	G	C	C	A	A	A	A	G	G	G	G	G	G	G	G	C	C	G	G	G	G	G	G	A	A	G	G	G	G	C	C	A	A	A	A	G	G	G	G	A	A	A	A	A	A	C	C	G	G	C	C	A	A	A	A	G	G	G	G	A	G	A	A	G	G	G	G	C	C	G	G	A	G	G	G	A	A	G	G	A	A	A	A	G	G	G	G	G	G	G	G	G	G	G	G	C	C	G	G	A	A	C	C	A	A	A	A	G	G	A	A	G	G	A	G	G	G	G	G	G	G	A	A	G	G	A	A	A	G	A	A	A	G	G	G	A	A	A	A	A	A	A	A	G	G	A	A	G	G	A	G	C	C	G	G	G	G	G	G	A	A	G	G	A	A	A	G	A	G	A	G	A	G	G	G	A	A	A	G	A	A	A	G	A	G	A	G	G	G	A	C	A	G	A	G	A	C	A	G	G	G	A	G	G	G	G	G	A	A	G	G	A	G	C	C	G	G	G	G	A	A	G	G	A	G	A	G	A	G	G	G	A	A	G	G	A	A	A	G	A	A	A	A	A	A	A	G	A	A	A	A	G	G	A	A	A	G	G	G	A	A	0	0	G	G	A	A	A	G	A	A	G	G	A	G	A	A	A	A	G	G	G	G	A	G	0	0	A	G	G	G	A	G	G	G	A	G	A	C	A	C	A	A	A	G	A	A	A	A	A	G	A	G	G	G	G	G	A	A	A	G	A	G	A	A	G	G	A	A	A	C	A	G	G	G	A	A	A	A	A	G	A	A	A	G	A	A	A	A	A	A	G	G	G	G	A	G	A	G	A	G	A	A	G	G	G	G	A	G	A	A	A	G	C	C	G	G	A	G	A	A	A	A	G	G	A	A	G	G	A	G	G	G	A	G	A	G	A	C	A	G	A	G	G	G	G	G	G	G	A	C	A	A	G	G	A	A	A	C	A	G	0	0	A	A	A	G	A	A	G	G	A	A	G	G	G	G	G	G	C	C	A	G	G	G	G	G	C	C	A	A	G	G	G	G	A	A	A	A	C	C	G	G	A	G	G	G	A	G	A	G	G	G	A	G	A	A	G	G	A	A	G	G	A	A	G	G	G	G	A	G	A	G	A	A	A	G	A	G	G	G	G	G	A	C	G	G	G	G	G	G	A	A	A	A	G	G	C	C	A	A	G	G	A	C	A	A	A	A	A	G	A	G	A	A	A	A	A	G	A	A	0	0	A	G	A	G	A	G	G	G	A	G	A	G	A	G	A	A	A	G	A	G	A	G	A	A	G	G	A	G	A	G	A	G	A	G	G	G	A	A	G	G	A	A	A	G	A	A	G	G	A	C	A	C	A	G	G	G	G	G	A	G	A	C	A	A	A	A	A	G	A	G	A	G	G	G	A	G	A	G	G	G	A	C	A	C	G	G	0	0	G	G	A	G	C	C	A	A	A	A	G	G	A	C	A	G	A	G	A	G	G	G	A	G	A	G	A	G	0	0	A	A	A	G	A	A	G	G	A	C	G	G	G	G	C	C	A	A	A	C	G	G	A	A	G	G	G	G	A	G	G	G	C	C	G	G	A	C	G	G	A	A	G	G	A	A	C	C	A	A	G	G	G	G	G	G	A	G	A	A	A	A	A	G	A	G	G	G	A	A	G	G	G	G	A	G	A	A	A	C	A	C	G	G	A	A	A	A	C	C	C	C	C	C	C	C	G	G	A	A	A	C	G	G	C	C	A	A	G	G	A	A	A	A	G	G	A	A	G	G	C	C	A	A	A	G	G	G	G	G	G	G	G	G	A	C	A	A	A	A	A	A	G	G	G	G	G	G	G	G	A	G	A	A	G	G	A	G	G	G	A	G	G	G	A	G	A	A	G	G	G	G	A	A	A	A	C	C	G	G	A	A	A	G	A	C	A	A	A	C	A	G	G	G	A	A	A	A	G	G	G	G	G	G	A	A	G	G	A	A	A	A	A	G	A	G	G	G	A	G	A	C	G	G	G	G	A	A	A	A	A	A	G	G	A	G	C	C	A	G	G	G	A	A	A	G	A	G	A	A	G	G	A	A	A	C	A	G	G	G	G	G	A	A	A	A	A	G	A	G	G	G	A	A	A	A	C	C	G	G	A	A	G	G	G	G	G	G	A	G	A	A	G	G	A	G	A	A	A	A	G	G	A	C	A	G	A	G	A	G	A	G	A	A	A	G	A	G	A	G	A	A	G	G	A	C	A	A	A	G	G	G	C	C	A	A	A	G	A	G	G	G	A	A	G	G	G	G	A	G	A	A	A	A	G	G	G	G	A	A	A	G	G	G	A	A	A	A	A	A	A	A	A	A	A	A	C	C	A	A	A	A	G	G	A	A	G	G	A	A	A	A	A	A	C	C	C	C	A	A	G	G	A	A	G	G	G	G	A	A	G	G	A	A	A	A	G	G	C	C	G	G	G	G	A	A	A	C	A	A	0	0	G	G	A	A	A	A	A	A	G	G	A	A	C	C	G	G	G	G	A	A	G	G	A	A	G	G	G	G	G	G	A	A	A	A	G	G	G	G	G	G	A	A	G	G	G	G	A	A	G	G	A	A	A	A	G	G	G	G	A	A	G	G	G	G	A	A	A	G	A	G	A	A	G	G	G	G	A	A	A	G	A	G	A	G	A	C	A	G	A	G	A	G	G	G	A	A	A	A	A	A	A	A	G	G	A	A	A	A	A	A	A	A	A	A	G	G	G	G	A	G	A	A	G	G	A	A	A	A	G	G	A	A	G	G	A	G	G	G	A	C	A	G	A	A	A	A	A	A	A	A	A	G	A	C	A	G	G	G	A	G	A	A	A	A	A	G	C	C	A	C	A	A	A	G	A	A	A	G	A	A	G	G	A	A	A	G	A	G	A	C	A	G	A	A	G	G	A	A	C	C	A	A	G	G	A	C	A	G	A	G	A	G	A	A	G	G	G	G	A	G	A	G	C	C	G	G	A	A	A	G	G	G	G	G	G	G	A	A	A	C	A	G	A	A	A	G	A	G	G	G	G	G	A	A	G	G	A	C	A	A	C	C	A	A	G	G	A	G	A	A	G	G	A	A	A	A	G	G	C	C	G	G	G	G	A	G	G	G	A	A	A	G	A	A	A	G	G	G	G	G	A	A	G	G	A	A	A	G	A	G	C	C	G	G	A	A	A	G	G	G	G	G	A	C	A	G	A	A	C	C	G	G	0	0	A	A	A	G	C	C	C	C	A	A	A	G	A	A	A	A	C	C	C	C	G	G	G	G	G	G	G	G	A	A	A	A	G	G	A	G	G	G	A	A	G	G	G	G	G	G	A	A	A	A	A	A	A	G	G	G	G	G	A	A	A	A	G	G	A	A	G	G	A	A	A	A	G	G	A	G	G	G	G	G	A	A	C	C	A	A	A	G	G	G	C	C	A	G	A	G	A	G	A	G	A	C	G	G	A	A	G	G	G	G	A	G	G	G	A	C	G	G	A	A	A	A	G	G	A	G	A	G	A	G	A	G	A	A	C	C	A	G	A	C	0	0	C	C	A	A	A	A	G	G	A	A	0	0	A	A	A	G	A	G	G	G	A	A	A	A	A	C	A	A	G	G	C	C	G	G	G	G	C	C	A	G	A	A	A	G	A	G	A	G	A	C	A	A	G	G	G	G	A	A	A	A	A	G	A	A	A	A	A	C	A	G	A	G	A	G	A	A	G	G	A	C	G	G	A	G	A	A	G	G	G	G	A	G	G	G	A	G	G	G	A	G	A	C	A	G	C	C	G	G	A	C	A	A	A	G	A	A	G	G	A	G	A	G	G	G	G	G	A	A	G	G	C	C	A	C	A	G	A	G	G	G	A	G	G	G	A	G	A	G	G	G	A	G	A	A	A	A	A	A	G	G	A	A	A	A	A	G	A	G	G	G	C	C	A	A	A	G	C	C	A	G	A	A	A	G	C	C	A	G	A	G	G	G	G	G	A	A	A	A	A	G	A	G	A	G	A	G	A	A	A	A	A	C	A	A	A	G	C	C	A	G	A	G	A	G	A	A	A	G	G	G	A	G	A	C	A	G	A	A	A	G	A	C	A	G	A	C	A	A	G	G	A	C	C	C	A	G	A	A	A	G	G	G	G	G	A	A	G	G	G	G	G	G	0	0	G	G	G	G	G	G	G	G	A	G	A	G	C	C	A	C	0	0	A	G	A	C	G	G	G	G	A	G	G	G	A	G	A	A	A	G	A	G	A	G	G	G	G	G	A	G	A	A	A	G	G	G	A	A	A	G	G	G	A	G	G	G	A	A	A	G	A	A	G	G	A	A	A	G	A	A	G	G	G	G	G	G	G	G	G	G	A	G	G	G	A	A	G	G	A	A	G	G	A	G	A	A	A	A	A	A	A	A	C	C	G	G	G	G	G	G	A	A	A	A	A	A	G	G	G	G	A	A	A	A	G	G	G	G	G	G	A	G	G	G	A	G	C	C	C	C	A	A	A	G	G	G	G	G	G	G	A	A	G	G	G	G	G	G	A	G	C	C	G	G	A	A	A	A	G	G	A	G	A	G	A	A	A	G	G	G	G	G	G	G	G	G	A	G	A	A	G	G	A	A	C	C	A	G	A	A	G	G	A	C	A	A	G	G	A	G	A	G	G	G	A	G	A	G	A	G	G	G	G	G	A	A	A	A	A	A	C	C	G	G	A	G	A	A	A	G	A	A	G	G	A	G	A	C	A	G	A	G	C	C	A	A	A	A	G	G	G	G	G	G	A	A	G	G	A	A	A	G	A	A	A	A	A	G	A	G	A	G	G	G	A	G	G	G	G	G	G	G	G	G	A	A	A	A	G	G	A	C	A	G	G	G	G	G	G	G	G	G	G	G	G	G	G	G	A	A	C	C	C	C	G	G	A	A	A	A	G	G	A	A	A	G	C	C	C	C	A	A	G	G	G	G	A	A	G	G	G	G	C	C	G	G	A	G	C	C	A	G	G	G	0	0	G	G	G	G	C	C	G	G	G	G	G	G	A	G	G	G	G	G	A	G	G	G	G	G	G	G	G	G	A	G	G	G	G	G	G	G	G	G	A	A	A	G	G	G	A	A	A	A	A	A	A	A	A	A	G	G	A	G	G	G	A	G	G	G	A	A	G	G	C	C	G	G	A	A	A	G	A	G	G	G	A	G	G	G	G	G	A	A	A	A	A	G	G	G	G	G	A	A	A	G	A	G	A	C	C	C	A	A	A	A	G	G	A	G	A	G	A	A	A	G	A	C	G	G	A	A	A	A	A	A	A	A	G	G	G	G	A	A	A	A	G	G	G	G	A	C	G	G	G	G	A	A	A	G	A	G	A	G	C	C	G	G	G	G	A	A	G	G	G	G	A	G	A	C	A	G	A	C	A	A	G	G	G	G	A	A	G	G	A	G	A	G	A	G	A	G	A	A	A	A	G	G	G	G	C	C	A	A	C	C	A	C	G	G	A	A	G	G	G	G	A	A	A	G	A	A	G	G	A	A	G	G	G	G	A	A	G	G	A	A	A	A	G	G	A	G	G	G	A	A	G	G	A	A	G	G	A	C	G	G	A	A	G	G	G	G	A	G	A	G	G	G	A	A	A	A	A	A	G	G	A	G	A	G	A	G	A	G	A	A	A	A	A	G	A	A	A	A	C	C	A	A	A	C	G	G	A	G	A	A	A	C	G	G	A	A	G	G	G	G	A	C	A	G	G	G	A	A	A	A	A	A	A	A	A	G	A	G	A	A	A	A	G	G	G	G	G	G	A	C	A	A	G	G	A	G	A	A	A	A	A	A	A	G	A	A	A	G	G	G	G	G	C	C	G	G	A	G	G	G	A	G	G	G	G	G	A	G	G	G	G	G	A	G	A	G	G	G	A	G	A	A	A	G	A	G	A	G	A	C	A	G	A	G	A	C	A	G	A	A	A	G	A	G	C	C	A	G	A	G	A	G	A	G	A	G	A	A	A	G	G	G	G	G	A	A	A	G	A	G	A	A	A	G	G	G	G	G	A	A	A	A	G	G	G	G	A	G	C	C	A	G	A	C	G	G	A	A	A	A	A	G	G	G	A	C	A	C	A	G	G	G	A	G	A	C	A	A	0	0	G	G	G	G	G	G	C	C	G	G	A	A	G	G	A	A	A	A	A	G	A	C	G	G	A	A	A	G	A	G	C	C	A	A	G	G	G	G	G	G	A	G	A	A	A	A	G	G	G	G	G	G	A	A	G	G	A	A	A	A	G	G	A	G	A	G	C	C	G	G	G	G	A	A	G	G	G	G	A	G	G	G	G	G	A	A	G	G	A	G	G	G	A	G	A	A	A	G	G	G	A	G	G	G	G	G	A	G	A	G	G	G	A	G	A	C	G	G	A	A	A	A	A	G	G	G	A	G	G	G	A	A	A	G	A	A	G	G	A	A	A	G	A	G	A	G	G	G	G	G	A	G	A	A	A	G	A	A	A	A	G	G	G	G	A	A	A	G	A	G	A	A	A	A	A	G	G	G	A	G	A	C	A	G	A	G	G	G	A	G	G	G	G	G	A	A	0	0	A	G	A	C	A	G	A	G	A	A	A	A	A	A	G	G	A	G	A	G	A	G	G	G	G	G	A	G	A	A	G	G	A	G	A	G	A	G	A	C	G	G	A	G	A	A	A	A	A	A	A	G	A	A	G	G	A	G	A	A	A	A	G	G	C	C	A	A	G	G	A	G	G	G	A	G	C	C	A	A	G	G	A	C	A	G	A	G	A	G	G	G	A	A	A	C	G	G	A	G	A	G	G	G	A	A	A	A	A	G	A	A	A	A	G	G	C	C	A	G	A	A	A	A	A	A	G	G	G	G	G	G	G	G	G	G	A	A	C	C	C	C	A	A	A	A	A	A	A	G	A	G	G	G	G	G	G	G	A	A	G	G	C	C	A	A	G	G	A	C	G	G	A	G	A	G	G	G	G	G	G	G	A	A	G	G	A	A	G	G	A	A	G	G	A	G	A	G	A	C	A	A	A	A	A	G	G	G	G	G	A	C	A	G	A	G	G	G	G	G	A	A	0	0	A	A	G	G	C	C	A	A	G	G	A	A	G	G	A	G	A	A	G	G	A	G	G	G	A	A	C	C	G	G	G	G	G	G	G	G	G	G	A	A	A	A	G	G	A	G	A	A	A	A	G	G	G	G	G	G	A	G	A	G	G	G	G	G	A	A	C	C	A	A	A	A	A	A	A	G	A	A	A	A	A	C	G	G	A	A	C	C	G	G	G	G	A	C	G	G	G	G	A	A	A	G	A	G	A	A	A	A	A	A	G	G	A	G	G	G	A	A	A	A	A	A	C	C	A	A	G	G	A	A	C	C	G	G	A	A	A	G	A	A	A	A	A	A	G	G	G	G	A	A	G	G	G	G	A	A	A	G	A	A	G	G	A	G	A	G	A	G	A	G	G	G	A	G	G	G	A	A	G	G	A	A	A	G	A	G	A	A	A	G	C	C	A	G	A	A	A	A	A	G	G	G	C	C	A	A	C	C	A	A	G	G	A	G	G	G	A	G	A	G	A	C	A	G	G	G	A	A	G	G	G	G	A	A	A	G	A	G	A	A	A	G	A	A	G	G	A	G	A	G	0	0	G	G	G	G	A	A	A	G	G	G	G	G	G	G	G	G	G	G	C	C	A	G	A	A	A	C	G	G	G	G	G	G	A	G	A	A	A	G	A	A	A	A	G	G	G	G	G	G	A	G	G	G	C	C	G	G	A	G	A	G	G	G	G	G	G	G	A	A	G	G	A	A	G	G	G	G	G	G	G	G	A	A	C	C	G	G	A	A	G	G	C	C	G	G	G	G	0	0	C	C	G	G	A	C	A	A	A	G	G	G	A	A	A	A	C	C	A	A	A	G	A	A	A	G	A	A	G	G	G	G	A	G	G	G	A	G	G	G	A	G	C	C	A	C	A	A	A	G	C	C	A	C	A	G	A	G	C	C	A	A	A	A	A	G	A	G	G	G	A	G	G	G	A	G	A	G	A	G	A	A	A	G	A	A	A	G	A	G	A	G	G	G	A	G	G	G	A	A	A	G	C	C	A	A	A	G	A	G	A	G	A	A	A	A	G	G	A	G	A	A	A	A	G	G	G	G	C	C	G	G	A	A	A	A	A	A	G	G	C	C	A	C	A	C	C	C	G	G	G	G	A	G	A	G	G	G	A	G	A	A	A	A	G	G	A	A	C	C	A	A	A	G	A	A	A	G	A	A	A	G	G	G	G	G	A	A	G	G	G	G	A	A	C	C	A	G	A	G	G	G	A	G	G	G	G	G	A	C	A	G	A	G	A	G	G	G	A	A	G	G	C	C	A	A	A	A	G	G	G	G	G	G	A	A	G	G	A	A	G	G	A	A	C	C	G	G	A	A	G	G	A	A	A	A	G	G	A	A	G	G	G	G	G	G	G	G	G	G	C	C	G	G	A	A	A	A	A	A	G	G	A	A	G	G	G	G	C	C	G	G	A	A	A	A	G	G	A	A	A	A	A	A	A	A	A	A	A	A	A	A	A	A	A	A	C	C	G	G	G	G	G	G	G	G	G	G	A	A	A	G	A	A	G	G	G	G	G	G	G	G	G	G	G	G	A	A	G	G	A	A	A	A	A	A	A	A	A	G	G	G	A	A	G	G	C	C	A	A	A	A	C	C	G	G	A	A	A	A	A	G	G	G	A	G	A	A	A	G	A	G	A	A	A	G	G	G	G	G	A	G	G	G	A	A	A	A	A	A	A	G	A	G	A	G	A	A	G	G	G	G	A	A	A	C	G	G	0	0	G	G	A	G	A	G	G	G	A	A	A	G	G	G	A	G	G	G	A	A	A	C	G	G	G	G	A	C	A	A	G	G	G	G	A	G	G	G	A	A	A	A	A	G	A	G	A	G	A	G	A	A	0	0	G	G	A	A	A	C	A	G	G	G	A	G	G	G	A	A	G	G	G	G	A	A	A	G	A	G	A	G	A	G	A	G	A	A	G	G	A	A	A	A	A	A	A	G	A	C	G	G	A	G	A	A	A	A	A	G	A	A	G	G	G	G	A	G	A	G	A	A	C	C	G	G	A	G	A	A	A	G	A	G	A	G	A	G	G	G	0	0	G	G	G	G	A	G	A	A	A	A	G	G	A	A	G	G	A	A	A	A	A	A	A	A	G	G	G	G	C	C	G	G	A	G	A	A	A	G	A	G	C	C	G	G	G	G	A	A	G	G	G	G	G	G	A	A	A	C	A	A	A	G	A	A	A	A	G	G	G	G	A	A	A	G	A	C	A	G	A	A	G	G	G	G	C	C	A	G	G	G	G	G	A	A	C	C	A	G	G	G	A	G	G	G	A	G	G	G	C	C	A	G	A	G	G	G	G	G	G	G	A	A	C	C	A	G	G	G	G	G	G	G	C	C	A	G	A	G	A	G	G	G	A	G	A	G	A	A	A	A	G	G	A	G	A	G	G	G	A	C	A	A	A	A	C	C	A	G	G	G	A	G	A	A	A	G	G	G	G	G	G	G	A	A	A	A	G	G	A	A	A	C	G	G	A	G	G	G	A	G	G	G	A	A	G	G	G	G	G	G	G	G	A	A	G	G	A	G	A	C	A	A	A	G	A	G	G	G	A	A	A	A	G	G	A	G	G	G	A	G	G	G	C	C	G	G	G	G	A	A	G	G	A	A	A	C	G	G	A	G	C	C	G	G	G	G	A	A	G	G	G	G	A	G	A	A	A	A	G	G	A	A	C	C	0	0	G	G	G	G	G	G	G	G	A	A	A	A	G	G	G	G	C	C	A	A	G	G	A	G	A	G	G	G	A	A	G	G	C	C	G	G	A	A	C	C	A	A	G	G	C	C	C	C	A	A	A	A	G	G	A	A	A	A	A	A	G	G	A	A	A	A	A	G	G	G	G	G	G	G	G	G	G	G	A	A	A	A	A	A	G	G	G	G	A	G	A	A	A	A	A	A	G	G	A	A	G	G	C	C	G	G	A	A	A	A	G	G	G	G	A	A	G	G	C	C	A	A	G	G	A	G	G	G	A	A	A	A	A	G	A	G	A	A	A	A	A	A	A	A	A	A	A	A	A	A	G	G	A	A	A	A	A	A	G	G	G	G	G	G	G	G	A	A	G	G	G	G	A	G	A	G	G	G	A	G	G	G	C	C	A	A	A	A	A	A	G	G	A	A	A	A	A	G	A	A	A	G	G	G	A	G	G	G	A	A	A	A	G	G	A	A	G	G	A	A	G	G	G	G	A	G	G	G	A	G	A	G	A	A	G	G	A	G	G	G	A	G	A	A	G	G	G	G	G	G	A	A	A	G	A	G	C	C	A	G	A	A	A	G	G	G	G	G	G	G	A	A	A	A	A	G	G	G	A	G	A	C	G	G	A	G	A	G	A	A	A	G	A	G	A	G	A	G	C	C	A	G	A	A	G	G	A	A	A	G	G	G	A	G	A	A	G	G	A	A	A	C	A	C	G	G	A	A	A	A	A	G	A	A	C	C	A	A	A	A	A	A	G	G	A	A	C	C	A	G	A	G	A	A	A	G	A	G	G	G	A	A	G	G	A	G	A	A	G	G	A	A	G	G	G	G	A	C	G	G	C	C	A	A	A	A	A	G	A	A	G	G	C	C	A	A	G	G	A	A	A	G	G	G	A	C	A	C	A	G	A	G	A	A	G	G	A	G	A	A	G	G	G	G	A	G	A	G	A	G	A	G	A	A	A	A	G	G	C	C	A	G	A	G	A	A	A	A	A	A	0	0	A	A	A	G	A	A	A	A	C	C	G	G	A	A	A	A	A	G	G	G	A	G	A	A	G	G	A	C	G	G	A	C	G	G	A	G	A	A	A	G	A	A	A	A	G	G	A	G	G	G	A	G	A	A	G	G	A	C	G	G	A	G	A	G	A	G	C	C	G	G	A	A	A	G	G	G	G	G	A	G	A	G	G	G	A	A	G	G	A	A	G	G	A	A	C	C	A	G	G	G	A	A	A	A	G	G	A	A	G	G	A	G	G	G	A	G	A	G	G	G	C	C	G	G	G	G	A	G	A	G	G	G	A	G	C	C	G	G	A	G	A	A	A	A	G	G	A	A	G	G	A	A	A	A	A	G	A	A	A	G	A	G	A	C	A	C	A	G	G	G	G	G	G	G	A	G	A	A	G	G	A	G	A	G	A	A	A	A	A	A	G	G	G	G	A	A	G	G	G	G	G	G	G	G	A	G	A	A	A	C	G	G	A	A	A	G	A	A	A	A	A	G	A	A	G	G	A	A	A	C	0	0	A	C	0	0	G	G	A	G	A	G	A	A	A	G	A	A	A	A	A	G	G	G	C	C	G	G	A	G	G	G	A	G	A	A	G	G	A	A	G	G	G	G	A	A	A	C	G	G	A	G	C	C	A	G	A	G	A	G	G	G	A	A	G	G	G	G	A	G	A	G	G	G	G	G	A	G	C	C	A	A	A	G	G	G	A	A	A	A	A	G	A	A	A	A	G	G	A	A	A	A	G	G	A	A	G	G	A	A	A	A	A	A	G	G	G	G	A	G	0	0	A	G	A	G	A	C	G	G	G	G	A	G	A	G	A	G	G	G	A	G	A	C	G	G	A	A	A	G	G	G	A	A	A	G	A	G	A	C	A	A	A	G	C	C	A	G	G	G	A	G	C	C	A	A	A	G	G	G	A	G	A	G	G	G	G	G	A	A	A	A	A	A	A	A	A	A	G	G	G	G	G	G	A	G	A	G	G	G	A	G	A	A	G	G	A	G	A	C	G	G	A	A	G	G	A	G	G	G	A	C	G	G	A	G	C	C	A	A	G	G	G	G	C	C	A	C	C	C	0	0	A	G	G	G	A	A	A	A	A	G	A	A	A	C	G	G	G	G	G	G	A	A	A	A	A	G	A	G	A	G	A	A	A	G	A	A	G	G	A	G	C	C	A	G	A	A	C	C	G	G	A	A	A	C	A	G	G	G	A	G	A	A	A	G	A	A	A	G	C	C	G	G	A	A	A	G	A	G	A	A	G	G	A	G	C	C	A	G	A	G	A	G	G	G	A	A	C	C	G	G	A	G	A	A	A	A	A	G	A	C	G	G	G	G	A	A	A	G	G	G	A	A	A	A	A	C	G	G	A	A	A	A	G	G	G	G	G	G	A	A	G	G	A	A	A	A	G	G	A	A	A	G	A	A	C	C	A	C	A	A	G	G	A	G	G	G	A	A	A	G	A	C	G	G	G	G	G	G	G	G	A	A	A	G	A	G	C	C	C	C	A	G	A	A	A	C	A	G	A	A	A	G	A	A	A	G	A	G	A	A	A	G	A	A	G	G	A	A	A	A	A	G	G	G	G	G	A	G	G	G	A	A	A	G	A	G	A	G	A	G	G	G	A	A	A	A	A	G	A	A	G	G	A	G	G	G	A	A	C	C	A	C	A	G	A	G	A	G	A	G	A	C	A	A	A	G	A	G	A	A	A	A	A	G	A	G	A	G	A	A	A	A	A	G	A	A	A	C	G	G	A	C	A	A	A	A	G	G	G	G	A	G	G	G	G	G	A	A	C	C	G	G	G	G	G	G	A	A	G	G	G	G	G	G	A	A	G	G	G	G	G	G	G	G	A	A	A	A	A	A	G	G	A	G	G	G	G	G	G	G	G	G	A	A	A	A	A	A	A	A	G	G	G	G	A	A	G	G	G	G	A	G	A	A	A	A	A	G	G	G	G	G	A	G	G	G	A	G	A	A	A	A	A	A	A	G	A	A	A	A	G	G	G	G	A	A	A	A	C	C	G	G	A	A	G	G	G	G	A	A	A	A	A	G	A	A	A	G	G	G	G	G	A	A	G	G	G	G	A	A	G	G	A	A	A	A	G	G	A	G	G	G	A	A	G	G	A	A	C	C	A	A	G	G	G	G	G	G	G	G	A	G	G	G	A	G	G	G	A	A	A	G	G	G	A	A	A	A	A	A	G	G	C	C	A	G	G	G	G	G	A	G	A	A	A	A	A	G	A	G	A	A	A	A	A	G	G	G	A	G	A	G	A	G	A	A	G	G	A	G	A	A	A	C	A	G	A	G	A	A	G	G	G	G	C	C	A	G	A	C	A	G	G	G	G	G	A	A	A	A	G	G	A	A	A	G	A	C	A	A	A	G	A	A	G	G	A	A	A	A	A	A	A	G	A	G	G	G	A	A	A	A	A	G	A	A	A	G	A	G	A	A	A	C	G	G	A	A	A	A	A	G	G	G	G	G	A	A	A	G	A	A	A	G	G	G	G	G	A	A	A	A	G	G	A	G	A	A	G	G	A	A	A	C	A	G	G	G	G	G	A	A	C	C	A	A	A	A	A	A	A	A	A	A	A	G	A	G	A	A	A	A	A	A	A	A	A	A	A	A	A	A	A	G	A	G	A	G	A	G	A	A	A	G	G	G	G	G	A	G	A	G	G	G	A	C	G	G	C	C	A	G	A	A	A	A	A	G	A	A	A	A	G	G	G	G	G	G	G	G	A	A	C	C	G	G	A	A	G	G	A	A	A	G	A	A	A	G	G	G	G	G	G	G	A	G	A	G	G	G	A	G	C	C	A	A	G	G	A	C	A	G	0	0	A	A	A	C	G	G	A	C	G	G	A	G	A	A	G	G	A	A	G	G	G	G	A	G	G	G	A	G	A	G	A	G	A	A	A	A	A	G	C	C	A	G	A	A	C	C	A	A	A	A	A	A	A	A	A	G	G	G	A	A	A	G	G	G	A	G	G	G	A	A	G	G	A	A	A	A	A	A	C	C	A	G	A	G	G	G	A	A	A	A	A	A	A	G	A	G	G	G	A	A	A	G	A	A	C	C	A	A	A	G	C	C	G	G	A	G	G	G	A	G	A	A	A	G	A	A	A	G	C	C	A	A	A	G	A	C	A	G	C	C	G	G	A	A	G	G	A	C	A	A	G	G	G	G	C	C	A	A	A	A	A	A	G	G	A	A	A	A	G	G	G	G	A	A	A	A	A	G	A	G	C	C	C	C	G	G	G	G	A	G	A	G	A	A	G	G	A	C	A	A	C	C	C	C	C	C	A	G	G	G	A	C	G	G	A	A	A	A	G	G	G	G	G	G	G	G	G	G	A	A	G	G	G	G	G	G	A	A	A	A	A	A	A	A	G	G	G	G	A	G	G	G	A	A	A	G	A	G	G	G	A	A	A	A	G	G	G	G	G	G	C	C	G	G	G	G	A	A	A	A	A	A	A	A	G	G	A	A	C	C	A	A	A	G	A	A	G	G	A	A	G	G	G	G	C	C	A	A	G	G	G	G	A	G	G	G	G	G	A	A	A	A	A	G	A	G	A	C	C	C	G	G	A	A	A	A	A	A	G	G	G	G	A	G	C	C	A	G	A	G	A	G	G	G	G	G	A	A	A	A	C	C	G	G	G	G	A	G	A	A	A	A	A	A	A	A	A	A	A	A	A	A	G	G	G	G	A	A	A	A	A	A	A	A	C	C	C	C	G	G	A	A	G	G	A	A	A	A	G	G	A	A	A	A	A	A	A	A	G	G	A	G	A	G	G	G	A	C	C	C	A	C	A	C	A	C	A	G	A	A	G	G	A	G	A	G	A	G	A	A	A	G	A	G	C	C	A	G	C	C	A	A	A	G	A	G	G	G	G	G	A	G	A	G	G	G	G	G	A	A	G	G	C	C	C	C	A	A	A	A	A	A	A	A	A	A	G	G	A	C	G	G	A	A	G	G	G	G	A	A	A	A	G	G	A	G	G	G	C	C	G	G	A	G	C	C	A	A	A	A	G	G	A	A	G	G	G	G	C	C	A	G	A	G	G	G	G	G	A	G	G	G	G	G	A	A	A	A	C	C	G	G	G	G	G	G	G	G	G	G	G	G	A	A	A	A	A	A	G	G	G	G	A	C	A	A	G	G	A	G	A	A	0	0	G	G	G	G	A	A	G	G	A	A	A	A	C	C	A	G	A	G	G	G	A	A	G	G	A	A	G	G	A	A	A	A	A	G	G	G	A	A	G	G	A	A	A	C	A	G	G	G	C	C	A	G	G	G	A	A	A	G	A	G	A	G	G	G	A	A	A	A	A	A	A	C	C	C	A	A	A	A	A	A	A	G	G	G	A	A	A	A	G	G	G	G	G	G	A	G	G	G	G	G	A	A	G	G	G	G	A	G	A	G	A	G	A	A	A	G	A	A	A	G	A	C	G	G	A	G	A	A	A	G	A	G	A	A	A	A	G	G	A	G	A	G	G	G	A	G	A	A	A	G	A	A	G	G	G	G	G	G	G	G	A	G	G	G	A	G	A	A	G	G	A	A	G	G	G	G	G	G	G	G	G	G	A	G	A	A	C	C	G	G	G	G	G	G	A	G	A	G	A	G	G	G	G	G	G	G	A	C	G	G	G	G	G	G	G	G	G	G	G	G	G	G	G	G	A	A	A	A	G	G	G	G	A	A	G	G	A	G	G	G	G	G	G	G	A	A	G	G	C	C	A	A	A	A	C	C	A	A	A	A	G	G	G	G	A	A	A	A	G	G	G	G	G	G	A	G	G	G	A	A	A	A	G	G	A	A	G	G	G	G	A	A	G	G	A	A	A	A	G	G	G	G	A	A	A	A	A	A	G	G	G	G	A	A	G	G	G	G	A	A	G	G	A	A	G	G	G	G	A	A	G	G	G	G	G	G	A	G	A	A	A	A	G	G	A	A	G	G	A	A	G	G	G	G	A	C	G	G	A	G	G	G	A	C	A	A	G	G	A	A	A	A	A	A	A	A	A	G	A	A	A	G	A	A	C	C	A	G	A	G	A	G	G	G	A	A	G	G	A	A	G	G	G	G	C	C	A	A	G	G	A	G	A	A	A	A	G	G	A	C	A	A	A	G	G	G	C	C	A	G	A	G	A	C	A	G	G	G	G	G	G	G	A	A	A	A	G	G	A	G	A	A	A	G	A	A	G	G	A	A	G	G	G	G	A	A	G	G	A	G	G	G	A	G	G	G	G	G	A	A	A	C	A	G	A	A	A	G	A	G	G	G	A	A	A	A	A	G	A	C	A	G	A	A	A	G	G	G	G	G	G	G	A	A	G	G	A	C	G	G	A	A	A	A	G	G	A	A	A	G	G	G	A	A	A	A	A	G	G	G	A	G	G	G	A	G	G	G	A	A	A	G	A	G	A	G	A	G	A	G	A	A	A	A	G	G	A	G	A	A	A	G	G	G	C	C	G	G	G	G	G	G	A	A	A	G	G	G	A	G	G	G	A	G	A	G	A	A	G	G	A	C	A	G	A	C	A	C	A	G	A	G	G	G	A	G	A	A	A	C	A	A	A	G	A	G	A	G	A	G	A	G	A	A	A	A	G	G	A	A	A	G	A	G	G	G	A	A	A	A	A	A	A	G	C	C	A	G	A	A	A	C	A	A	A	A	A	C	A	G	A	C	A	G	A	G	A	A	G	G	A	G	A	A	A	G	A	A	A	G	A	A	G	G	G	G	A	G	A	G	A	G	A	G	C	C	A	G	A	G	A	A	A	C	G	G	A	C	C	C	G	G	A	G	A	A	C	G	A	G	C	C	0	0	A	A	A	A	G	G	A	A	A	A	G	G	A	A	C	C	G	G	A	A	G	G	A	G	A	C	A	G	A	A	G	G	A	G	A	A	G	G	A	G	A	C	A	A	G	G	A	G	A	A	A	G	A	A	A	C	A	A	A	G	A	G	A	A	G	G	G	G	A	A	G	G	A	A	A	A	G	G	G	G	A	G	A	A	G	G	G	G	A	A	G	G	A	G	A	A	A	A	G	G	A	G	A	C	A	C	A	A	A	A	A	G	G	G	G	G	G	G	G	G	A	A	A	A	A	A	G	G	G	G	A	A	G	G	A	A	G	G	G	G	A	A	A	G	G	G	G	G	A	G	G	G	A	G	A	C	G	G	A	C	A	C	C	C	A	C	A	G	G	G	G	G	A	A	A	G	C	C	G	G	G	G	A	A	C	C	A	A	G	G	A	A	C	C	A	A	A	A	G	G	G	G	G	G	G	G	G	G	A	A	C	C	C	C	A	A	A	A	C	C	C	C	C	C	A	A	A	A	G	G	G	G	G	G	A	A	A	A	G	G	A	A	G	G	G	G	A	A	A	G	A	A	A	G	A	G	A	G	A	G	A	G	A	A	A	G	G	G	A	A	A	G	A	A	A	G	A	G	A	A	A	G	A	A	G	G	A	A	A	G	A	G	A	A	A	A	G	G	A	G	A	G	A	A	A	A	G	G	G	G	A	A	G	G	C	C	A	A	G	G	G	G	G	G	G	G	G	G	G	G	A	A	A	A	A	A	A	A	G	G	A	A	G	G	A	A	G	G	G	G	G	G	A	G	G	G	A	A	A	A	A	A	A	A	G	G	A	A	A	C	C	C	G	G	A	A	A	A	A	C	C	C	A	G	C	C	A	G	C	C	A	A	A	A	A	A	A	A	G	G	A	A	G	G	A	A	A	G	A	G	A	A	A	A	A	G	G	G	A	A	A	G	G	G	G	G	A	G	G	G	A	A	A	G	A	A	A	G	A	A	G	G	A	G	A	C	A	G	A	G	A	G	A	C	A	A	A	G	A	G	G	G	A	G	G	G	A	A	A	A	G	G	A	A	G	G	A	A	G	G	G	G	A	A	G	G	A	G	A	A	A	G	A	G	A	A	G	G	C	C	A	A	A	A	A	A	A	A	G	G	A	A	G	G	G	G	A	A	G	G	A	G	A	A	A	A	G	G	A	A	C	C	G	G	A	A	G	G	A	G	A	A	A	A	G	G	A	A	G	G	A	A	A	A	A	G	A	G	A	A	A	A	A	A	A	G	A	A	A	G	A	G	A	A	A	A	A	A	G	G	A	G	A	C	G	G	G	G	A	A	A	A	A	C	A	A	A	A	G	G	C	C	A	A	A	A	G	G	A	A	A	A	G	G	A	A	G	G	A	G	G	G	C	C	A	A	A	A	A	A	G	G	G	G	A	A	C	C	G	G	A	G	G	G	A	A	A	C	G	G	A	G	A	A	A	C	A	G	A	A	A	A	A	G	G	G	A	A	A	A	C	C	G	G	A	A	A	A	A	A	G	G	A	G	C	C	G	G	A	A	A	A	G	G	A	G	A	C	A	G	A	A	G	G	G	G	G	G	A	G	A	G	A	G	A	G	A	A	C	C	G	G	A	C	G	G	A	A	G	G	A	G	A	G	C	C	G	G	G	G	A	A	G	G	A	G	G	G	A	A	A	G	G	G	A	G	G	G	G	G	A	C	A	G	A	G	C	C	G	G	A	G	A	C	C	C	A	A	G	G	A	A	C	C	A	A	A	A	A	C	A	A	A	G	A	G	A	A	C	C	A	A	A	C	A	C	G	G	A	A	A	G	G	G	A	G	A	G	G	G	G	G	G	G	G	G	G	G	C	C	A	G	A	C	A	G	A	G	A	G	A	G	A	G	A	A	A	C	A	G	A	C	A	A	A	G	A	A	A	G	A	A	A	C	G	G	C	C	G	G	A	C	A	C	A	A	G	G	A	A	G	G	A	A	A	A	G	G	A	A	A	A	G	G	A	G	C	C	A	A	0	0	A	A	A	A	A	A	G	G	G	G	G	G	G	G	G	G	G	G	G	G	A	A	G	G	G	G	A	G	A	G	A	A	A	G	A	G	A	G	A	A	A	A	A	A	G	G	A	G	A	G	G	G	A	G	G	G	A	A	A	A	G	G	C	C	G	G	A	G	A	A	A	G	0	0	A	A	A	G	C	C	A	G	A	C	G	G	A	G	G	G	C	C	A	A	A	G	A	G	A	G	A	G	A	A	G	G	A	G	G	G	A	G	G	G	A	C	A	A	A	A	G	G	G	G	A	G	A	A	G	G	G	G	A	A	C	C	A	A	G	G	G	G	G	G	A	G	A	A	A	A	A	A	A	G	A	G	A	G	A	A	A	A	A	A	A	A	G	G	G	G	A	C	A	G	A	G	G	G	G	G	G	G	A	A	A	A	A	G	G	G	G	G	G	G	A	A	A	A	G	G	A	G	G	G	G	G	A	G	G	G	G	G	A	G	G	G	G	G	A	G	G	G	A	G	A	A	A	C	A	G	A	G	A	G	A	A	A	A	A	G	A	G	A	G	G	G	A	G	G	G	A	A	A	A	G	G	A	G	A	C	A	A	A	A	A	G	G	G	A	A	G	G	G	G	G	G	A	A	G	G	G	G	A	A	G	G	A	A	A	C	A	G	G	G	A	G	C	C	A	A	A	G	A	A	A	G	G	G	G	G	G	G	G	G	A	A	G	G	0	0	G	G	A	C	G	G	A	A	A	G	G	G	G	G	A	G	A	C	A	A	A	G	A	G	A	A	A	A	A	G	A	G	A	G	A	G	A	G	G	G	A	G	A	C	A	G	G	G	G	G	A	A	G	G	A	A	A	A	G	G	A	A	C	C	C	C	G	G	G	G	G	G	G	G	A	A	A	A	G	G	G	G	G	G	C	C	C	C	A	G	A	C	G	G	A	G	G	G	A	A	G	G	A	A	A	A	G	G	G	G	A	C	G	G	G	G	A	A	A	G	G	G	G	G	C	C	G	G	G	G	A	A	A	A	A	A	A	G	G	G	A	A	A	C	G	G	A	G	A	G	G	G	A	G	A	A	A	A	G	G	A	G	C	C	A	G	G	G	C	C	A	C	A	A	A	G	A	G	G	G	G	G	A	G	A	G	A	A	A	G	A	A	A	G	A	G	A	C	G	G	G	G	A	C	A	A	C	C	A	A	A	G	A	C	A	C	C	C	A	A	G	G	G	G	A	A	G	G	A	A	A	A	A	A	A	A	G	G	A	A	A	A	A	A	G	G	A	A	A	A	A	A	G	G	A	A	A	G	G	G	A	A	G	G	A	A	A	C	G	G	A	A	A	A	A	G	A	C	A	G	C	C	A	G	A	G	G	G	A	G	0	0	A	A	A	A	G	G	A	G	A	A	A	G	A	A	G	G	G	G	A	A	A	A	G	G	A	A	A	A	A	A	G	G	G	G	G	G	G	G	G	G	G	G	G	G	C	C	G	G	A	A	A	A	A	G	G	G	A	G	G	G	A	A	C	C	A	A	A	A	C	C	A	C	A	A	G	G	A	A	A	A	G	G	G	G	G	G	G	G	A	A	C	C	A	G	G	G	C	C	G	G	C	C	C	C	G	G	A	G	A	A	A	A	G	G	A	A	A	A	A	A	A	A	A	G	G	G	A	C	A	G	A	A	G	G	A	A	A	G	A	A	G	G	A	A	A	A	A	A	G	G	G	G	A	C	G	G	G	G	A	A	G	G	A	A	G	G	A	A	A	G	0	0	A	G	A	A	A	A	A	G	A	C	A	A	A	A	A	A	G	G	A	A	C	C	G	G	A	G	A	A	A	A	A	A	A	C	A	A	G	G	A	G	G	G	A	G	A	A	A	C	G	G	A	G	A	G	A	C	G	G	A	A	A	G	A	A	0	0	A	G	A	G	A	A	A	G	A	A	C	C	A	A	G	G	A	A	G	G	A	A	A	G	C	C	A	A	A	A	A	A	A	G	A	G	A	G	G	G	A	A	G	G	G	G	A	C	A	C	G	G	A	A	A	A	A	A	C	C	A	A	A	A	G	G	G	G	A	A	G	G	C	C	G	G	A	A	G	G	C	C	G	G	C	C	A	A	A	A	A	A	G	G	A	A	G	G	A	A	G	G	G	G	A	A	A	A	A	G	G	G	A	A	C	C	A	A	G	G	G	G	G	G	C	C	A	G	A	A	A	A	G	G	G	G	C	C	A	A	C	C	G	G	G	G	C	C	G	G	A	C	G	G	A	A	A	A	A	A	A	A	C	C	A	G	A	G	G	G	G	G	A	C	A	A	A	A	A	G	A	G	A	G	G	G	A	A	G	G	G	G	C	C	A	A	A	A	G	G	A	A	C	C	G	G	G	G	A	G	G	G	A	A	A	A	A	A	A	A	A	A	A	A	G	G	A	A	A	A	C	C	G	G	G	G	C	C	A	A	A	A	G	G	A	A	A	A	A	G	G	G	G	G	A	A	A	A	A	A	A	A	A	A	A	A	A	A	G	G	A	A	G	G	G	G	A	A	A	A	A	A	G	G	A	A	A	A	G	G	A	A	G	G	C	C	G	G	C	C	A	A	G	G	A	A	A	A	G	G	A	A	C	C	A	A	G	G	C	C	G	G	A	A	G	G	A	A	G	G	A	A	G	G	A	A	A	A	G	G	G	G	G	G	A	A	A	A	G	G	G	G	C	C	G	G	A	A	A	A	A	A	A	A	C	C	G	G	G	G	A	A	C	C	A	A	G	G	A	A	G	G	C	C	A	A	G	G	A	A	A	G	G	G	G	G	A	A	A	G	A	G	G	G	A	G	A	G	G	G	C	C	A	A	G	G	A	G	G	G	A	G	A	A	G	G	A	G	G	G	A	G	G	G	C	C	G	G	G	G	G	G	A	G	G	G	A	A	A	A	A	A	A	A	A	G	G	G	G	G	A	G	A	A	G	G	A	A	G	G	A	A	A	A	G	G	A	G	A	G	A	G	G	G	A	A	A	G	A	G	G	G	A	A	G	G	A	G	A	A	A	A	G	G	A	G	G	G	A	G	C	C	C	C	A	C	A	G	G	G	G	G	G	G	A	G	A	A	A	G	A	G	G	G	G	G	A	C	G	G	A	G	A	G	A	G	A	A	A	A	G	G	A	A	C	C	C	C	C	C	G	G	A	G	A	G	A	C	G	G	G	G	A	A	A	G	A	A	A	A	A	A	A	A	A	C	A	A	G	G	G	G	G	G	G	G	G	G	A	G	A	C	G	G	A	A	G	G	G	G	A	G	A	A	A	A	A	G	A	G	A	G	A	A	G	G	A	G	G	G	0	0	A	G	A	G	A	G	A	A	A	G	A	G	G	G	A	A	A	G	A	A	G	G	G	G	G	G	A	A	A	G	A	G	G	G	A	A	A	A	A	A	A	G	A	G	A	A	G	G	G	G	A	C	G	G	G	G	G	G	G	G	A	G	A	A	A	C	G	G	G	G	G	G	G	G	C	C	A	C	G	G	G	G	A	A	A	G	A	C	G	G	C	C	A	A	A	G	G	G	A	G	A	G	G	G	A	G	A	C	A	G	A	G	A	A	A	A	G	G	G	G	A	G	G	G	A	G	G	G	A	G	G	G	0	0	A	G	G	G	G	G	G	G	A	G	G	G	G	G	A	G	A	A	A	A	G	G	A	A	A	G	C	C	A	A	A	G	G	G	G	G	A	A	G	G	G	G	G	G	A	G	A	C	G	G	A	G	G	G	A	G	A	A	A	C	A	A	A	A	G	G	A	A	G	G	0	0	A	A	G	G	G	G	A	A	A	A	A	G	A	G	A	A	A	G	A	G	A	A	A	G	A	A	A	A	G	G	C	C	G	G	A	G	A	C	G	G	G	G	G	G	A	C	C	C	A	G	A	G	G	G	G	G	A	A	A	C	A	A	G	G	A	A	A	C	A	G	A	A	A	A	G	G	G	G	A	G	A	G	0	0	A	G	G	G	A	G	G	G	A	A	A	A	A	A	G	G	A	A	G	G	A	G	A	G	A	C	C	C	A	A	A	A	G	G	A	G	A	C	A	G	G	G	A	G	A	G	A	A	A	A	A	A	A	A	A	G	A	A	A	C	A	G	A	G	A	A	A	C	A	C	A	G	G	G	A	G	A	C	A	G	A	A	A	G	A	A	C	C	A	G	G	G	A	A	A	A	A	A	A	A	A	A	A	G	A	G	A	A	A	A	A	A	G	G	A	A	A	A	A	G	G	G	A	G	A	A	G	G	G	G	G	G	G	G	A	G	A	A	G	G	A	G	G	G	A	A	A	A	A	G	A	A	G	G	A	A	A	A	A	A	G	G	A	A	A	G	G	G	G	G	A	C	A	A	A	G	G	G	A	G	G	G	A	G	A	G	A	G	A	A	G	G	A	C	A	G	G	G	A	G	G	G	A	C	G	G	A	A	A	A	A	A	A	G	A	G	A	G	G	G	G	G	A	G	A	C	A	C	A	A	A	A	G	G	G	G	A	G	A	G	A	A	0	0	A	A	A	A	A	G	G	G	G	G	A	A	A	G	A	A	G	G	A	G	A	A	A	A	A	A	A	A	A	A	C	C	A	A	A	A	A	A	G	G	G	G	A	G	G	G	A	G	A	A	A	A	A	G	A	G	A	C	G	G	G	G	A	A	A	G	G	G	A	A	G	G	A	C	A	G	A	A	A	G	A	A	A	G	G	G	G	G	G	G	G	G	C	C	A	A	A	A	G	G	A	A	A	A	A	A	G	G	A	G	A	A	A	G	G	G	A	A	G	G	A	A	A	A	A	G	A	A	G	G	A	A	C	C	A	C	A	A	A	G	A	C	A	A	G	G	G	G	G	G	A	A	G	G	A	G	A	A	A	G	A	G	A	G	A	A	A	G	A	A	A	G	G	G	A	A	A	A	G	G	0	0	A	G	A	G	G	G	G	G	A	G	A	G	A	G	A	A	A	A	A	A	G	G	A	A	C	C	A	A	G	G	A	A	G	G	G	G	A	A	G	G	G	G	A	A	A	G	A	G	G	G	G	G	A	G	A	G	A	G	G	G	A	A	A	G	G	G	G	G	A	G	A	A	A	C	C	C	A	A	G	G	A	G	A	G	A	A	G	G	A	G	G	G	A	A	A	G	0	0	A	G	A	C	G	G	A	G	A	A	A	A	A	A	G	G	A	A	A	G	G	G	A	A	A	G	G	G	A	G	A	C	A	A	A	G	G	G	A	C	G	G	A	A	A	G	A	G	A	A	0	0	A	G	A	A	G	G	A	A	A	G	G	G	A	A	A	G	G	G	A	A	A	A	A	G	G	G	G	G	G	G	A	C	A	A	G	G	A	A	A	A	A	A	A	G	A	G	A	G	A	A	G	G	A	G	A	G	A	C	0	0	A	A	A	G	C	C	C	C	G	G	A	G	A	C	G	G	A	A	A	G	G	G	A	A	A	A	A	G	A	A	A	A	A	A	G	G	A	G	G	G	A	G	A	G	G	G	G	G	C	C	A	G	A	A	C	C	A	A	C	C	A	A	G	G	A	A	G	G	G	G	C	C	A	A	A	A	A	A	A	G	A	A	A	A	C	C	G	G	A	A	G	G	A	A	A	A	G	G	G	G	A	A	G	G	A	A	A	A	G	G	A	A	A	A	G	G	A	A	A	A	C	C	A	A	A	A	G	G	A	G	G	G	A	A	A	G	A	A	A	A	A	A	A	A	A	A	A	C	G	G	A	A	A	G	A	A	G	G	A	G	A	G	A	G	G	G	G	G	A	G	G	G	A	G	G	G	A	G	A	G	G	G	G	G	A	G	A	G	C	C	A	A	G	G	G	G	G	G	A	C	G	G	A	A	A	G	A	A	A	A	A	A	A	C	A	G	G	G	A	A	A	A	A	C	A	G	A	A	A	A	C	C	G	G	A	G	A	G	A	A	G	G	A	A	G	G	G	G	A	G	C	C	G	G	G	G	A	C	G	G	G	G	A	A	A	A	G	G	A	G	C	C	A	A	A	A	C	C	G	G	A	C	C	C	A	G	A	A	C	C	A	G	A	G	A	A	C	C	G	G	G	G	A	G	G	G	G	G	A	A	G	G	A	G	A	G	G	G	C	C	C	C	A	A	G	G	G	G	A	A	A	A	A	A	G	G	G	G	0	0	G	G	A	A	A	A	A	G	A	C	A	G	A	A	A	G	G	G	A	G	G	G	G	G	A	A	A	G	A	A	A	C	A	A	G	G	C	C	0	0	A	A	G	G	A	G	A	C	G	G	A	G	A	A	A	G	A	G	G	G	A	G	A	G	G	G	A	A	G	G	G	G	A	G	A	C	A	G	A	A	G	G	A	G	A	A	G	G	G	G	G	G	G	G	G	G	G	G	G	G	A	A	C	C	0	0	A	A	A	A	G	G	A	A	G	G	A	A	0	0	A	G	C	C	G	G	A	G	C	C	G	G	A	A	G	G	A	A	G	G	G	G	G	G	G	G	A	G	A	A	G	G	C	C	A	A	A	A	G	G	A	A	A	G	A	A	A	G	A	A	G	G	A	A	A	A	A	G	A	G	G	G	A	G	G	G	A	A	A	G	A	G	G	G	C	C	G	G	C	C	C	C	A	G	G	G	A	G	A	G	G	G	A	G	G	G	A	G	G	G	C	C	A	G	G	G	A	C	A	A	A	A	A	A	A	A	A	A	A	A	A	G	G	G	G	G	G	G	A	C	A	G	G	G	A	A	A	A	G	G	G	G	A	G	A	A	A	A	A	G	G	G	A	A	A	G	A	C	A	A	A	A	G	G	C	C	G	G	A	G	G	G	A	C	A	G	A	G	A	G	A	A	A	A	G	G	G	G	A	G	G	G	G	G	A	A	C	C	G	G	A	C	A	C	G	G	A	A	A	A	A	G	G	G	C	C	G	G	A	A	A	A	A	G	C	C	C	C	G	G	A	A	A	A	A	G	G	G	G	G	G	G	A	G	A	C	A	G	A	G	A	G	A	G	G	G	G	G	A	G	G	G	G	G	G	G	A	G	A	G	A	C	A	G	A	A	G	G	G	G	G	G	A	A	G	G	G	G	A	C	A	A	A	G	A	A	A	A	A	G	G	G	A	A	G	G	A	G	A	G	A	G	A	C	A	A	A	A	A	G	A	G	A	G	A	G	G	G	G	G	A	C	A	A	A	C	A	A	A	G	A	A	C	C	C	C	A	A	A	A	A	C	A	C	A	A	A	A	A	A	A	G	A	A	A	A	G	G	A	A	C	C	G	G	A	A	G	G	G	G	G	G	A	G	A	A	G	G	G	G	A	A	G	G	A	C	A	C	A	A	A	G	A	G	A	A	G	G	A	G	A	G	A	A	A	A	A	A	A	G	A	A	A	G	A	G	A	A	A	G	C	C	A	A	G	G	C	C	A	A	A	A	A	A	A	A	A	A	C	C	G	G	G	G	G	G	A	A	A	A	G	G	G	G	A	G	C	C	G	G	C	C	C	C	A	A	A	G	A	G	G	G	A	G	A	A	A	A	A	A	G	G	C	C	G	G	A	A	G	G	G	G	A	A	G	G	G	G	G	G	A	A	G	G	A	A	G	G	C	C	A	G	C	C	A	G	A	G	C	C	A	G	A	G	A	A	G	G	G	G	A	C	A	A	A	G	G	G	G	G	A	C	A	G	A	A	A	A	A	G	A	A	G	G	A	G	G	G	A	A	G	G	G	G	A	G	A	A	A	G	A	A	A	A	A	A	A	A	A	C	A	G	G	G	A	G	A	A	A	A	A	G	G	G	A	G	A	A	A	C	A	A	A	A	A	A	G	G	A	A	A	G	A	A	A	A	A	G	C	C	G	G	G	G	A	G	A	G	A	A	G	G	G	G	G	G	A	C	G	G	G	G	C	C	G	G	A	A	A	G	A	G	A	G	A	G	A	A	A	A	A	A	G	G	A	A	A	A	A	A	G	G	A	G	A	G	A	A	G	G	A	G	A	A	A	A	A	A	A	A	G	G	A	G	G	G	G	G	A	A	A	G	A	G	G	G	A	A	G	G	G	G	A	A	A	A	A	A	C	C	C	C	C	C	A	G	A	G	A	C	A	A	A	A	A	A	G	G	A	G	A	G	A	A	G	G	A	A	A	A	G	G	A	A	A	A	A	G	C	C	A	C	G	G	A	G	G	G	G	G	G	G	G	G	G	G	A	C	A	A	A	G	A	A	A	G	A	G	A	G	A	A	G	G	A	A	G	G	A	A	G	G	A	G	A	G	A	A	A	G	A	G	A	C	A	A	C	C	A	A	A	A	A	G	C	C	A	G	G	G	A	C	A	A	A	G	A	C	C	C	A	G	C	C	G	G	A	C	A	C	A	C	A	A	A	A	C	C	A	A	G	G	A	A	G	G	A	G	A	G	A	G	G	G	A	A	G	G	A	G	A	A	A	A	G	G	A	A	G	G	G	G	A	A	A	A	A	A	A	A	A	A	A	A	A	A	A	A	G	G	G	G	G	G	G	G	A	A	A	G	G	G	G	G	G	G	G	G	A	A	G	G	A	G	A	G	A	G	G	G	G	G	A	A	A	A	A	A	G	G	A	G	A	G	G	G	A	C	G	G	A	G	A	A	G	G	G	G	A	G	A	A	A	A	A	A	G	G	A	A	A	G	A	A	A	G	A	A	A	G	A	G	A	C	C	C	A	G	A	A	G	G	C	C	A	G	G	G	G	G	A	A	G	G	A	A	A	G	A	G	A	G	G	G	A	G	G	G	C	C	G	G	G	G	G	G	G	G	A	A	A	A	G	G	A	C	G	G	A	A	G	G	A	G	G	G	A	G	G	G	G	G	G	G	A	A	A	A	A	G	A	A	A	A	A	A	A	A	A	G	A	A	A	G	C	C	A	A	A	G	G	G	A	G	A	C	A	A	G	G	G	G	G	G	A	A	A	A	C	C	A	A	A	A	A	G	G	G	A	A	G	G	G	G	A	G	A	A	G	G	G	G	A	G	A	G	A	G	A	G	G	G	A	G	A	A	A	A	G	G	G	G	A	A	C	C	A	G	A	A	A	C	G	G	A	C	A	A	G	G	A	G	G	G	A	G	A	G	A	A	A	A	A	G	G	G	A	A	C	C	A	G	A	C	A	A	A	C	A	A	A	G	A	G	G	G	A	G	G	G	G	G	A	G	A	G	G	G	C	C	A	C	A	A	A	G	G	G	A	G	A	G	A	A	A	A	G	G	C	C	A	G	A	C	G	G	G	G	A	G	A	A	A	G	0	0	A	G	A	G	A	A	A	G	A	A	G	G	G	G	G	G	A	A	A	A	A	C	G	G	A	G	A	A	A	G	G	G	G	G	G	G	C	C	G	G	A	G	G	G	A	G	C	C	C	C	G	G	C	C	C	C	A	A	G	G	A	A	G	G	A	G	A	G	A	A	A	A	A	A	A	A	G	G	G	G	A	A	C	C	G	G	A	G	G	G	A	G	G	G	G	G	A	G	A	A	C	C	A	G	G	G	G	G	G	G	A	G	A	G	A	A	G	G	G	G	A	G	A	A	G	G	G	G	A	G	G	G	A	G	A	A	A	C	A	G	A	G	A	G	A	A	G	G	G	G	G	G	A	G	G	G	A	A	A	G	G	G	A	G	A	A	A	G	A	C	C	C	A	G	A	A	G	G	A	A	A	A	A	A	0	0	A	A	A	A	G	G	A	C	A	A	C	C	A	A	A	A	G	G	G	G	G	G	A	A	A	A	A	A	G	G	A	A	G	G	G	G	A	A	A	A	G	G	A	G	A	G	G	G	G	G	A	A	G	G	A	A	C	C	G	G	A	A	A	A	G	G	A	A	A	C	G	G	A	C	A	G	G	G	A	G	C	C	A	A	0	0	A	G	G	G	C	C	G	G	A	A	A	A	A	C	C	C	A	G	G	G	A	G	A	G	C	C	A	A	A	C	A	A	A	A	A	C	A	C	C	C	A	G	G	G	G	G	A	A	C	C	G	G	G	G	A	A	C	C	A	A	G	G	A	G	A	A	G	G	G	G	A	A	C	C	A	A	G	G	C	C	A	A	A	A	A	G	G	G	A	A	A	G	G	G	G	G	A	A	A	C	A	G	A	G	G	G	A	G	G	G	A	A	G	G	G	G	A	A	A	A	G	G	G	G	A	A	A	A	A	G	A	G	A	A	A	C	A	G	A	A	A	G	A	G	A	G	A	G	G	G	A	A	A	C	G	G	C	C	A	G	G	G	G	G	A	G	A	A	A	A	A	A	A	A	G	G	C	C	G	G	A	A	A	G	G	G	A	A	G	G	C	C	A	G	A	A	G	G	G	G	A	A	G	G	A	A	G	G	A	A	G	G	A	A	G	G	A	A	A	A	A	A	A	A	A	A	G	G	G	G	0	0	G	G	A	A	A	C	A	C	A	C	A	A	A	A	A	A	A	G	G	G	A	A	C	C	C	C	A	A	G	G	A	A	A	A	A	A	C	C	A	G	A	C	G	G	A	A	G	G	A	A	A	G	C	C	A	G	A	A	G	G	A	G	A	C	A	A	C	C	A	G	C	C	G	G	A	A	G	G	C	C	A	G	A	A	A	A	C	C	A	A	A	G	A	A	A	A	A	C	A	G	G	G	A	G	G	G	A	A	G	G	A	A	G	G	A	A	G	G	A	A	G	G	A	G	C	C	C	C	G	G	A	A	G	G	A	A	A	G	A	A	A	A	A	C	0	0	A	G	G	G	A	A	A	G	A	A	A	A	A	C	A	A	A	A	G	G	A	G	A	G	A	G	A	A	G	G	G	G	A	A	G	G	A	G	A	G	A	A	A	A	A	G	G	G	G	G	A	A	A	G	G	G	G	G	A	A	A	C	G	G	A	A	G	G	A	G	A	G	A	G	A	A	A	G	G	G	G	G	G	G	A	A	G	G	A	G	G	G	G	G	A	G	G	G	G	G	A	G	A	A	A	A	A	G	G	G	A	A	A	A	G	G	A	A	A	A	A	G	A	C	A	A	C	C	G	G	A	C	A	A	A	A	G	G	A	G	G	G	G	G	A	C	G	G	A	A	A	A	A	A	G	G	A	G	G	G	A	A	G	G	A	A	G	G	C	C	A	A	A	G	G	G	A	G	G	G	A	A	G	G	A	G	G	G	G	G	A	A	A	C	A	A	A	A	C	C	G	G	A	A	A	G	A	A	A	G	C	C	A	C	A	A	G	G	A	G	A	G	A	A	A	G	G	G	A	A	A	A	G	G	A	A	A	C	A	A	G	G	G	G	G	G	C	C	A	A	C	C	G	G	G	G	A	A	G	G	A	A	A	A	A	G	G	G	A	A	G	G	A	A	A	G	A	A	G	G	G	G	A	A	G	G	G	G	A	A	A	G	A	G	A	G	A	G	G	G	A	A	A	A	G	G	A	A	A	A	G	G	A	A	A	G	G	G	A	A	G	G	C	C	G	G	A	C	A	G	G	G	A	C	G	G	A	G	A	G	A	G	A	G	A	A	A	G	A	G	A	C	A	A	G	G	A	A	G	G	G	G	G	G	G	G	A	A	0	0	G	G	A	C	A	G	A	C	G	G	A	G	A	G	A	G	G	G	C	C	A	A	A	A	A	A	A	A	C	C	A	A	A	A	G	G	A	A	G	G	A	A	A	A	A	A	G	G	G	G	A	A	G	G	G	G	G	G	G	G	A	A	C	C	A	C	A	A	A	A	C	C	A	G	A	A	A	A	A	G	A	G	C	C	G	G	A	C	A	G	G	G	A	G	G	G	A	A	A	A	A	G	G	G	G	G	C	C	A	A	A	A	A	A	G	G	A	G	G	G	C	C	C	C	A	A	A	A	A	A	C	C	G	G	A	G	G	G	A	A	A	A	C	C	G	G	G	G	A	G	G	G	A	G	A	A	A	A	A	G	A	A	A	G	A	C	A	G	A	C	A	G	G	G	A	G	A	C	A	G	G	G	G	G	G	G	A	G	G	G	A	G	G	G	A	G	G	G	G	G	A	A	A	A	A	C	A	G	A	A	A	A	G	G	G	G	A	G	0	0	C	C	G	G	A	G	G	G	G	G	A	A	G	G	G	G	G	G	G	G	G	G	G	G	A	G	A	A	A	A	A	A	A	A	C	C	A	A	A	A	A	A	A	A	A	A	A	A	A	A	C	C	A	A	A	G	C	C	G	G	A	A	G	G	A	A	A	G	A	C	A	A	A	C	A	A	A	G	A	A	A	G	A	A	G	G	G	G	0	0	A	G	G	G	A	C	A	G	A	G	A	A	A	G	A	C	G	G	G	G	G	G	G	G	G	G	A	A	A	A	A	G	A	A	G	G	G	G	A	G	A	A	A	A	G	G	C	C	A	A	G	G	G	G	G	G	G	G	G	G	A	G	A	A	A	A	G	G	G	G	G	G	A	A	A	A	G	G	G	G	G	G	A	A	G	G	A	G	C	C	G	G	A	A	G	G	G	G	A	A	A	A	G	G	A	G	G	G	G	G	A	A	A	A	C	C	A	A	A	C	G	G	G	G	G	G	G	G	A	G	A	A	A	C	A	A	G	G	A	G	A	G	A	A	A	A	G	G	G	G	G	G	A	A	A	A	G	G	A	A	A	A	A	A	A	C	A	G	A	A	A	G	A	A	C	C	G	G	A	A	G	G	G	G	G	G	G	G	A	A	G	G	C	C	A	A	A	A	C	C	G	G	A	A	G	G	A	A	A	A	G	G	G	G	G	G	G	G	G	G	A	A	G	G	G	G	G	G	G	G	G	G	G	G	C	C	G	G	G	G	A	A	G	G	G	G	A	A	G	G	G	G	A	A	G	G	G	G	A	A	G	G	G	G	A	G	C	C	A	A	A	A	A	A	C	C	G	G	A	A	A	A	A	A	C	C	G	G	A	A	G	G	A	A	G	G	A	A	A	A	A	A	G	G	G	G	G	G	A	A	G	G	C	C	C	C	A	A	A	A	G	G	A	A	G	G	G	G	T	T	G	G	G	G	A	A	A	A	G	G	A	A	A	A	A	A	A	A	G	G	G	G	A	A	G	G	A	A	C	C	A	A	A	A	G	G	C	C	G	G	G	G	G	G	A	A	G	G	G	G	G	G	A	A	C	C	A	A	G	G	G	G	G	G	A	A	G	G	G	G	A	A	A	A	A	A	G	G	A	A	G	G	G	G	G	G	C	C	A	A	G	G	A	A	G	G	G	G	A	A	G	G	G	G	A	A	A	A	G	G	A	A	C	C	G	G	A	A	A	A	A	A	G	G	A	A	G	G	A	G	A	A	A	A	G	G	A	A	A	A	G	G	G	G	G	G	A	A	G	G	A	A	A	G	G	G	A	A	A	A	0	0	G	G	A	A	G	G	A	G	A	G	A	A	A	A	A	G	A	G	C	C	C	C	G	G	A	A	G	G	A	A	A	A	A	C	A	G	A	C	C	C	G	G	A	A	A	A	A	A	A	G	A	A	A	A	A	A	A	A	A	G	A	A	G	G	A	A	A	G	A	A	A	G	A	A	A	A	A	C	G	G	A	G	A	C	C	C	G	G	A	G	G	G	A	A	A	G	G	G	A	G	A	C	A	C	G	G	G	G	G	G	A	G	A	G	A	G	A	A	A	A	G	G	A	A	A	C	G	G	A	A	G	G	A	C	G	G	A	C	A	A	A	A	A	G	A	G	A	A	A	G	G	G	A	C	A	A	A	G	A	G	G	G	A	C	G	G	A	G	G	G	A	G	A	A	G	G	A	A	A	G	G	G	A	G	G	G	A	G	G	G	G	G	A	G	A	G	G	G	A	G	G	G	A	G	G	G	A	A	A	G	A	G	A	A	C	C	A	G	A	A	G	G	A	A	A	G	A	A	A	G	G	G	A	A	C	C	A	A	A	A	A	G	G	G	G	G	A	A	A	G	G	G	A	A	A	A	A	A	G	G	A	A	A	C	A	G	A	A	A	A	G	G	G	G	G	G	G	G	A	G	C	C	A	C	A	A	A	G	A	G	A	A	A	A	A	G	G	G	A	A	G	G	A	C	G	G	A	G	C	C	G	G	A	G	A	G	A	A	A	G	A	A	A	C	A	G	A	C	A	A	A	G	A	G	C	C	A	G	G	G	A	G	A	G	A	G	A	A	G	G	G	G	G	G	A	A	C	C	A	C	A	A	C	C	G	G	A	A	G	G	G	G	A	A	A	A	G	G	A	C	G	G	A	G	A	A	G	G	A	G	A	A	A	A	G	G	C	C	A	G	A	G	A	G	A	A	A	A	G	G	A	G	A	G	A	G	A	G	G	G	0	0	A	G	G	G	A	G	C	C	A	G	G	G	G	G	A	G	A	G	A	G	A	A	G	G	A	A	A	G	C	C	A	A	A	A	G	G	A	A	A	G	A	A	G	G	A	C	A	A	A	A	A	G	A	G	A	C	G	G	A	C	C	C	A	A	A	G	A	A	A	C	A	A	A	A	A	A	A	A	G	G	G	G	A	G	A	A	A	A	G	G	G	G	A	A	A	A	A	G	A	A	A	G	A	A	A	A	A	G	A	G	A	G	A	A	A	G	A	A	G	G	A	G	A	A	C	C	A	G	G	G	G	G	G	G	G	G	G	G	G	G	G	G	A	G	A	G	A	G	A	A	G	G	A	A	G	G	G	G	A	A	A	G	G	G	G	G	A	G	G	G	A	G	A	G	A	G	G	G	G	G	A	A	A	A	A	A	A	A	A	G	A	G	A	A	A	A	G	G	G	G	A	G	G	G	A	A	G	G	G	G	A	G	G	G	A	A	A	G	A	G	A	A	A	G	A	C	A	G	A	A	G	G	A	G	G	G	A	A	A	A	A	A	A	C	A	A	G	G	A	A	A	A	G	G	C	C	A	G	A	G	A	G	A	A	A	G	G	G	A	G	G	G	A	C	A	G	A	A	A	G	A	A	G	G	A	G	A	A	A	C	A	G	A	G	A	G	G	G	A	A	A	A	A	A	G	G	A	A	G	G	C	C	0	0	A	G	A	G	G	G	G	G	G	G	A	A	C	C	G	G	A	G	G	G	G	G	G	G	A	G	A	C	A	G	A	G	A	C	A	G	A	A	A	C	A	G	A	G	G	G	A	G	G	G	A	C	A	G	A	A	G	G	A	G	G	G	G	G	A	G	A	G	A	A	A	G	G	G	A	C	A	A	A	G	A	G	A	G	A	A	A	A	A	G	G	G	A	G	A	A	G	G	A	C	A	G	A	A	A	A	A	A	A	G	A	G	G	G	A	A	G	G	A	G	A	G	A	A	G	G	G	G	A	A	G	G	G	G	A	G	A	A	A	A	G	G	G	G	A	G	A	G	A	C	A	C	G	G	A	A	A	G	A	A	A	G	A	G	A	A	A	G	G	G	A	A	A	G	A	C	G	G	A	A	G	G	A	A	A	G	G	G	A	A	A	C	A	A	G	G	A	A	G	G	A	G	G	G	C	C	G	G	A	A	A	A	G	G	A	A	G	G	A	A	A	G	A	A	A	G	C	C	C	C	A	A	A	A	G	G	A	G	A	A	A	G	C	C	G	G	C	C	C	C	A	A	C	C	A	A	A	A	G	G	A	A	A	A	A	G	A	G	A	A	A	A	G	G	A	A	A	C	A	C	A	C	G	G	A	A	C	C	A	G	C	C	A	A	G	G	G	G	A	A	G	G	A	G	A	C	A	A	G	G	A	A	A	C	A	G	A	G	A	A	G	G	A	G	A	G	G	G	G	G	A	G	G	G	C	C	G	G	A	A	G	G	A	G	A	A	G	G	G	G	G	G	A	G	A	G	A	A	A	G	A	G	G	G	A	G	G	G	G	G	G	G	A	A	0	0	A	C	G	G	G	G	A	A	G	G	G	G	A	G	C	C	G	G	A	A	G	G	G	G	A	A	G	G	G	G	A	G	A	G	C	C	G	G	A	G	A	A	G	G	A	G	C	C	G	G	C	C	A	C	A	C	A	G	A	A	A	A	G	G	A	G	A	G	G	G	A	G	G	G	A	G	G	G	G	G	C	C	A	A	A	C	C	C	A	A	A	G	A	A	0	0	G	G	G	G	A	G	G	G	A	A	C	C	G	G	A	G	A	G	A	G	A	G	G	G	A	G	A	G	A	A	A	A	A	A	G	G	A	G	A	A	A	A	A	G	A	G	A	A	A	C	A	A	G	G	A	G	A	A	C	C	A	G	A	A	G	G	A	G	G	G	A	A	A	A	A	G	G	G	A	G	A	G	A	G	A	A	A	G	A	C	A	A	A	A	G	G	A	A	A	G	A	A	A	A	G	G	A	A	G	G	G	G	G	G	A	A	A	G	A	A	A	G	A	A	A	C	G	G	A	G	G	G	A	A	G	G	A	G	A	G	A	G	A	C	A	A	G	G	G	G	G	G	A	A	G	G	G	G	G	G	G	G	G	G	G	G	A	A	G	G	G	G	A	A	G	G	A	A	A	G	A	G	A	A	A	G	A	G	A	G	G	G	A	A	A	G	G	G	A	G	A	G	A	A	A	G	A	A	C	C	G	G	A	A	A	A	A	A	A	A	G	G	A	G	A	C	G	G	A	G	G	G	A	A	A	A	G	G	A	G	G	G	G	G	A	C	A	G	G	G	G	G	G	G	A	A	A	G	A	A	A	A	A	G	A	A	A	C	A	G	A	G	A	G	A	G	G	G	A	G	G	G	A	A	G	G	A	A	A	A	C	C	G	G	A	A	A	A	A	A	A	G	G	G	A	A	A	A	A	A	C	C	A	A	C	C	A	A	A	C	G	G	A	G	A	A	A	G	A	G	C	C	G	G	A	G	A	C	C	C	G	G	G	G	A	G	A	A	G	G	A	G	A	A	A	G	G	G	A	A	A	A	G	G	A	G	A	G	G	G	A	G	A	A	C	C	A	A	A	G	G	G	A	A	G	G	A	A	G	G	G	G	G	G	A	A	C	C	G	G	A	A	A	A	A	A	A	A	A	A	C	C	G	G	G	G	G	G	G	G	A	A	G	G	G	G	A	G	G	G	A	G	A	A	G	G	A	A	C	C	A	A	C	C	A	A	G	G	A	G	A	G	A	C	A	G	G	G	A	C	G	G	A	G	G	G	G	G	G	G	G	G	C	C	A	A	G	G	A	G	A	C	A	G	A	G	A	A	A	A	A	A	A	C	C	C	A	G	A	C	A	G	G	G	A	A	A	C	C	C	A	A	G	G	G	G	A	G	A	C	A	A	A	G	G	G	A	A	G	G	G	G	A	A	G	G	A	A	A	A	A	G	A	A	G	G	A	A	0	0	A	A	G	G	G	G	G	G	A	A	A	A	A	A	A	G	A	A	A	C	G	G	G	G	G	G	A	C	A	A	G	G	G	G	A	C	A	G	G	G	G	G	G	G	G	G	A	A	A	G	G	G	G	G	G	G	A	A	G	G	G	G	G	G	A	A	A	A	G	G	G	G	C	C	C	C	G	G	G	G	G	G	A	A	G	G	A	A	G	G	A	A	G	G	A	A	G	G	G	G	G	G	C	C	G	G	A	A	G	G	G	G	G	G	C	C	G	G	A	A	A	A	G	G	A	C	G	G	A	A	A	A	G	G	A	A	G	G	C	C	A	A	G	G	A	C	G	G	G	G	A	A	G	G	A	A	A	G	G	G	A	C	C	C	A	A	G	G	A	G	A	G	G	G	G	G	G	G	A	A	A	G	A	A	A	A	A	G	G	G	A	G	A	G	A	G	A	C	A	G	G	G	G	G	G	G	A	G	A	G	A	G	A	A	A	A	A	A	A	A	A	A	A	A	A	A	A	G	A	G	A	A	G	G	G	G	C	C	A	G	G	G	G	G	G	G	0	0	G	G	A	A	A	G	A	G	A	A	A	G	A	G	C	C	A	G	G	G	A	G	A	C	G	G	A	G	A	A	A	G	G	G	A	G	A	A	A	A	A	A	A	A	G	G	A	A	G	G	A	G	A	G	A	C	G	G	A	G	A	G	A	G	A	G	A	A	A	G	A	C	A	A	A	A	C	C	G	G	A	A	A	A	A	A	C	C	A	G	G	G	A	G	A	G	A	G	A	G	A	C	A	A	A	A	G	G	G	G	A	A	G	G	A	G	A	G	A	G	A	G	G	G	G	G	A	C	A	G	A	G	G	G	G	G	A	G	A	C	G	G	A	G	G	G	A	G	A	C	A	C	G	G	A	A	A	A	A	A	A	C	A	A	A	A	A	G	A	A	A	G	G	G	G	G	A	G	A	G	A	G	A	A	A	A	A	A	G	G	A	A	A	G	A	A	A	G	A	G	G	G	G	G	A	G	A	G	G	G	A	A	A	A	G	G	A	G	A	G	G	G	A	A	A	A	C	C	A	G	A	A	A	A	G	G	C	C	G	G	C	C	A	G	A	G	A	C	A	A	A	A	A	A	A	A	A	G	A	G	G	G	G	G	A	A	C	C	C	C	G	G	G	G	A	G	A	G	A	G	A	G	A	G	G	G	G	G	A	G	A	G	A	A	A	A	A	A	G	G	G	G	A	A	A	G	A	A	A	C	A	G	C	C	G	G	A	G	A	G	G	G	A	G	G	G	G	G	A	A	A	G	A	A	G	G	A	A	G	G	C	C	G	G	A	G	G	G	C	C	A	G	G	G	A	A	A	A	A	G	A	G	A	A	G	G	A	G	G	G	A	A	A	A	A	A	A	G	A	A	A	A	G	G	A	G	G	G	C	C	A	A	A	G	A	A	A	G	G	G	A	C	G	G	A	G	G	G	A	C	G	G	A	A	G	G	A	C	G	G	A	C	G	G	A	G	A	A	A	G	A	G	G	G	G	G	A	C	G	G	A	A	G	G	A	A	A	C	A	G	A	C	A	A	C	C	G	G	C	C	A	C	A	C	A	A	G	G	G	G	G	G	G	G	A	G	A	G	G	G	A	G	C	C	A	C	G	G	A	A	A	A	G	G	A	A	A	G	A	A	C	C	G	G	A	A	0	0	C	C	G	G	A	A	A	A	A	A	G	G	G	G	G	G	A	A	A	A	C	C	G	G	A	G	G	G	A	A	A	G	C	C	A	G	C	C	G	G	A	A	A	G	C	C	A	A	A	G	G	G	G	G	G	G	G	G	G	G	A	A	G	G	G	G	G	G	G	G	G	G	C	C	G	G	A	G	A	G	A	A	G	G	A	G	A	G	A	A	A	A	G	G	A	G	A	G	A	G	G	G	G	G	G	G	G	G	G	G	A	A	C	C	G	G	A	G	G	G	A	G	G	G	G	G	A	G	A	G	A	A	A	A	G	G	A	A	A	A	A	A	C	C	A	G	G	G	0	0	G	G	G	G	A	A	G	G	A	G	G	G	A	G	C	C	A	A	A	C	G	G	G	G	A	G	A	A	0	0	A	G	G	G	A	G	A	A	A	G	A	A	A	C	A	G	A	G	C	C	G	G	G	G	G	G	G	G	A	G	G	G	A	A	A	G	A	A	A	G	A	A	A	A	A	G	G	G	A	A	A	A	G	G	A	A	A	A	C	C	G	G	A	C	A	G	A	A	A	G	G	G	G	G	G	G	A	A	G	G	A	A	G	G	A	G	A	A	A	A	A	G	A	G	C	C	G	G	A	A	G	G	A	G	A	G	A	A	A	A	A	A	A	G	A	A	A	C	C	C	G	G	A	A	C	C	G	G	G	G	A	G	A	A	C	C	G	G	A	G	G	G	A	G	A	G	G	G	G	G	G	G	G	G	A	A	G	G	G	G	A	A	G	G	A	C	A	A	A	G	G	G	A	G	A	G	A	C	A	A	G	G	A	A	A	A	A	G	A	A	G	G	G	G	A	G	A	A	A	A	G	G	G	G	A	G	G	G	A	C	G	G	G	G	G	G	A	A	A	A	G	G	A	A	G	G	C	C	A	A	A	A	A	A	A	A	A	A	C	C	A	A	A	A	G	G	A	G	G	G	G	G	G	G	G	G	A	A	G	G	A	A	A	G	G	G	A	G	G	G	G	G	A	A	G	G	G	G	A	A	G	G	A	A	A	G	G	G	G	G	G	G	A	A	A	A	G	G	A	C	A	A	A	G	A	G	A	A	A	A	A	A	G	G	A	A	A	A	G	G	A	G	G	G	A	G	A	A	G	G	G	G	G	G	A	G	A	A	A	G	C	C	G	G	A	A	G	G	G	G	A	A	A	A	A	A	A	A	A	C	A	A	G	G	G	G	G	G	A	G	A	A	G	G	G	G	C	C	A	G	A	G	A	A	G	G	A	G	A	A	A	A	G	G	A	G	G	G	G	G	A	A	G	G	G	G	C	C	0	0	A	A	G	G	G	G	A	G	C	C	A	A	G	G	A	G	G	G	0	0	A	C	A	A	A	G	A	G	A	A	A	G	G	G	A	G	G	G	G	G	A	G	G	G	G	G	A	A	A	A	G	G	G	G	A	A	A	G	A	A	G	G	G	G	A	A	A	C	C	C	A	G	A	A	G	G	G	G	G	G	A	A	C	C	G	G	G	G	A	G	A	A	A	G	A	A	G	G	A	G	G	G	G	G	A	A	A	A	G	G	A	A	G	G	A	C	A	G	A	A	A	A	A	G	A	A	A	C	G	G	G	G	A	A	A	G	A	G	A	G	G	G	G	G	A	A	A	G	C	C	A	A	A	A	A	C	A	G	G	G	G	G	G	G	A	A	A	C	G	G	A	A	A	A	A	A	A	A	A	G	G	G	A	A	A	C	A	A	A	A	C	C	A	G	G	G	A	G	A	C	G	G	A	A	A	C	A	A	A	G	A	G	G	G	A	G	A	A	G	G	G	G	G	G	A	A	G	G	G	G	G	G	A	G	A	G	A	A	A	A	A	G	A	A	G	G	A	C	A	A	A	A	A	A	A	G	A	G	A	C	G	G	A	G	A	A	0	0	A	C	G	G	A	G	A	A	G	G	G	G	A	A	G	G	A	A	G	G	A	A	G	G	G	G	A	A	A	A	A	A	G	G	G	G	G	G	A	A	G	G	A	A	G	G	A	A	A	A	G	G	G	G	G	G	G	G	A	A	A	G	A	G	G	G	A	A	A	A	G	G	G	G	A	A	A	G	A	G	A	A	A	A	G	G	A	G	A	G	A	A	A	G	G	G	G	G	G	G	A	A	A	G	A	G	G	G	G	G	A	A	A	G	A	A	G	G	G	G	A	A	A	A	A	G	A	G	G	G	A	G	A	G	G	G	A	A	A	C	A	G	A	G	G	G	A	C	G	G	G	G	A	A	A	A	G	G	G	G	G	G	A	A	A	A	C	C	A	A	G	G	A	G	G	G	G	G	G	G	A	G	G	G	A	G	G	G	A	G	G	G	A	G	G	G	A	G	G	G	A	G	G	G	A	G	A	A	C	C	G	G	G	G	A	A	C	C	G	G	A	A	A	G	G	G	A	G	G	G	A	G	A	G	A	A	A	A	A	A	C	C	A	A	A	A	A	A	A	C	G	G	A	A	A	A	A	A	G	G	A	A	G	G	A	A	C	C	A	G	A	A	A	A	A	A	A	G	A	A	G	G	G	G	A	G	0	0	G	G	A	A	A	G	A	G	A	G	A	A	A	G	A	G	A	A	G	G	G	G	A	A	C	C	A	G	C	C	A	A	A	A	A	G	A	G	G	G	0	0	A	G	G	G	A	A	A	G	A	G	C	C	C	C	G	G	A	A	C	C	C	C	G	G	G	G	G	G	A	A	G	G	G	G	G	G	G	G	A	A	C	C	C	C	C	C	A	A	G	G	G	G	G	G	G	G	G	G	G	G	A	A	G	G	C	C	G	G	C	C	A	A	G	G	A	A	A	A	A	A	A	A	A	A	G	G	G	G	A	A	A	A	G	G	G	G	G	G	A	A	G	G	A	A	A	A	C	C	A	A	G	G	A	A	C	C	G	G	G	G	A	A	G	G	G	G	G	G	A	A	G	G	A	A	A	A	G	G	G	G	G	G	G	G	C	C	A	A	G	G	A	A	A	A	A	A	A	A	G	G	A	A	A	A	G	G	G	G	G	G	A	A	A	A	G	G	G	G	A	A	A	A	C	C	G	G	G	G	0	0	G	G	A	A	G	G	C	C	A	A	A	A	C	C	G	G	A	A	G	G	C	C	A	A	A	A	A	G	G	G	G	G	A	A	G	G	A	A	A	A	A	A	G	G	A	A	G	G	C	C	G	G	A	A	G	G	A	A	G	G	C	C	A	A	A	A	G	G	G	G	C	C	G	G	C	C	G	G	G	G	A	A	C	C	A	A	G	G	G	G	C	C	A	G	A	G	A	C	G	G	A	G	A	G	A	C	0	0	G	G	G	G	G	G	A	A	G	G	0	0	A	C	G	G	A	A	C	C	A	A	A	A	A	A	G	G	G	G	A	A	G	G	A	A	G	G	C	C	G	G	A	A	G	G	G	G	G	G	A	A	A	G	G	G	G	G	G	G	A	A	A	G	C	C	G	G	A	A	G	G	G	G	A	G	A	G	A	C	G	G	G	G	A	A	G	G	G	G	A	G	A	A	G	G	A	G	A	A	C	C	C	C	A	A	G	G	G	G	A	A	A	A	A	A	A	C	G	G	A	A	G	G	A	A	C	C	C	C	G	G	G	G	G	G	C	C	C	C	A	G	G	G	C	C	A	C	G	G	C	C	A	G	G	G	G	G	A	G	A	C	G	G	A	A	G	G	C	C	A	G	A	C	A	G	A	G	A	G	C	C	A	A	A	A	A	C	A	G	A	G	A	G	G	G	G	G	A	G	G	G	G	G	G	G	G	G	G	G	G	G	A	A	G	G	A	A	A	A	A	A	C	C	A	A	A	A	A	A	0	0	A	A	G	G	G	G	G	G	G	G	A	G	C	C	G	G	G	G	G	G	A	A	A	G	A	G	G	G	C	C	G	G	G	G	A	G	A	A	G	G	G	G	G	G	A	G	G	G	A	G	A	A	A	A	G	G	C	C	A	G	G	G	A	G	G	G	A	A	G	G	A	A	C	C	A	G	A	A	A	G	A	C	A	A	A	G	A	G	C	C	C	C	A	G	A	G	G	G	G	G	A	G	A	A	C	C	C	C	A	G	A	G	A	C	C	C	A	G	G	G	G	G	A	A	C	C	G	G	G	G	A	A	A	A	A	A	G	G	A	A	A	A	A	A	A	A	G	G	G	G	A	A	A	A	G	G	A	A	G	G	A	A	G	G	A	A	A	A	A	A	A	A	A	A	A	A	A	A	G	G	A	A	A	A	A	G	A	A	G	G	A	A	A	A	G	G	G	G	A	A	A	A	A	A	G	G	A	A	G	G	A	C	G	G	C	C	G	G	A	A	A	A	A	A	G	G	G	G	C	C	G	G	G	G	G	G	A	C	A	A	G	G	A	A	G	G	G	G	G	G	G	G	G	G	G	G	G	G	A	A	A	A	G	G	A	A	G	G	G	G	C	C	A	A	A	A	A	A	C	C	C	C	A	A	A	A	A	G	G	G	A	A	G	G	A	A	G	G	A	G	A	G	A	A	A	C	A	G	A	C	A	A	G	G	C	C	A	A	A	G	A	G	G	G	A	A	A	G	A	G	A	G	A	G	G	G	A	A	A	C	G	G	A	G	G	G	A	G	A	G	A	A	A	G	G	G	A	A	G	G	A	A	A	G	G	G	G	G	A	G	G	G	A	A	A	C	G	G	A	A	C	C	G	G	A	A	G	G	G	G	G	G	G	G	A	A	G	G	A	A	G	G	A	A	A	A	A	A	A	A	G	G	G	G	A	A	A	A	G	G	A	G	G	G	G	G	A	A	A	G	A	G	G	G	G	G	C	C	A	G	A	A	A	A	C	C	G	G	C	C	A	G	G	G	G	G	G	G	A	A	A	A	A	G	A	G	G	G	G	G	A	G	A	G	A	G	A	A	G	G	A	C	A	A	G	G	G	G	G	G	A	G	G	G	C	C	G	G	A	G	A	A	G	G	A	C	A	C	G	G	A	G	A	A	G	G	A	A	A	A	A	G	G	G	A	G	A	A	G	G	C	C	A	A	G	G	G	G	A	A	A	G	A	G	A	G	A	G	G	G	G	G	G	G	A	C	A	A	G	G	A	G	A	G	A	A	A	G	A	C	G	G	A	A	A	A	G	G	C	C	G	G	G	G	G	G	A	A	A	A	A	A	G	G	G	G	G	G	G	G	A	A	A	A	C	C	A	A	G	G	A	A	G	G	A	A	A	A	A	A	A	A	C	C	G	G	A	A	A	A	G	G	G	G	A	A	G	G	A	A	G	G	G	G	G	G	A	G	A	A	G	G	A	A	G	G	C	C	A	A	A	A	G	G	A	C	G	G	G	G	A	A	C	C	A	A	G	G	A	A	A	A	A	A	G	G	G	G	A	A	C	C	A	A	A	A	G	G	C	C	A	A	G	G	A	A	G	G	G	G	G	G	G	G	A	A	A	A	G	G	A	A	G	G	G	G	G	G	C	C	A	A	A	A	G	G	G	G	G	G	G	G	A	A	C	C	A	A	A	A	G	G	A	A	A	A	G	G	A	A	A	A	A	A	C	C	A	A	G	G	A	A	G	G	G	G	A	A	A	A	A	A	A	G	G	G	A	A	G	G	A	A	A	G	C	C	G	G	A	A	A	A	A	A	G	G	C	C	A	A	A	A	A	A	A	G	A	A	G	G	G	G	G	G	A	A	A	A	G	G	G	G	G	G	A	A	A	A	A	G	A	A	G	G	C	C	A	G	G	G	A	A	C	C	G	G	A	A	G	G	A	A	G	G	G	G	A	A	A	G	G	G	A	A	G	G	G	G	A	G	G	G	A	G	G	G	G	G	A	A	G	G	A	G	A	A	G	G	G	G	A	G	A	A	A	G	A	G	A	A	G	G	G	G	A	A	A	G	G	G	A	C	A	G	A	G	A	A	A	G	A	G	A	A	G	G	A	A	A	A	G	G	G	G	G	G	G	G	A	A	A	A	G	G	A	A	A	A	A	A	A	A	A	A	G	G	A	A	G	G	G	G	A	G	G	G	A	A	G	G	A	A	C	C	G	G	G	G	G	G	A	A	G	G	G	G	G	G	A	A	A	A	G	G	C	C	A	A	C	C	G	G	G	G	A	A	G	G	G	G	A	A	A	A	G	G	G	G	G	G	A	A	G	G	C	C	G	G	G	G	G	G	G	G	A	A	G	G	G	G	G	G	G	G	G	G	A	A	G	G	A	A	G	G	A	A	A	G	0	0	A	G	A	G	A	A	G	G	A	G	G	G	A	G	G	G	A	A	A	A	C	C	A	G	G	G	G	G	G	G	A	G	A	A	A	G	A	G	A	C	G	G	A	A	C	C	A	C	G	G	G	G	A	A	A	C	A	A	A	A	A	A	A	G	A	G	G	G	G	G	G	G	A	G	G	G	A	G	A	A	G	G	A	A	G	G	G	G	G	G	C	C	A	G	C	C	A	A	A	A	A	G	A	G	A	G	A	A	G	G	A	G	G	G	A	A	A	A	0	0	A	C	A	A	G	G	A	A	A	G	A	G	A	C	G	G	A	C	G	G	A	G	G	G	A	G	C	C	A	G	A	A	A	G	A	A	G	G	A	A	A	G	A	G	C	C	C	C	C	C	C	C	A	A	A	A	A	C	A	G	G	G	G	G	G	G	A	G	A	G	A	G	A	G	G	G	A	A	A	A	A	G	G	G	A	G	A	G	C	C	G	G	G	G	G	G	A	C	A	A	A	G	A	A	A	G	A	G	A	G	A	C	A	G	A	A	G	G	G	G	G	G	G	G	A	A	0	0	G	G	G	G	G	G	A	G	A	G	G	G	G	G	C	C	A	A	A	G	A	A	0	0	G	G	G	G	G	G	A	A	G	G	G	G	A	G	A	G	A	G	A	C	A	A	G	G	A	A	C	C	A	A	A	A	G	G	A	A	A	A	G	G	A	A	A	G	G	G	A	A	A	G	A	A	G	G	A	G	A	G	A	A	A	A	A	A	A	A	A	G	A	G	A	G	A	G	A	G	C	C	A	G	G	G	A	A	A	A	A	A	A	A	G	G	A	A	C	C	C	C	G	G	A	A	G	G	G	G	A	A	A	A	A	A	0	0	A	A	A	G	G	G	C	C	G	G	A	G	A	A	A	A	A	A	A	A	A	A	G	G	A	A	G	G	G	G	A	G	G	G	G	G	A	A	G	G	G	G	A	G	A	A	A	G	A	G	A	G	G	G	G	G	G	G	A	A	A	A	A	G	A	A	G	G	A	G	A	G	A	A	G	G	G	G	A	G	A	G	A	G	A	C	A	C	A	T	A	G	A	A	A	A	G	G	A	G	A	A	A	G	A	A	G	G	A	C	A	G	G	G	A	G	G	G	A	G	C	C	G	G	G	G	A	G	A	A	A	G	A	A	A	A	A	G	G	G	G	G	G	G	A	A	G	G	A	A	G	G	A	A	A	A	A	A	A	A	A	G	A	A	A	A	C	C	A	A	A	A	A	G	A	A	G	G	G	G	A	A	A	A	A	A	A	A	G	G	A	A	C	C	A	A	A	A	A	C	A	A	A	G	A	G	A	A	A	G	A	G	A	G	C	C	G	G	A	A	C	C	A	G	G	G	A	G	A	A	A	G	A	A	G	G	A	A	A	G	A	C	0	0	A	G	A	A	G	G	G	G	G	G	G	G	A	G	G	G	A	G	A	A	G	G	A	A	G	G	G	G	A	G	G	G	A	G	A	A	G	G	A	G	C	C	G	G	C	C	G	G	G	G	G	G	A	G	A	G	A	G	A	G	G	G	A	G	A	A	A	G	A	A	A	A	G	G	A	G	G	G	A	G	G	G	G	G	G	G	A	A	A	A	G	G	A	G	A	G	G	G	A	A	A	G	A	G	A	A	G	G	G	G	A	G	A	A	A	A	G	G	A	G	C	C	A	A	A	A	C	C	A	G	A	G	A	G	A	A	A	A	A	G	C	C	0	0	A	G	A	G	0	0	G	G	C	C	A	A	G	G	A	A	G	G	A	A	A	G	A	G	A	G	A	G	A	G	A	G	G	G	A	A	G	G	G	G	A	G	A	G	A	A	A	A	C	C	A	A	C	C	G	G	A	G	A	A	A	A	A	A	C	C	A	G	A	A	A	A	A	A	A	A	G	G	A	A	A	A	A	A	G	G	A	G	C	C	A	G	G	G	G	G	A	A	A	A	A	A	G	G	A	A	G	G	G	G	G	G	A	C	A	A	A	A	G	G	G	G	A	G	G	G	G	G	A	G	G	G	A	A	G	G	G	G	A	A	G	G	G	G	A	A	A	A	A	A	C	C	A	A	A	A	G	G	A	A	A	A	C	C	G	G	A	G	A	A	A	G	G	G	A	A	A	G	A	A	G	G	G	G	C	C	G	G	G	G	A	C	G	G	G	G	G	G	0	0	A	G	G	G	G	G	0	0	A	A	C	C	A	A	G	G	G	G	A	C	A	G	G	G	A	G	A	A	C	C	G	G	C	C	A	G	A	A	A	G	A	G	G	G	G	G	A	A	A	G	A	C	G	G	A	A	G	G	G	G	C	C	A	G	G	G	A	A	A	G	A	A	G	G	A	G	A	G	G	G	G	G	G	G	G	G	G	G	G	G	G	G	A	G	G	G	A	G	A	G	G	G	A	A	A	G	A	G	0	0	G	G	A	A	A	A	G	G	A	A	A	A	A	C	A	A	A	A	A	A	A	G	G	G	G	G	G	G	A	C	A	A	G	G	A	G	A	A	G	G	A	G	G	G	G	G	A	G	G	G	G	G	A	G	G	G	A	A	A	G	A	A	G	G	A	G	A	A	A	G	A	G	C	C	G	G	C	C	G	G	G	G	A	G	G	G	A	G	G	G	A	G	A	C	G	G	G	G	G	G	G	G	A	G	G	G	A	G	A	A	G	G	A	A	G	G	A	A	C	C	A	C	A	A	A	G	A	G	A	G	A	G	A	A	G	G	G	G	G	G	A	G	A	G	A	G	G	G	A	G	A	G	A	A	C	C	A	G	A	A	G	G	A	G	C	C	G	G	G	G	C	C	A	A	A	C	A	C	G	G	G	G	A	A	A	A	A	G	A	A	A	C	A	G	A	G	A	G	G	G	G	G	G	G	G	G	A	G	A	A	A	A	G	G	A	G	G	G	G	G	A	G	A	G	G	G	A	G	G	G	A	A	A	A	G	G	C	C	G	G	G	G	A	A	G	G	A	A	A	A	G	G	G	G	G	G	A	A	A	A	A	A	G	G	G	G	A	A	A	A	A	A	A	A	G	G	C	C	G	G	G	G	C	C	C	C	G	G	G	G	A	A	G	G	A	A	G	G	A	A	A	A	C	C	C	C	A	G	G	G	A	G	A	G	A	G	A	A	G	G	A	A	G	G	A	C	A	A	A	A	A	C	A	G	A	A	G	G	G	G	A	G	A	G	A	A	A	A	G	G	A	A	G	G	G	G	G	G	C	C	G	G	A	G	0	0	A	G	A	A	A	G	A	A	G	G	A	G	G	G	G	G	A	A	G	G	G	G	A	A	G	G	G	G	G	G	G	G	A	A	A	A	A	C	A	G	G	G	G	G	G	G	G	G	A	A	G	G	A	A	A	A	A	G	C	C	A	A	C	C	C	C	C	C	A	G	A	G	G	G	A	A	G	G	A	G	A	A	G	G	A	G	A	G	A	G	G	G	A	A	G	G	A	G	A	G	G	G	A	G	A	G	A	G	A	G	A	A	A	G	A	A	G	G	A	G	G	G	C	C	A	G	C	C	G	G	A	G	C	C	A	A	A	G	A	G	A	A	A	G	A	G	A	C	G	G	A	G	A	A	A	A	A	A	A	A	A	A	A	A	A	G	A	A	G	G	A	G	G	G	C	C	G	G	G	G	C	C	A	G	A	A	A	A	A	G	A	A	A	A	G	G	A	G	A	A	G	G	G	G	A	A	A	A	A	A	A	G	G	G	A	G	A	A	C	C	A	G	A	G	G	G	G	G	A	C	G	G	G	G	G	G	C	C	C	C	A	A	G	G	A	A	A	A	G	G	A	A	A	A	A	A	G	G	A	A	A	G	A	A	A	G	A	G	A	G	A	G	A	G	A	G	A	G	A	G	G	G	A	G	A	G	A	G	G	G	A	G	A	G	A	C	A	A	A	A	A	G	A	G	0	0	G	G	G	G	A	C	A	A	A	G	A	A	C	C	G	G	A	G	A	A	G	G	C	C	A	G	A	G	G	G	A	A	C	C	0	0	A	A	A	A	G	G	C	C	C	C	A	A	A	A	A	A	A	G	A	G	A	A	A	A	G	G	A	G	A	G	A	G	G	G	A	C	A	A	A	A	G	G	A	G	A	A	A	A	G	G	A	A	G	G	0	0	G	G	C	C	A	A	A	G	C	C	A	G	G	G	G	G	A	G	A	G	G	G	G	G	A	A	A	G	G	G	G	G	A	A	G	G	A	G	A	A	A	A	A	A	G	G	G	G	A	A	G	G	A	A	A	A	A	G	A	A	A	G	A	G	G	G	A	G	G	G	A	G	G	G	G	G	A	A	G	G	A	A	A	A	A	A	A	A	A	G	G	G	G	G	G	G	A	G	A	G	A	G	G	G	A	C	A	G	G	G	A	C	A	A	A	G	G	G	A	G	A	G	C	C	A	G	A	G	A	G	G	G	A	C	A	G	A	A	A	G	A	A	A	A	A	A	A	G	A	A	A	A	G	G	A	G	A	G	A	A	G	G	C	C	A	A	A	A	C	C	A	G	A	C	A	G	A	G	A	A	G	G	G	G	G	G	A	A	A	A	G	G	A	G	A	G	A	G	A	G	G	G	A	A	A	G	G	G	G	G	G	G	G	G	A	G	G	G	G	G	A	A	G	G	A	A	A	G	0	0	G	G	A	A	G	G	G	G	C	C	A	G	A	G	G	G	A	A	C	C	C	C	A	A	A	A	A	A	A	G	A	A	G	G	A	A	A	A	A	G	A	A	G	G	A	A	G	G	A	G	G	G	A	G	A	A	G	G	A	G	A	G	A	A	C	C	C	C	A	C	A	G	A	G	G	G	A	G	A	A	A	G	G	G	G	G	C	C	G	G	A	G	A	A	G	G	A	A	G	G	A	A	G	G	G	G	A	A	A	A	A	A	A	A	A	G	C	C	G	G	G	G	A	G	G	G	A	A	A	G	C	C	A	G	A	A	A	A	G	G	A	A	A	A	G	G	G	G	A	G	A	A	G	G	A	G	A	A	G	G	A	G	A	A	A	A	C	C	A	A	A	A	A	A	A	G	G	G	A	A	G	G	C	C	A	A	G	G	A	A	G	G	C	C	G	G	G	G	C	C	G	G	A	A	A	G	A	A	G	G	G	G	A	A	A	A	G	G	G	G	A	A	A	A	C	C	G	G	G	G	A	A	A	G	G	G	A	A	A	A	A	A	G	G	A	A	A	A	G	G	C	C	A	A	A	A	A	A	A	A	G	G	C	C	A	A	A	A	G	G	G	G	G	G	C	C	G	G	G	G	A	A	G	G	A	G	A	A	G	G	A	A	G	G	G	G	A	G	G	G	A	A	A	A	A	A	A	A	G	G	A	A	G	G	G	G	A	A	G	G	A	A	A	A	G	G	C	C	A	A	A	A	G	G	G	G	G	G	C	C	G	G	G	G	A	A	G	G	A	A	C	C	G	G	G	G	G	G	G	G	A	A	G	G	A	A	A	A	A	A	G	G	C	C	G	G	A	A	A	A	G	G	G	G	G	G	G	G	G	G	A	A	A	A	A	A	C	C	A	A	A	A	G	G	G	G	A	A	A	A	A	A	A	A	A	A	C	C	G	G	A	A	A	A	A	A	C	C	G	G	G	G	G	G	G	G	A	A	C	C	G	G	A	A	A	A	G	G	G	G	C	C	G	G	G	G	A	A	A	A	C	C	G	G	A	G	G	G	A	C	G	G	G	G	C	C	A	A	A	A	G	G	G	G	A	A	A	A	A	A	A	A	G	G	C	C	G	G	G	G	G	G	A	A	G	G	A	A	G	G	A	A	G	G	A	A	A	A	G	G	A	A	G	G	G	G	A	A	A	A	C	C	A	A	C	C	A	G	A	A	G	G	G	G	G	G	G	G	A	A	A	A	G	G	A	A	A	A	G	G	A	A	A	A	G	G	A	C	C	C	G	G	G	G	A	G	A	A	A	A	G	G	A	C	A	G	A	G	A	C	G	G	A	G	A	G	0	0	A	A	G	G	G	G	A	G	A	G	A	A	G	G	G	G	A	A	A	A	G	G	A	A	A	A	A	A	G	G	G	G	G	G	G	G	A	A	A	A	A	A	G	G	G	G	A	A	C	C	A	G	A	A	A	G	A	A	G	G	A	A	A	A	A	G	A	G	C	C	A	A	A	A	A	A	A	A	G	G	G	G	0	0	A	A	A	C	A	A	A	C	C	C	A	A	G	G	A	G	G	G	C	C	A	A	G	G	G	G	A	G	G	G	A	A	A	A	G	G	C	C	A	G	A	A	G	G	G	G	G	G	G	G	G	G	G	G	A	G	A	A	G	G	A	G	A	G	A	G	G	G	A	A	A	A	A	G	A	A	G	G	A	A	A	A	A	G	A	A	A	G	A	A	A	G	G	G	G	G	G	G	A	G	A	G	A	C	A	A	C	C	A	A	A	G	G	G	A	A	A	A	A	G	A	C	A	G	A	A	A	G	G	G	A	G	A	G	A	C	G	G	A	A	A	A	A	A	G	G	A	G	A	A	A	A	A	A	A	A	A	A	G	G	A	A	G	G	A	A	A	G	G	G	A	A	G	G	G	G	G	G	G	G	A	A	A	G	A	A	G	G	A	G	A	G	A	G	A	A	G	G	G	G	G	G	A	A	A	A	G	G	G	G	A	A	A	G	G	G	A	A	A	G	A	A	A	G	G	G	G	G	A	G	A	A	A	C	A	A	G	G	A	G	A	G	G	G	A	A	G	G	A	A	A	A	A	G	A	G	G	G	G	G	G	G	A	G	G	G	A	G	A	A	G	G	G	G	A	A	A	A	A	G	G	G	G	G	G	G	A	G	G	G	A	A	G	G	A	G	A	A	A	C	A	C	A	A	G	G	G	G	A	G	C	C	A	A	G	G	G	G	G	G	G	G	A	A	A	A	A	A	G	G	G	G	G	G	A	A	A	G	G	G	A	A	A	G	A	A	G	G	A	A	G	G	G	G	A	G	A	A	A	A	A	G	G	G	G	G	A	C	A	G	A	G	C	C	G	G	A	A	A	A	G	G	G	G	G	G	A	A	0	0	A	G	A	A	A	G	A	G	A	G	A	A	A	A	G	G	A	A	G	G	A	A	A	A	C	C	A	A	A	G	A	G	A	G	0	0	A	G	A	A	G	G	A	A	A	A	0	0	A	A	A	G	A	A	G	G	A	A	G	G	G	G	A	G	A	G	A	C	G	G	0	0	G	G	G	G	A	A	G	G	G	G	A	G	G	G	C	C	C	C	G	G	A	A	A	A	A	A	A	A	A	A	A	A	A	A	A	A	A	A	A	G	C	C	G	G	A	A	A	A	G	G	A	C	A	G	A	G	A	G	G	G	A	G	A	C	A	G	C	C	A	C	A	G	A	C	A	A	G	G	A	A	G	G	G	G	A	G	G	G	A	A	A	A	A	A	G	G	G	G	A	A	A	A	A	A	A	G	A	G	A	A	G	G	G	G	A	A	A	A	G	G	G	G	G	G	G	G	A	G	A	C	G	G	G	G	A	G	G	G	C	C	A	A	A	G	A	G	G	G	G	G	A	G	G	G	G	G	G	G	A	G	G	G	A	A	A	G	G	G	A	A	G	G	G	G	A	G	G	G	A	G	G	G	A	G	G	G	A	G	A	A	A	G	A	A	A	A	A	A	A	A	A	A	A	G	A	G	A	A	C	C	A	G	A	G	A	G	G	G	G	G	G	G	A	A	G	G	G	G	A	G	A	G	A	G	A	G	G	G	A	G	G	G	A	A	G	G	A	G	G	G	A	G	A	G	A	G	A	G	G	G	A	G	0	0	A	A	G	G	G	G	A	G	G	G	G	G	G	G	A	G	A	A	A	G	A	G	C	C	A	A	G	G	G	G	A	A	A	A	A	A	G	G	A	G	A	A	A	A	A	A	A	C	A	C	A	C	G	G	A	C	A	G	A	G	A	G	A	G	A	G	G	G	G	G	A	A	A	G	G	G	A	A	G	G	G	G	A	A	G	G	A	G	A	A	A	A	A	A	A	A	A	G	G	G	A	G	G	G	G	G	A	G	A	A	G	G	A	A	G	G	G	G	A	C	A	C	A	G	A	C	G	G	G	G	G	G	A	G	A	G	A	A	A	A	A	A	A	A	A	A	0	0	A	A	A	A	C	C	G	G	G	G	A	A	A	A	A	A	G	G	G	G	G	G	G	G	A	C	G	G	G	G	A	A	A	G	A	G	G	G	A	A	G	G	G	G	A	A	G	G	A	G	A	C	A	G	A	G	A	G	A	G	G	G	G	G	G	G	G	G	A	A	0	0	A	C	A	G	G	G	G	G	G	G	A	A	G	G	A	G	G	G	A	C	A	G	A	C	A	A	A	G	A	C	A	G	A	G	A	G	A	G	A	G	G	G	A	A	C	C	A	A	G	G	G	G	G	G	A	A	A	A	G	G	G	G	G	G	C	C	A	G	A	G	A	G	A	A	G	G	G	G	A	G	G	G	G	G	G	G	A	G	0	0	A	C	A	A	A	G	G	G	A	C	G	G	A	C	A	G	G	G	A	G	A	A	C	C	A	C	A	A	A	C	A	A	A	A	G	G	G	G	G	G	G	G	A	A	A	A	C	C	G	G	A	A	A	A	G	G	A	G	A	G	A	G	A	A	G	G	A	A	A	A	G	G	C	C	A	G	A	A	G	G	G	G	A	A	G	G	G	G	G	G	A	G	G	G	A	G	G	G	A	A	G	G	A	A	A	C	A	A	A	A	A	A	A	A	A	G	A	A	A	A	A	G	G	G	G	G	A	A	G	G	A	G	A	C	A	A	A	A	C	C	G	G	A	G	C	C	A	A	A	A	A	G	G	G	A	C	A	G	G	G	A	G	G	G	A	A	G	G	G	G	C	C	A	A	G	G	A	A	G	G	G	G	G	G	G	G	C	C	A	A	G	G	G	G	A	G	A	A	G	G	A	A	A	A	A	A	C	C	G	G	A	A	G	G	G	G	A	A	G	G	A	A	A	A	A	A	G	G	G	G	G	G	A	A	A	A	G	G	G	G	A	A	G	G	G	G	A	A	C	C	G	G	G	G	A	A	A	A	G	G	A	A	G	G	G	G	G	G	G	G	A	A	A	A	A	A	G	G	G	G	G	G	C	C	A	A	A	G	G	G	G	G	A	A	A	A	A	A	A	A	G	G	G	G	G	G	G	G	A	A	A	A	A	A	G	G	C	C	G	G	C	C	A	A	G	G	G	G	G	G	A	A	G	G	G	G	A	A	C	C	A	A	G	G	A	A	A	A	G	G	G	G	G	G	A	A	G	G	A	A	G	G	G	G	A	A	G	G	A	C	G	G	G	G	G	G	G	G	C	C	A	A	A	A	A	A	G	G	A	A	A	A	A	A	A	A	A	A	A	A	G	G	G	G	A	A	A	G	G	G	A	A	A	A	A	A	A	A	G	G	G	G	G	G	G	G	G	G	G	G	G	G	A	A	G	G	G	G	G	G	G	G	G	G	G	G	G	G	G	G	G	G	G	G	G	G	G	G	A	A	A	A	C	C	A	A	G	G	G	G	C	C	G	G	G	G	C	C	G	G	G	G	A	G	C	C	A	A	A	A	G	G	G	G	G	G	G	G	A	A	G	G	C	C	C	C	G	G	C	C	A	A	G	G	A	A	C	C	C	C	A	A	G	G	A	A	A	A	A	A	C	C	G	G	A	A	G	G	C	C	G	G	G	G	G	G	G	G	A	G	C	C	G	G	A	A	G	G	G	G	A	A	G	G	G	G	A	A	C	C	A	A	G	G	A	A	C	C	G	G	A	A	C	C	C	C	G	G	C	C	A	A	A	A	A	A	G	G	A	A	A	A	A	A	G	G	G	G	G	G	G	G	A	A	A	A	A	G	A	A	G	G	G	G	A	A	G	G	G	G	G	G	A	A	G	G	A	A	G	G	G	G	A	A	C	C	A	A	G	G	A	A	A	A	A	A	A	A	G	G	A	A	G	G	C	C	A	A	G	G	G	G	G	G	G	G	G	G	A	A	A	A	G	G	G	G	C	C	A	A	G	G	A	A	G	G	G	G	G	G	G	G	A	A	G	G	G	G	A	A	G	G	A	A	G	G	G	G	A	A	A	A	G	G	G	G	A	G	A	A	C	C	G	G	G	G	A	A	A	A	A	G	G	G	G	G	G	G	A	A	A	G	A	A	G	G	A	A	G	G	G	G	G	G	G	G	A	A	A	A	G	G	G	G	C	C	C	C	A	A	A	A	G	G	G	G	G	G	G	G	A	A	A	G	A	A	A	A	C	C	G	G	A	G	A	A	C	C	C	C	A	A	G	G	A	A	G	G	C	C	A	G	A	A	G	G	G	G	A	G	G	G	A	A	G	G	G	G	A	G	G	G	A	A	G	G	G	G	A	G	G	G	A	A	A	A	G	G	A	G	A	C	G	G	G	G	A	A	G	G	C	C	A	A	G	G	C	C	A	A	G	G	A	G	G	G	A	A	A	A	G	G	G	G	G	G	A	A	C	C	A	A	A	A	G	G	C	C	G	G	C	C	A	A	G	G	A	A	A	G	G	G	A	A	A	A	A	G	A	A	G	G	A	A	A	G	G	G	A	G	A	G	A	G	G	G	A	G	C	C	A	A	G	G	A	G	A	C	G	G	A	G	A	G	A	G	A	A	A	G	A	A	G	G	A	G	A	C	A	G	A	A	G	G	G	G	G	G	G	G	G	G	G	G	A	A	A	G	A	A	G	G	A	G	A	G	A	A	A	A	A	A	A	A	A	A	A	A	A	G	A	A	G	G	A	C	A	A	A	G	G	G	A	A	A	A	C	C	G	G	A	G	G	G	A	A	A	G	A	A	A	G	A	A	A	A	A	G	A	G	A	A	G	G	A	G	A	A	A	G	G	G	G	G	C	C	A	A	A	A	A	A	A	A	A	A	G	G	A	G	G	G	C	C	G	G	G	G	G	G	A	G	A	A	A	A	G	G	C	C	A	G	A	A	A	A	A	G	A	A	G	G	A	A	A	G	A	A	A	C	A	A	G	G	G	G	A	A	A	A	A	G	A	A	G	G	A	G	A	A	A	G	A	A	A	A	A	A	G	G	A	A	A	A	G	G	G	G	G	G	G	G	A	G	G	G	A	G	A	A	A	G	A	A	G	G	G	G	C	C	A	C	A	A	G	G	A	G	A	A	A	G	A	G	G	G	G	G	G	G	A	G	G	G	A	G	A	A	G	G	G	G	A	A	G	G	A	A	A	A	A	G	A	G	A	A	A	G	G	G	A	G	G	G	A	G	G	G	A	A	A	A	A	G	A	G	A	A	A	G	G	G	G	G	G	G	A	A	G	G	A	G	A	G	A	C	C	C	A	G	A	G	A	A	A	A	A	A	A	A	G	G	A	A	G	G	G	G	G	G	A	A	G	G	A	A	G	G	A	A	G	G	G	G	A	A	C	C	G	G	A	A	A	A	G	G	G	G	G	G	G	G	A	A	G	G	A	G	A	A	A	A	A	A	G	G	A	A	A	A	A	A	A	A	A	A	A	G	G	G	G	G	C	C	G	G	G	G	A	A	C	C	C	C	G	G	A	A	A	A	G	G	G	G	A	A	G	G	A	A	C	C	G	G	C	C	G	G	C	C	G	G	G	G	A	A	A	A	G	G	G	G	G	G	A	G	G	G	C	C	A	A	G	G	A	A	G	G	A	A	A	G	A	A	A	A	A	A	A	A	A	A	A	A	A	G	A	A	G	G	G	G	A	A	G	G	A	G	G	G	G	G	A	A	G	G	A	A	G	G	A	A	G	G	C	C	G	G	A	G	A	G	A	G	A	G	A	G	G	G	G	G	A	A	A	A	A	A	A	A	A	C	G	G	A	G	A	G	A	G	G	G	A	C	G	G	A	A	A	A	G	G	A	G	C	C	A	A	A	A	G	G	A	A	G	G	G	G	A	A	G	G	A	A	A	A	G	G	G	G	G	G	A	G	A	A	C	C	G	G	A	G	A	G	A	G	A	A	A	A	A	C	A	G	C	C	G	G	A	A	A	A	A	G	G	G	G	G	A	G	A	C	A	G	A	G	A	C	A	G	A	G	G	G	G	G	G	G	G	G	A	C	A	A	A	G	G	G	A	G	G	G	A	G	A	G	A	C	A	C	A	A	G	G	G	G	G	G	A	G	A	G	A	G	A	G	A	A	A	A	C	C	G	G	A	A	G	G	G	G	C	C	G	G	A	A	A	G	A	G	G	G	G	G	A	A	A	G	G	G	G	G	A	G	G	G	A	G	A	G	A	G	G	G	A	G	A	G	G	G	A	G	G	G	G	G	G	G	A	A	G	G	A	G	A	G	A	G	A	A	0	0	C	C	G	G	A	A	A	A	A	G	G	G	A	G	A	G	G	G	A	C	G	G	A	A	A	G	A	G	G	G	A	G	A	G	G	G	A	G	A	A	G	G	A	A	A	A	A	C	A	G	A	G	A	G	G	G	A	A	A	G	A	G	G	G	A	G	A	G	G	G	G	G	G	G	A	A	A	G	A	A	A	A	A	C	A	A	A	G	A	A	A	G	G	G	A	G	A	G	A	A	A	G	A	G	A	A	A	G	A	G	A	A	A	A	G	G	A	A	G	G	A	G	G	G	A	A	A	A	A	G	G	G	A	G	G	G	G	G	A	A	A	G	A	G	C	C	G	G	G	G	C	C	G	G	C	C	A	G	G	G	A	G	A	G	A	A	G	G	A	G	G	G	C	C	G	G	G	G	G	G	C	C	C	C	G	G	A	A	G	G	G	G	A	A	C	C	G	G	A	G	G	G	C	C	A	A	G	G	A	G	A	A	A	G	G	G	A	A	A	A	A	A	G	G	G	G	G	G	G	G	A	A	G	G	G	G	A	G	C	C	A	A	A	G	A	C	G	G	G	G	G	G	G	G	C	C	A	A	G	G	A	G	A	G	G	G	A	G	G	G	A	A	A	A	G	G	A	A	G	G	A	G	A	G	A	G	A	A	A	G	A	G	A	A	A	G	G	G	G	G	0	0	G	G	A	G	0	0	G	G	C	C	0	0	G	G	0	0	A	C	C	C	A	A	A	G	C	C	C	C	G	G	A	G	C	C	G	G	A	A	G	G	A	G	G	G	G	G	A	C	A	G	G	G	A	A	0	0	G	G	G	G	G	G	A	G	A	G	G	G	A	G	A	A	A	A	G	G	0	0	A	G	A	G	0	0	G	G	G	G	G	G	A	A	G	G	A	G	G	G	G	G	C	C	G	G	A	A	A	G	A	G	G	G	G	G	G	G	A	A	G	G	G	G	A	G	G	G	G	G	A	A	A	A	A	A	A	G	A	A	A	A	A	A	A	A	G	G	G	G	G	G	G	G	G	G	A	A	C	C	A	G	A	G	C	C	C	C	G	G	A	G	A	G	C	C	A	A	G	G	G	G	C	C	A	A	A	G	G	G	G	G	A	G	A	G	A	G	G	G	A	G	A	G	A	G	A	G	C	C	G	G	G	G	A	G	A	A	G	G	G	G	A	A	G	G	G	G	A	A	A	A	A	C	A	A	A	A	A	C	A	G	A	A	A	C	A	A	A	A	A	G	0	0	A	A	G	G	A	A	A	G	A	A	A	A	G	G	A	G	C	C	A	C	A	G	G	G	A	G	A	A	A	G	G	G	G	G	G	G	A	A	C	C	G	G	A	A	G	G	G	G	C	C	G	G	A	A	A	G	A	A	A	G	G	G	G	G	G	G	G	G	A	C	A	A	A	A	G	G	C	C	A	A	G	G	A	A	A	A	G	G	G	G	G	G	A	G	A	G	A	G	A	G	A	G	C	C	A	A	G	G	A	G	A	A	C	C	C	C	A	G	A	A	A	G	A	G	A	C	G	G	A	G	G	G	G	G	A	A	G	G	G	G	G	G	A	C	A	G	G	G	G	G	A	G	G	G	A	A	A	A	A	G	A	G	G	G	A	G	A	A	A	G	A	G	A	G	A	A	A	G	A	A	G	G	G	G	A	A	A	G	A	C	A	A	A	A	A	A	G	G	A	G	G	G	A	A	G	G	A	G	G	G	A	A	G	G	A	A	A	G	G	G	G	G	C	C	A	G	A	A	G	G	A	A	C	C	C	C	A	A	A	A	G	G	A	A	C	C	A	A	G	G	G	G	G	G	G	G	G	G	G	G	A	A	A	A	A	C	A	G	G	G	A	G	A	A	A	G	A	A	A	A	A	A	C	C	A	G	A	G	A	G	G	G	G	G	G	G	G	G	G	G	A	A	A	A	G	G	A	A	A	C	A	G	G	G	C	C	G	G	G	G	A	A	A	G	G	G	A	G	G	G	A	A	G	G	A	G	G	G	G	G	G	G	A	G	A	C	A	A	G	G	G	G	A	A	A	G	A	A	G	G	G	G	G	G	A	G	A	A	C	C	G	G	G	G	A	G	G	G	A	A	G	G	G	G	G	G	A	G	A	G	G	G	G	G	A	A	A	A	0	0	A	A	G	G	A	C	G	G	A	C	A	G	A	A	A	G	A	G	A	G	A	A	G	G	G	G	C	C	G	G	A	A	A	G	A	G	A	A	A	G	C	C	G	G	G	G	G	G	G	G	A	A	G	G	G	G	A	A	C	C	G	G	A	G	A	G	G	G	G	G	A	A	A	G	A	A	C	C	A	G	A	G	A	A	A	G	G	G	G	G	A	A	A	A	A	A	A	A	G	G	G	G	G	G	G	G	A	G	A	A	G	G	G	G	A	G	A	A	A	G	A	A	A	A	A	A	A	A	A	A	G	G	A	G	A	G	A	G	G	G	A	A	A	A	G	G	G	G	A	A	A	A	G	G	G	G	G	G	A	A	A	A	G	G	A	A	C	C	G	G	A	A	A	A	G	G	A	A	G	G	A	G	G	G	G	G	A	G	A	G	G	G	A	A	G	G	A	G	A	A	G	G	A	A	A	A	G	G	A	A	A	A	A	A	A	A	A	A	G	G	C	C	C	C	A	A	G	G	A	G	G	G	A	G	A	G	G	G	A	G	G	G	A	G	A	G	A	C	A	A	A	A	G	G	G	G	A	G	A	G	A	A	A	G	G	G	A	G	A	G	G	G	G	G	G	G	A	A	G	G	G	G	G	G	G	G	G	G	A	A	G	G	A	G	G	G	A	G	A	G	G	G	A	A	G	G	A	G	G	G	A	G	A	A	A	A	G	G	A	G	C	C	G	G	G	G	G	G	G	G	A	G	A	A	G	G	A	A	G	G	G	G	A	A	G	G	G	G	C	C	A	A	G	G	G	G	G	G	C	C	G	G	A	A	A	A	A	A	G	G	A	A	G	G	A	A	G	G	A	A	G	G	C	C	G	G	A	A	A	A	A	A	A	G	G	G	G	G	G	G	A	A	A	A	C	C	A	A	G	G	A	G	A	G	A	A	A	G	G	G	A	A	A	G	G	G	A	A	A	C	G	G	A	A	A	A	A	A	G	G	G	G	G	G	A	G	G	G	A	A	A	C	G	G	A	G	A	G	G	G	A	G	A	A	A	G	A	G	A	A	A	A	A	A	A	A	A	G	A	G	A	A	A	G	0	0	A	A	G	G	A	A	C	C	A	A	C	C	A	G	G	G	A	A	A	A	A	A	A	G	G	G	A	A	G	G	A	A	G	G	A	A	A	G	G	G	A	A	G	G	A	C	A	G	A	G	A	G	A	G	A	G	A	G	G	G	A	A	G	G	G	G	A	A	A	G	A	A	C	C	A	C	A	A	A	A	G	G	G	G	A	A	A	A	A	A	G	G	A	A	G	G	G	G	A	A	A	A	G	G	A	A	G	G	G	G	G	G	G	G	A	A	C	C	A	G	G	G	G	G	A	G	G	G	A	C	A	G	C	C	A	A	G	G	A	G	G	G	0	0	A	A	A	A	G	G	A	G	A	A	A	G	A	A	A	C	A	A	A	G	A	G	A	A	A	G	G	G	A	A	G	G	G	G	A	G	A	A	G	G	A	A	C	C	G	G	G	G	A	A	A	G	G	G	A	G	A	G	G	G	A	G	G	G	A	A	A	G	A	A	A	G	A	G	G	G	A	A	G	G	G	G	A	G	A	A	A	G	G	G	A	A	0	0	A	A	G	G	G	G	A	A	A	G	A	A	A	G	G	G	A	A	A	G	A	A	A	A	G	G	G	G	G	G	A	G	A	G	A	G	A	A	G	G	A	A	G	G	G	G	A	G	C	C	G	G	G	G	A	A	A	A	A	A	A	A	A	A	A	A	A	A	A	A	A	A	A	A	A	A	A	G	A	A	A	A	A	G	G	G	A	A	0	0	A	G	A	G	G	G	A	G	A	G	A	A	G	G	A	G	G	G	A	G	A	A	G	G	A	A	C	C	G	G	A	G	A	A	G	G	A	A	G	G	A	A	A	G	G	G	A	G	G	G	A	G	A	A	G	G	A	G	A	A	G	G	A	A	G	G	G	G	G	G	G	G	C	C	A	A	G	G	C	C	G	G	C	C	A	A	G	G	G	G	A	A	A	A	G	G	A	G	A	C	A	G	A	A	A	A	A	A	G	G	A	G	A	A	A	A	A	G	G	G	A	A	A	G	A	G	C	C	G	G	G	G	G	G	A	A	C	C	A	G	A	G	C	C	G	G	A	G	A	A	A	A	A	A	A	A	C	C	C	C	A	C	G	G	G	G	G	G	A	C	A	A	A	G	A	A	G	G	A	G	A	C	A	A	C	C	A	G	C	C	A	G	A	G	G	G	A	G	A	A	A	C	A	G	A	G	A	G	A	G	A	A	G	G	A	G	A	A	A	A	C	C	A	C	A	A	A	G	C	C	A	A	G	G	A	A	A	G	G	G	A	A	A	A	G	G	C	C	A	A	G	G	A	C	G	G	G	G	G	G	C	C	A	G	A	A	A	G	G	G	G	G	G	G	G	G	A	A	A	A	A	G	A	G	A	G	G	G	A	G	A	G	A	A	G	G	A	G	A	G	G	G	G	G	G	G	A	G	A	A	G	G	A	A	G	G	A	C	A	G	G	G	G	G	A	G	A	G	A	A	G	G	A	G	A	C	G	G	A	G	A	G	A	A	G	G	A	A	A	A	G	G	C	C	A	G	A	C	A	A	G	G	G	G	A	A	A	G	G	G	G	G	A	A	G	G	A	G	G	G	A	A	A	G	A	C	A	C	A	A	A	G	A	A	G	G	A	G	G	G	G	G	A	A	A	G	C	C	A	A	A	A	G	G	A	G	A	G	A	G	A	A	G	G	A	A	G	G	C	C	C	C	A	A	A	A	G	G	A	G	A	G	A	C	A	G	G	G	A	A	G	G	A	A	A	A	A	A	G	G	A	G	A	G	G	G	C	C	G	G	G	G	A	A	G	G	G	G	A	G	A	G	C	C	C	C	C	C	A	G	C	C	A	G	A	G	G	G	A	C	A	G	A	A	A	A	A	G	A	A	A	A	A	A	A	C	G	G	G	G	G	G	G	G	A	A	0	0	A	G	G	G	G	G	A	G	G	G	G	G	A	A	G	G	G	G	G	G	A	A	G	G	A	A	G	G	A	A	G	G	A	G	A	G	A	G	A	G	G	G	C	C	A	G	A	C	A	G	G	G	A	G	A	A	A	A	A	A	G	G	A	A	G	G	A	C	A	A	0	0	A	C	G	G	A	A	G	G	A	A	G	G	G	G	C	C	G	G	A	G	A	G	A	G	A	G	A	G	A	C	A	G	A	C	A	G	G	G	G	G	G	G	G	G	A	A	C	C	A	A	A	G	A	C	A	G	G	G	A	C	G	G	A	C	A	C	G	G	A	A	A	G	A	G	A	A	A	A	A	G	A	A	G	G	A	A	A	G	A	A	A	A	A	G	A	G	A	G	A	G	C	C	G	G	C	C	A	G	A	G	A	G	A	G	G	G	G	G	A	A	C	C	A	C	G	G	G	G	A	A	C	C	A	A	G	G	G	G	A	G	G	G	A	A	G	G	G	G	A	C	A	A	A	A	G	G	G	G	C	C	0	0	G	G	A	A	C	C	A	A	A	A	G	G	A	A	G	G	G	G	A	A	A	A	G	G	A	G	G	G	G	G	A	A	G	G	A	G	A	G	G	G	A	C	A	A	A	G	A	G	A	G	A	C	A	C	A	C	A	G	C	C	A	A	A	G	A	A	A	A	C	C	A	A	G	G	A	G	A	G	G	G	G	G	G	G	G	G	G	G	A	G	A	A	A	G	G	G	A	A	A	A	A	G	G	G	A	A	A	G	G	G	A	C	A	G	C	C	A	G	A	A	G	G	A	A	A	A	A	G	A	C	A	C	0	0	A	G	A	A	A	G	A	G	A	G	A	G	A	G	A	G	G	G	G	G	A	A	A	C	A	G	G	G	A	A	A	A	A	G	A	A	A	A	A	A	G	G	G	G	G	G	A	G	C	C	A	G	A	A	G	G	C	C	A	A	G	G	G	G	A	A	A	A	A	C	A	G	G	G	0	0	G	G	G	G	G	G	A	A	G	G	A	G	A	G	A	A	G	G	A	A	G	G	A	A	A	G	A	A	A	G	G	G	A	G	A	A	G	G	A	G	G	G	A	A	G	G	G	G	G	G	G	G	A	G	A	A	A	A	A	A	A	G	A	A	A	G	A	G	G	G	G	G	G	G	A	A	A	G	G	G	G	G	G	G	A	A	A	A	A	G	G	G	A	A	A	A	A	A	A	A	A	A	A	G	A	G	G	G	A	G	A	A	C	C	G	G	G	G	A	G	A	A	A	A	G	G	A	G	A	G	G	G	G	G	G	G	A	A	A	G	A	A	A	G	G	G	A	G	A	A	C	C	A	G	A	G	A	C	G	G	G	G	A	G	A	A	A	A	A	A	A	A	A	G	A	C	C	C	G	G	A	G	C	C	A	A	G	G	A	C	A	G	A	A	A	G	A	A	A	A	G	G	A	G	A	A	A	A	A	A	A	G	A	G	A	A	A	A	G	G	A	C	A	G	G	G	A	C	A	C	G	G	A	G	G	G	A	G	A	A	G	G	A	A	A	A	G	G	C	C	A	A	C	C	A	A	G	G	G	G	A	G	A	C	A	C	A	A	G	G	A	A	G	G	A	G	A	G	A	A	A	A	G	G	A	G	A	A	A	G	A	A	C	C	G	G	G	G	A	G	A	G	C	C	C	C	A	A	G	G	C	C	C	C	G	G	G	G	A	A	A	A	A	A	C	C	A	A	G	G	G	G	A	A	G	G	G	G	A	A	G	G	A	G	G	G	A	G	A	G	C	C	A	G	A	G	A	G	A	G	G	G	G	G	A	G	G	G	G	G	A	A	A	A	G	G	A	A	A	A	A	G	A	G	A	C	A	G	A	G	A	A	G	G	A	A	A	A	G	G	A	G	A	A	A	A	A	A	G	G	C	C	G	G	A	G	A	A	G	G	A	G	A	C	C	C	C	C	A	A	A	G	C	C	A	G	A	C	A	G	A	A	G	G	A	A	C	C	A	G	A	G	A	C	A	G	G	G	A	G	A	G	A	C	G	G	G	G	C	C	A	A	A	C	A	A	A	G	A	G	G	G	G	G	A	G	A	G	A	G	G	G	G	G	A	G	A	G	A	G	A	A	C	C	G	G	A	G	A	G	C	C	A	A	A	G	A	G	A	C	A	G	A	G	A	G	A	A	A	G	A	G	A	G	A	G	A	G	A	G	G	G	A	A	A	G	A	G	A	G	A	A	A	G	A	C	A	A	A	C	A	G	A	C	A	G	A	A	G	G	A	G	0	0	G	G	A	G	A	G	G	G	A	C	A	A	A	G	G	G	A	A	A	G	A	C	A	C	A	G	A	A	A	C	A	G	A	G	A	G	A	A	A	G	A	G	G	G	G	G	A	G	G	G	G	G	A	A	C	C	A	G	A	G	A	C	A	G	G	G	0	0	G	G	G	G	A	G	A	C	G	G	A	A	A	C	A	A	A	C	G	G	A	G	G	G	A	G	C	C	G	G	C	C	A	C	A	C	A	A	G	G	A	A	A	G	C	C	A	A	A	G	G	G	A	G	A	A	G	G	C	C	G	G	G	G	G	G	G	G	A	A	G	G	A	A	G	G	C	C	G	G	A	A	C	C	G	G	G	G	G	G	G	G	G	G	A	A	G	G	A	G	A	A	A	A	A	A	G	G	G	G	A	G	G	G	A	G	A	A	G	G	G	G	G	G	G	G	A	A	A	C	A	C	A	G	A	A	G	G	G	G	C	C	A	A	A	C	A	A	G	G	A	G	A	C	A	G	G	G	A	G	A	G	A	A	A	A	G	G	G	G	A	G	A	A	G	G	G	G	G	G	A	G	C	C	A	A	G	G	A	A	A	A	A	C	A	A	A	A	G	G	A	G	A	A	G	G	G	G	G	G	A	G	G	G	G	G	G	G	A	G	A	A	A	A	G	G	A	A	A	A	G	G	A	A	A	G	G	G	G	G	A	A	A	A	G	G	A	A	G	G	G	G	A	G	G	G	G	G	G	G	A	A	G	G	G	G	G	G	G	G	A	G	A	A	G	G	A	A	G	G	C	C	A	A	A	G	A	A	A	G	G	G	G	G	A	G	C	C	A	A	G	G	A	A	G	G	A	A	G	G	G	G	A	A	A	A	A	G	A	G	G	G	A	C	A	A	A	G	G	G	A	G	0	0	A	A	A	A	A	G	G	G	G	G	A	G	A	C	A	A	G	G	A	A	A	A	G	G	C	C	A	A	A	G	G	G	A	A	A	C	G	G	A	A	A	A	A	G	A	G	G	G	A	G	A	A	G	G	A	A	A	A	A	A	A	A	G	G	A	A	A	A	G	G	G	G	A	A	G	G	A	A	G	G	G	G	A	G	A	A	A	G	G	G	A	A	A	G	A	G	G	G	A	A	G	G	A	G	A	G	A	A	A	A	C	C	G	G	G	G	G	G	G	G	C	C	A	C	G	G	A	A	G	G	A	A	A	A	0	0	G	G	G	G	A	A	G	G	G	G	A	A	G	G	A	G	A	G	A	G	A	A	G	G	A	G	A	A	A	G	A	G	A	A	G	G	G	G	G	G	A	A	G	G	A	G	A	G	A	A	A	A	G	G	A	A	G	G	G	G	G	G	A	A	G	G	G	G	G	G	A	A	A	A	A	A	A	A	G	G	A	A	G	G	A	A	A	A	G	G	G	G	A	G	A	A	G	G	G	G	A	G	C	C	C	C	A	A	G	G	A	G	A	A	G	G	G	G	G	G	G	G	G	G	A	A	G	G	G	G	A	A	G	G	A	G	A	G	C	C	G	G	A	A	A	G	A	A	A	G	A	G	A	G	A	G	A	A	G	G	G	G	G	G	A	A	A	G	A	A	G	G	G	G	A	A	C	C	A	G	A	C	A	G	A	A	A	A	A	C	A	G	A	G	G	G	A	C	C	C	A	G	G	G	A	G	G	G	G	G	G	G	A	A	A	G	G	G	A	G	G	G	A	G	A	G	A	G	A	A	A	A	G	G	G	G	G	G	A	G	A	G	G	G	A	A	G	G	C	C	C	C	A	A	G	G	A	A	A	A	A	C	A	A	C	C	A	G	0	0	G	G	A	G	A	C	A	G	A	G	G	G	A	A	A	G	G	G	A	G	G	G	C	C	A	A	G	G	G	G	A	A	G	G	A	A	A	G	A	G	G	G	G	G	A	G	A	G	C	C	A	G	G	G	A	G	G	G	A	G	G	G	A	G	G	G	A	A	A	G	A	G	A	A	A	G	A	G	A	G	A	A	A	A	A	C	G	G	G	G	0	0	A	G	A	T	A	G	A	G	G	G	A	C	A	C	A	G	A	A	A	G	G	G	G	G	A	G	A	A	A	A	G	G	A	A	A	G	G	G	A	C	G	G	A	A	G	G	C	C	A	C	G	G	G	G	G	G	A	A	G	G	G	G	A	C	A	G	G	G	A	A	A	A	A	A	G	G	A	G	G	G	A	A	A	C	A	A	A	A	G	G	A	G	A	A	A	G	A	C	C	C	G	G	A	G	G	G	C	C	A	A	A	A	G	G	G	G	G	G	A	G	G	G	A	C	A	A	A	G	C	C	A	G	G	G	A	G	A	A	A	G	A	A	G	G	G	G	G	G	A	A	A	A	A	A	A	A	G	G	G	G	A	G	C	C	A	G	G	G	G	G	A	A	A	A	A	A	G	G	G	G	G	G	G	G	A	G	A	G	G	G	C	C	A	G	G	G	A	A	A	A	G	G	G	G	A	G	A	A	A	A	A	A	C	C	A	G	A	G	C	C	G	G	A	G	G	G	G	G	A	A	G	G	A	A	A	A	G	G	A	A	G	G	0	0	G	G	A	C	G	G	A	G	A	G	G	G	G	G	A	A	G	G	A	A	A	A	A	A	A	A	A	G	A	A	G	G	A	G	A	A	G	G	A	G	0	0	A	A	G	G	A	G	A	A	A	G	A	G	A	G	G	G	C	C	G	G	A	A	C	C	G	G	G	G	A	G	0	0	G	G	A	A	A	G	G	G	G	G	A	A	A	A	C	C	G	G	A	A	A	A	A	A	G	G	A	G	G	G	A	A	A	G	G	G	G	G	C	C	G	G	G	G	G	G	A	A	G	G	A	G	G	G	C	C	A	G	A	A	A	G	A	G	A	A	G	G	G	G	A	G	G	G	A	G	G	G	A	G	A	C	A	A	A	A	G	G	G	G	A	A	C	C	G	G	A	A	A	C	A	G	G	G	A	A	C	C	G	G	0	0	C	C	G	G	C	C	A	A	G	G	A	A	G	G	G	G	G	G	A	A	G	G	A	A	G	G	A	G	A	A	G	G	G	G	A	A	C	C	G	G	G	G	A	A	A	A	A	A	C	C	G	G	A	A	G	G	A	A	A	G	C	C	G	G	G	G	G	G	G	G	G	G	0	0	A	A	C	C	A	A	A	G	A	A	A	A	C	C	0	0	A	G	C	C	G	G	A	G	A	G	G	G	A	G	A	A	G	G	C	C	G	G	A	G	A	A	A	A	A	A	G	G	G	G	G	G	A	G	A	A	A	A	A	C	A	A	A	G	G	G	A	A	A	A	A	A	G	G	G	G	G	G	C	C	A	A	G	G	G	G	A	G	A	A	A	A	G	G	A	A	A	G	A	G	G	G	A	A	G	G	A	C	G	G	A	G	G	G	C	G	A	A	A	A	A	A	C	C	G	G	G	G	G	G	G	G	C	C	A	A	A	A	G	G	G	G	G	G	A	G	G	G	A	G	G	G	G	G	A	A	A	C	A	G	C	C	A	G	G	G	G	G	A	G	A	G	G	G	A	G	A	A	G	G	G	G	G	G	A	A	C	C	A	C	A	A	G	G	A	A	A	A	A	A	A	A	G	G	A	A	A	G	C	C	A	A	A	A	A	A	G	G	G	G	G	G	A	G	G	G	C	C	G	G	G	G	A	A	G	G	A	A	A	A	G	G	A	C	A	G	C	C	A	A	C	C	A	A	A	C	A	A	G	G	A	G	A	A	A	A	A	A	A	C	G	G	A	G	A	G	A	C	A	G	A	G	A	G	A	A	A	A	A	C	A	A	A	A	G	G	C	C	A	G	C	C	A	A	G	G	G	G	A	A	A	A	G	G	G	G	G	G	A	A	G	G	G	G	A	A	G	G	A	A	G	G	A	A	A	A	A	A	A	A	A	A	G	G	G	G	G	G	A	A	G	G	A	A	A	A	G	G	A	A	A	A	G	G	A	G	G	G	C	C	G	G	G	G	G	G	A	A	G	G	A	A	G	G	G	G	G	G	C	C	G	G	G	G	G	G	A	A	A	A	A	A	G	G	G	G	G	G	A	A	G	G	A	A	G	G	G	G	C	C	A	A	A	A	A	A	C	C	C	C	G	G	A	A	A	A	G	G	A	A	A	A	A	A	A	A	G	G	A	A	A	A	A	A	A	A	G	G	C	C	C	C	A	A	G	G	G	G	G	G	A	A	G	G	G	G	G	G	C	C	A	A	G	G	G	G	G	G	A	A	A	A	A	A	A	A	G	G	G	G	A	A	A	A	A	A	G	G	G	G	A	A	G	G	G	G	A	A	C	C	A	A	A	A	A	A	A	A	G	G	A	A	A	A	A	A	A	A	A	A	G	G	A	A	C	C	A	A	A	A	A	A	G	G	C	C	A	A	C	C	C	C	A	A	A	A	G	G	A	A	G	G	A	A	G	G	A	A	A	A	A	A	G	G	A	A	A	A	G	G	A	A	A	G	C	C	G	G	G	G	A	A	A	A	G	G	A	A	A	A	A	A	A	A	A	A	G	G	G	G	C	C	A	A	A	A	A	A	G	G	A	A	G	G	A	A	A	A	G	G	A	A	A	A	G	G	G	G	A	G	A	A	A	A	C	C	C	C	C	C	G	G	G	G	C	C	G	G	A	A	A	A	A	A	G	G	G	G	A	A	G	G	G	G	A	A	G	G	C	C	G	G	G	G	C	C	A	A	G	G	G	G	G	G	A	A	A	A	A	A	G	G	G	G	A	A	A	A	G	G	A	A	C	C	G	G	A	A	G	G	C	C	C	C	A	A	A	A	A	A	G	G	A	A	A	A	G	G	A	G	G	G	G	G	G	G	G	G	A	G	A	C	A	G	G	G	A	A	A	C	A	A	G	G	A	G	0	0	A	G	A	G	A	A	A	G	G	G	G	G	A	A	A	A	A	A	A	A	G	G	A	A	A	C	G	G	G	G	A	G	A	G	A	G	A	A	C	C	A	A	G	G	A	G	A	G	A	G	A	A	G	G	G	G	A	G	A	G	G	G	A	A	A	A	A	G	A	A	A	A	A	A	G	G	G	G	G	G	A	A	G	G	A	A	G	G	A	G	A	G	A	G	A	C	A	A	G	G	A	A	A	A	G	G	A	A	A	A	A	G	A	G	A	G	A	G	G	G	A	C	G	G	A	C	A	A	A	A	A	C	G	G	A	G	A	A	A	C	C	C	A	G	G	G	A	A	G	G	A	A	A	A	A	C	A	A	0	0	A	G	G	G	A	A	A	G	A	A	A	G	A	A	A	G	G	G	A	G	A	G	G	G	A	A	G	G	G	G	A	A	G	G	A	A	A	A	A	A	G	G	A	A	A	A	A	A	A	A	A	A	G	G	A	A	G	G	A	G	A	A	G	G	G	G	A	G	G	G	A	A	A	G	A	A	A	G	A	A	A	A	G	G	A	A	A	G	A	G	A	C	A	G	G	G	G	G	G	G	G	G	A	G	G	G	C	C	A	G	A	A	G	G	G	G	G	G	A	A	A	A	A	G	A	A	G	G	A	A	A	C	G	G	A	G	G	G	G	G	G	G	A	A	G	G	G	G	A	G	G	G	G	G	A	C	G	G	A	A	A	G	G	G	A	A	G	G	G	G	0	0	A	G	G	G	A	G	A	G	G	G	A	G	G	G	A	G	A	G	A	C	A	A	A	G	A	G	G	G	A	G	A	C	A	G	A	A	0	0	G	G	A	C	G	G	G	G	G	G	A	G	A	A	A	G	A	A	A	A	A	G	A	A	G	G	A	G	A	C	G	G	G	G	G	G	A	G	A	G	G	G	G	G	A	A	A	A	A	A	A	A	A	G	A	G	G	G	G	G	A	A	A	A	G	G	A	G	A	G	A	C	G	G	G	G	A	G	A	A	A	G	A	G	A	C	A	C	A	A	A	A	A	A	G	G	G	G	A	A	G	G	A	A	A	A	C	C	A	A	A	G	A	A	G	G	A	G	A	C	G	G	A	G	G	G	A	G	A	A	C	C	A	A	A	G	C	C	C	C	G	G	A	A	A	C	A	C	G	G	G	G	A	A	G	G	G	G	A	A	C	C	A	A	C	C	A	A	G	G	A	A	G	G	G	G	G	G	G	G	A	G	A	A	G	G	A	G	A	G	A	A	C	C	A	G	G	G	C	C	G	G	A	G	A	C	G	G	A	A	A	G	A	A	A	G	A	A	A	G	G	G	A	C	A	C	G	G	A	A	A	A	A	A	G	G	C	C	A	A	A	A	G	G	A	A	A	G	A	G	A	G	A	C	A	A	G	G	A	G	G	G	A	G	A	A	A	G	G	G	G	G	A	A	A	A	A	G	G	G	A	A	C	C	A	A	G	G	A	A	A	A	A	A	A	G	G	G	G	G	A	A	C	C	A	G	A	A	A	C	A	G	A	A	A	G	A	C	A	G	A	G	G	G	A	G	G	G	G	G	C	C	A	G	A	G	C	C	A	A	G	G	A	A	A	A	A	A	G	G	G	G	A	A	A	G	G	G	C	C	A	G	G	G	A	A	A	G	A	G	A	A	A	G	G	G	A	A	A	G	A	G	A	G	G	G	G	G	A	A	A	A	G	G	A	G	A	G	A	G	C	C	A	G	A	G	G	G	A	G	A	G	G	G	G	G	A	A	C	C	A	G	A	G	A	C	G	G	A	G	G	G	A	A	A	G	G	G	C	C	A	G	A	A	A	G	A	G	A	G	A	G	0	0	A	C	G	G	A	A	G	G	A	A	A	G	C	C	A	G	A	A	A	A	G	G	G	G	A	A	G	G	A	A	C	C	G	G	A	A	A	G	A	A	A	G	A	G	A	A	A	A	A	A	G	G	A	A	A	G	A	G	G	G	A	A	A	A	A	A	G	G	A	G	G	G	A	G	G	G	G	G	G	G	A	A	G	G	A	G	A	G	G	G	G	G	A	A	A	G	A	C	C	C	G	G	G	G	C	C	A	G	G	G	A	A	G	G	A	G	A	A	A	A	A	A	A	G	C	C	A	A	A	G	A	A	A	G	A	A	A	G	A	G	A	G	A	G	A	G	A	A	G	G	A	A	A	G	G	G	A	G	A	C	0	0	A	G	0	0	A	A	G	G	A	G	G	G	G	G	G	G	0	0	G	G	A	G	G	G	A	G	A	A	G	G	G	G	G	G	A	C	G	G	G	G	A	A	G	G	A	G	C	C	G	G	A	G	G	G	A	A	A	A	A	G	A	A	A	C	A	A	G	G	A	A	G	G	A	A	A	A	A	A	A	G	C	C	G	G	C	C	A	A	0	0	G	G	G	G	G	G	A	A	A	G	G	G	A	G	C	C	C	C	A	A	A	G	A	G	A	A	A	A	G	G	G	G	G	G	G	G	A	A	G	G	A	A	A	C	G	G	A	G	A	A	G	G	G	G	A	G	A	G	A	C	A	G	G	G	A	G	A	G	G	G	A	G	A	A	A	A	G	G	A	A	A	C	0	0	A	G	G	G	A	G	A	G	C	C	A	G	A	G	G	G	A	C	A	G	A	A	A	C	A	A	A	C	A	A	G	G	A	G	G	G	G	G	A	A	A	G	C	C	A	A	A	A	A	A	G	G	A	A	A	A	G	G	0	0	G	G	A	C	A	A	G	G	A	G	A	A	A	C	A	A	A	C	C	C	G	G	C	C	G	G	A	A	A	A	G	G	G	G	A	G	A	G	A	G	A	A	G	G	G	G	A	G	A	G	A	G	C	C	A	C	C	C	A	A	A	G	A	G	A	G	A	G	A	C	A	A	A	G	A	A	A	G	A	G	A	G	A	G	C	C	A	A	A	G	A	A	A	A	G	G	A	A	G	G	G	G	A	G	A	C	C	C	A	G	0	0	A	G	A	A	A	G	G	G	A	G	G	G	A	A	A	A	C	C	A	G	G	G	A	A	G	G	C	C	A	A	A	G	G	G	0	0	C	C	A	A	G	G	A	A	A	G	C	C	A	G	A	C	C	C	A	C	A	A	A	G	A	A	A	A	A	G	G	G	A	A	A	G	G	G	A	G	A	G	A	A	A	A	C	C	A	A	A	G	G	G	A	A	A	G	G	G	A	G	G	G	A	G	A	C	A	G	A	A	G	G	A	C	0	0	A	C	A	A	A	A	A	A	A	A	A	A	G	G	G	G	G	G	A	A	A	G	G	G	A	C	A	A	0	0	A	A	A	A	A	G	G	G	A	G	G	G	A	G	A	C	A	A	A	G	A	A	A	C	A	A	G	G	A	G	G	G	G	G	A	A	A	G	A	G	A	G	G	G	A	A	A	A	A	G	A	A	G	G	G	G	A	G	A	G	A	C	A	A	A	G	G	G	G	G	C	C	A	C	A	A	C	C	C	C	A	A	G	G	G	G	A	A	A	G	A	A	A	G	C	C	A	A	A	G	G	G	A	A	A	C	G	G	A	G	G	G	G	G	A	A	A	C	A	G	G	G	C	C	G	G	A	A	G	G	G	G	A	G	A	A	A	A	A	G	A	A	G	G	A	G	A	A	A	A	G	G	G	G	A	A	A	A	A	G	G	G	A	G	G	G	G	G	A	G	A	A	A	G	G	G	G	G	C	C	G	G	C	C	A	A	A	G	A	A	A	G	A	A	A	G	G	G	A	G	A	G	C	C	A	A	A	A	G	G	G	G	A	A	G	G	A	G	G	G	A	G	A	A	C	C	A	C	A	A	G	G	A	A	G	G	A	G	G	G	A	A	G	G	G	G	A	A	A	A	A	C	A	G	A	G	G	G	G	G	A	A	A	C	G	G	G	G	A	A	A	A	C	C	A	G	A	G	A	A	G	G	A	A	A	C	A	G	A	G	G	G	G	G	A	A	A	G	A	G	G	G	A	G	G	G	G	G	A	A	A	A	A	A	G	G	G	G	A	G	A	G	A	G	G	G	G	G	G	G	A	A	A	G	A	C	A	G	A	G	A	G	G	G	A	G	G	G	A	G	A	A	A	G	A	G	A	G	A	G	A	G	A	G	G	G	A	G	G	G	A	A	A	G	A	A	A	G	G	G	G	G	G	G	G	G	G	G	A	A	A	A	G	G	A	A	A	G	A	A	A	A	A	A	G	G	A	A	A	A	A	G	A	A	G	G	A	A	A	A	A	A	A	A	G	G	A	A	A	A	G	G	G	G	G	G	A	G	A	C	G	G	A	G	G	G	A	C	C	C	A	A	A	A	G	G	G	G	G	G	A	A	A	A	G	G	A	A	A	A	G	G	G	G	G	G	A	A	A	A	G	G	A	A	A	G	A	G	C	C	A	A	G	G	A	G	G	G	G	G	A	C	G	G	A	G	A	A	G	G	A	A	G	G	A	C	G	G	G	G	G	G	G	G	C	C	A	C	A	G	G	G	G	G	G	G	G	G	G	G	A	G	G	G	A	A	G	G	G	G	A	A	A	G	C	C	A	G	A	G	A	A	G	G	A	A	A	A	A	G	G	G	A	G	C	C	A	G	A	C	G	G	C	C	A	C	A	G	A	A	A	A	A	G	A	A	G	G	G	G	A	A	G	G	A	G	A	G	A	G	A	A	G	G	G	G	A	G	A	G	G	G	A	A	A	A	A	C	G	G	A	G	A	C	G	G	A	A	G	G	C	C	A	G	A	A	G	G	A	A	A	A	G	G	A	A	A	A	G	G	A	G	A	G	A	A	A	G	A	G	A	G	G	G	A	A	A	G	A	G	A	C	A	A	A	G	A	G	A	G	G	G	G	G	A	A	G	G	A	A	G	G	A	G	G	G	A	C	G	G	A	G	G	G	G	G	A	A	G	G	G	G	A	G	C	C	A	G	A	A	0	0	A	G	A	G	A	G	G	G	A	A	A	G	A	A	G	G	A	G	G	G	C	C	A	G	A	G	A	A	A	A	A	A	A	A	A	G	A	A	A	G	A	G	A	A	A	G	A	A	A	G	A	G	G	G	A	G	G	G	A	C	A	A	A	G	A	G	G	G	G	G	G	G	A	G	A	A	0	0	G	G	C	C	A	G	A	G	G	G	A	G	C	C	A	A	A	A	G	G	A	C	A	G	G	G	A	G	C	C	A	G	G	G	A	A	A	G	G	G	G	G	A	C	A	A	G	G	G	G	A	G	A	A	G	G	C	C	A	C	A	G	G	G	A	G	A	G	A	A	A	A	G	G	G	G	G	G	A	C	A	C	G	G	G	G	G	G	A	A	A	A	G	G	G	G	A	A	A	C	A	C	G	G	C	C	G	G	G	G	A	C	G	G	A	A	A	A	G	G	A	G	C	C	A	G	A	A	G	G	G	G	A	G	A	G	A	A	A	A	A	C	A	G	G	G	A	C	A	C	A	G	C	C	A	C	C	C	0	0	G	G	G	G	A	A	A	A	G	G	G	G	A	A	G	G	A	G	A	G	A	A	G	G	G	G	A	A	A	A	A	G	A	A	C	C	A	C	A	A	G	G	G	G	G	G	G	G	G	G	G	G	A	G	A	A	A	A	A	G	G	G	G	G	A	A	C	C	0	0	G	G	G	G	A	G	0	0	A	A	G	G	C	C	A	G	G	G	A	G	G	G	A	G	A	G	A	G	A	C	A	A	G	G	G	G	A	A	G	G	0	0	A	G	A	G	G	G	C	C	G	G	G	G	A	A	G	G	G	G	A	G	G	G	A	G	G	G	G	G	G	G	G	G	0	0	A	A	A	G	A	C	G	G	G	G	C	C	A	A	G	G	A	G	A	A	G	G	G	G	G	G	A	C	G	G	G	G	C	C	A	A	A	G	A	A	A	G	G	G	A	A	A	A	A	A	A	A	A	G	G	G	A	G	G	G	G	G	G	G	G	G	G	G	G	G	A	A	G	G	A	C	C	C	C	C	A	G	A	G	G	G	G	G	G	G	A	A	A	G	G	G	A	G	A	G	G	G	A	C	C	C	C	C	G	G	A	G	A	G	A	A	A	G	G	G	G	G	G	G	G	G	G	G	G	G	A	A	G	G	G	G	A	A	A	A	G	G	A	G	A	A	G	G	A	G	A	G	A	G	G	G	G	G	A	A	G	G	A	G	A	A	A	A	A	A	G	G	C	C	C	C	G	G	A	A	G	G	A	G	A	A	A	A	G	G	A	A	C	C	A	A	G	G	A	A	G	G	A	A	C	C	A	G	A	A	A	G	A	G	A	A	A	G	A	A	A	G	A	G	G	G	A	A	A	G	A	G	G	G	G	G	A	A	A	A	G	G	G	G	A	A	A	A	C	C	0	0	A	G	A	G	A	A	G	G	G	G	G	G	A	A	G	G	A	A	G	G	A	G	G	G	A	G	G	G	G	G	G	G	G	G	A	G	G	G	A	A	A	G	A	G	G	G	A	G	A	C	A	C	0	0	G	G	A	A	A	A	A	G	A	G	G	G	A	G	G	G	A	A	0	0	G	G	A	A	A	G	A	A	G	G	A	A	A	A	A	A	G	G	A	A	G	G	A	A	G	G	G	G	A	A	C	C	A	A	G	G	A	A	G	G	A	G	A	G	G	G	A	G	A	G	A	G	G	G	A	A	G	G	A	G	G	G	G	G	A	A	A	G	G	G	G	G	G	G	A	A	G	G	A	A	A	A	A	G	G	G	A	A	A	A	A	A	A	G	A	C	A	G	G	G	A	A	G	G	A	C	A	G	A	G	A	C	A	C	A	G	A	A	G	G	A	G	A	A	A	G	A	A	A	G	A	C	A	G	A	A	G	G	A	A	A	C	A	A	A	C	G	G	G	G	A	A	A	A	G	G	G	G	A	A	A	G	A	G	A	A	A	A	A	G	A	G	A	G	G	G	A	G	A	C	C	C	A	A	A	G	G	G	0	0	A	C	G	G	A	G	A	G	A	G	C	C	G	G	A	A	0	0	C	C	G	G	G	G	A	A	A	C	A	G	G	G	A	G	A	A	G	G	G	G	A	G	A	G	G	G	A	G	A	G	A	G	A	G	A	G	A	G	G	G	G	G	C	C	G	G	G	G	A	A	A	G	A	A	G	G	G	G	A	G	A	A	A	G	A	G	A	A	A	A	A	A	G	G	A	G	G	G	G	G	A	C	G	G	A	G	A	A	C	C	C	C	A	A	A	A	A	A	G	G	G	G	A	G	A	A	A	C	G	G	A	A	G	G	A	A	G	G	A	C	A	C	A	A	A	A	G	G	G	G	A	A	C	C	A	C	A	G	A	A	A	G	A	G	G	G	G	G	A	A	G	G	G	G	A	A	A	G	A	A	G	G	G	G	A	A	G	G	G	G	A	A	G	G	G	G	A	G	A	A	A	G	G	G	A	G	G	G	G	G	A	G	A	G	C	C	G	G	A	C	G	G	A	A	C	C	A	A	G	G	G	G	A	A	A	A	G	G	A	G	G	G	A	A	A	A	G	G	C	C	C	C	0	0	A	G	A	A	G	G	G	G	A	A	G	G	A	A	G	G	G	G	A	G	G	G	G	G	A	A	A	A	G	G	G	G	G	G	G	G	G	G	A	G	A	C	A	G	G	G	A	A	A	G	G	G	G	G	G	G	A	G	A	A	G	G	A	G	G	G	G	G	0	0	A	G	C	C	A	A	G	G	A	A	A	G	G	G	G	G	G	G	G	G	A	A	A	G	A	A	A	G	A	G	A	G	A	G	A	G	A	C	A	G	A	A	G	G	A	A	G	G	0	0	G	G	A	A	G	G	A	G	A	G	A	A	A	A	A	A	A	G	A	A	A	G	A	G	G	G	A	A	A	G	A	G	A	G	A	C	G	G	G	G	A	G	A	A	A	A	G	G	A	A	G	G	A	A	A	G	A	G	A	G	A	G	G	G	A	A	A	A	G	G	A	A	G	G	A	G	G	G	A	A	A	A	A	G	G	G	A	A	G	G	A	A	A	G	0	0	G	G	A	A	G	G	A	G	A	G	G	G	G	G	G	G	A	A	A	A	A	A	G	G	A	G	G	G	A	A	A	G	A	A	G	G	A	G	A	G	A	G	A	G	A	G	G	G	G	G	G	G	A	G	A	G	A	A	A	A	G	G	A	G	T	T	A	A	A	G	A	A	G	G	G	G	G	G	G	G	A	A	A	G	A	G	A	G	A	A	G	G	A	G	A	G	A	G	A	C	G	G	A	A	A	A	C	C	C	C	A	A	G	G	A	A	C	C	A	A	G	G	G	G	A	G	A	G	A	A	A	A	C	C	G	G	A	A	A	A	A	A	G	G	A	A	A	A	G	G	A	G	G	G	G	G	G	G	G	G	G	G	G	G	A	G	A	G	A	G	A	A	G	G	G	G	A	A	A	G	A	A	G	G	A	G	C	C	A	C	A	C	G	G	G	G	A	C	G	G	A	G	A	A	G	G	G	G	A	A	A	A	A	A	G	G	G	G	G	G	G	G	G	G	A	A	C	C	A	A	C	C	C	C	C	C	A	A	G	G	A	A	A	A	G	G	A	A	A	A	A	A	A	A	G	G	G	G	A	A	A	A	G	G	G	G	C	C	A	G	A	G	G	G	G	G	G	G	A	G	A	A	A	A	C	C	A	C	G	G	A	C	A	G	A	A	G	G	A	C	G	G	A	G	A	G	A	A	A	A	A	G	A	G	C	C	A	A	A	A	A	G	A	A	A	G	A	G	G	G	A	C	G	G	G	G	A	A	A	G	A	G	A	A	A	G	A	G	A	G	A	A	A	A	A	C	A	A	A	A	G	G	A	A	A	A	G	G	A	A	A	A	A	A	A	A	G	G	A	A	A	A	A	G	A	A	A	C	A	A	G	G	A	G	G	G	G	G	G	G	A	G	A	C	G	G	C	C	G	G	A	A	A	A	A	A	G	G	G	G	A	G	G	G	A	A	G	G	G	G	A	A	G	G	C	C	A	A	G	G	A	A	C	C	A	A	A	A	A	A	A	A	G	G	G	G	A	A	G	G	G	G	A	A	A	G	A	G	A	A	G	G	A	A	A	G	G	G	G	G	G	G	G	G	G	G	A	G	A	A	G	G	G	G	A	A	A	A	G	G	G	G	A	A	A	G	A	G	A	G	A	A	A	A	G	G	A	A	G	G	A	A	G	G	A	A	A	A	G	G	G	G	A	A	G	G	G	G	A	G	G	G	G	G	A	G	G	G	A	G	G	G	A	A	G	G	G	G	G	G	A	A	G	G	A	A	G	G	A	A	A	A	A	A	G	G	G	G	A	C	C	C	G	G	G	G	A	G	G	G	G	G	A	G	A	A	A	A	A	A	A	G	A	A	A	G	A	G	A	G	A	C	A	C	A	A	A	G	A	G	A	G	G	G	G	G	G	G	G	G	A	A	A	A	G	G	G	G	G	G	G	G	A	G	G	G	A	A	A	G	C	C	C	C	A	G	A	A	A	A	A	A	A	G	A	A	A	G	A	A	A	G	A	G	A	G	G	G	A	A	C	C	G	G	G	G	A	G	G	G	C	C	G	G	G	G	A	A	G	G	A	A	A	G	G	G	G	G	G	G	G	G	A	G	A	G	A	A	G	G	A	G	A	G	C	C	A	G	A	A	A	G	G	G	A	C	A	C	G	G	A	G	A	G	A	G	G	G	G	G	A	G	A	A	G	G	A	A	G	G	A	A	A	C	A	A	A	G	G	G	A	G	A	G	A	G	A	G	A	A	A	A	A	G	A	G	G	G	A	G	G	G	A	G	G	G	A	G	A	G	A	C	G	G	C	C	G	G	G	G	G	G	A	A	G	G	G	G	G	G	A	A	G	G	C	C	G	G	A	A	G	G	G	G	A	A	A	G	A	A	A	A	A	A	A	A	A	G	A	G	A	A	G	G	A	A	G	G	G	G	A	A	A	A	A	A	A	G	A	G	A	C	A	A	A	A	G	G	G	G	G	G	A	G	A	C	A	G	A	A	A	G	G	G	G	G	A	G	G	G	A	G	G	G	C	C	G	G	G	G	G	G	G	G	G	G	A	G	A	A	G	G	A	A	G	G	A	G	A	A	A	G	G	G	A	G	A	A	A	A	A	A	A	A	A	A	G	G	G	G	G	G	C	C	G	G	A	A	A	A	A	A	A	G	G	G	A	C	A	A	A	A	G	G	A	A	G	G	A	A	C	C	G	G	G	G	G	G	G	G	A	A	G	G	A	A	A	G	G	G	A	A	G	G	G	G	G	G	A	G	A	G	G	G	A	C	A	A	G	G	A	A	G	G	A	G	G	G	G	G	G	G	G	G	G	G	G	G	0	0	A	G	G	G	A	G	G	G	C	C	A	G	G	G	G	G	A	C	G	G	G	G	G	G	A	A	G	G	0	0	G	G	G	G	A	G	A	A	A	A	A	A	A	G	A	A	A	A	A	A	G	G	G	G	C	C	G	G	A	A	A	C	C	C	C	C	C	C	A	A	G	G	A	G	A	G	G	G	G	G	A	G	A	A	G	G	A	G	A	G	A	A	A	A	A	C	G	G	A	C	A	A	A	G	A	G	A	G	A	A	G	G	A	A	A	G	A	A	G	G	G	G	A	G	A	A	G	G	A	G	A	A	G	G	G	G	A	C	C	C	A	A	A	G	C	C	A	G	G	G	A	G	G	G	A	G	G	G	G	G	A	A	A	G	G	G	G	G	C	C	C	C	A	G	A	A	A	C	A	G	A	G	A	A	G	G	A	G	0	0	G	G	C	C	G	G	A	A	G	G	C	C	G	G	A	G	A	A	A	A	G	G	A	C	A	A	A	A	A	G	A	G	C	C	G	G	A	G	G	G	A	A	A	G	G	G	G	G	A	G	G	G	G	G	G	G	G	G	G	G	A	A	A	A	G	G	A	A	A	A	G	G	A	C	G	G	A	G	A	A	G	G	A	C	A	G	A	A	G	G	A	G	A	G	C	C	C	C	G	G	A	A	C	C	A	G	A	G	A	A	A	C	A	A	G	G	G	G	G	G	G	G	G	G	G	G	G	G	A	G	A	G	A	G	A	G	A	G	A	A	G	G	G	G	G	G	G	G	G	G	A	A	A	A	A	G	C	C	A	C	G	G	A	G	A	A	A	A	C	C	A	A	A	A	G	G	A	G	A	A	G	G	A	G	A	C	0	0	G	G	A	G	A	A	A	A	A	A	A	A	A	G	A	C	G	G	G	G	G	G	A	A	A	A	A	A	G	G	A	G	C	C	A	A	A	C	A	A	A	A	G	G	A	G	G	G	A	G	A	A	G	G	G	G	A	G	A	G	G	G	A	G	A	G	A	A	A	A	A	C	G	G	A	A	A	A	A	G	G	G	A	A	A	C	A	A	C	C	G	G	A	G	G	G	A	A	A	A	A	A	A	A	A	A	G	G	A	A	G	G	A	G	G	G	A	A	A	A	C	C	A	A	A	A	C	C	G	G	A	A	G	G	A	G	A	G	G	G	G	G	G	G	A	G	A	G	G	G	C	C	A	G	A	G	G	G	G	G	G	G	A	G	A	G	A	A	G	G	C	C	A	A	A	G	A	G	A	A	C	C	G	G	A	G	A	A	G	G	A	A	C	C	A	A	G	G	A	A	A	A	A	A	A	G	G	G	G	G	A	A	A	G	A	A	G	G	A	C	A	A	A	A	A	A	G	G	A	G	A	G	G	G	A	G	G	G	A	A	A	G	G	G	A	G	A	G	A	G	A	A	A	A	A	A	G	G	G	G	G	G	C	C	A	C	A	A	A	G	A	G	G	G	A	A	G	G	0	0	A	G	A	G	A	C	A	G	A	A	0	0	G	G	A	A	A	G	A	A	A	A	A	G	G	G	A	A	A	G	A	G	G	G	A	A	G	G	A	C	A	C	A	A	A	G	A	A	A	A	G	G	A	A	A	A	G	G	G	G	A	C	G	G	A	A	A	G	A	A	A	G	A	G	G	G	A	G	C	C	A	G	A	A	G	G	A	A	A	A	G	G	A	G	G	G	A	G	A	A	A	C	A	A	A	G	A	G	G	G	A	C	G	G	G	G	C	C	A	G	G	G	A	A	A	G	G	G	A	A	A	G	A	G	G	G	A	G	A	A	C	C	A	A	G	G	A	A	A	G	A	G	A	G	C	C	G	G	G	G	A	G	A	A	A	C	G	G	A	G	G	G	A	G	G	G	G	G	A	G	G	G	A	G	A	A	A	A	A	G	G	G	A	A	G	G	A	G	G	G	C	C	G	G	A	A	A	C	G	G	G	G	A	G	A	G	A	A	A	G	A	A	A	G	G	G	G	G	A	A	G	G	G	G	G	G	A	G	A	A	G	G	A	A	G	G	A	A	A	A	A	A	A	G	G	G	G	G	A	G	A	A	A	A	A	C	A	G	A	G	A	A	G	G	G	G	A	G	G	G	A	G	A	A	G	G	G	G	A	A	A	A	C	C	A	G	A	A	G	G	G	G	A	G	A	A	G	G	A	G	G	G	G	G	G	G	C	C	G	G	G	G	A	A	A	G	G	G	A	A	A	A	G	G	A	G	A	A	C	C	A	G	G	G	A	C	G	G	A	A	A	A	A	A	A	A	G	G	G	G	A	G	A	A	G	G	A	A	A	G	A	A	G	G	A	A	A	A	A	G	A	A	A	G	A	G	G	G	A	G	G	G	A	G	A	A	G	G	A	A	A	C	A	A	A	A	A	A	A	G	A	C	G	G	G	G	A	G	A	G	A	A	A	G	G	G	C	C	A	G	G	G	C	C	A	C	A	G	A	A	G	G	A	G	A	G	G	G	G	G	A	A	G	G	A	A	G	G	A	A	A	G	A	G	A	C	A	C	A	A	A	G	A	A	G	G	A	A	A	C	A	C	A	A	A	A	C	C	A	A	A	G	C	C	A	A	G	G	A	A	A	A	G	G	G	G	C	C	A	A	A	A	A	C	A	G	C	C	G	G	A	G	A	G	A	G	A	G	A	A	C	C	A	G	A	G	A	A	A	C	A	G	A	A	A	A	A	A	A	G	G	G	G	G	G	G	A	C	A	A	A	G	A	G	A	A	G	G	G	G	A	G	A	G	A	G	C	C	G	G	G	G	A	G	A	A	A	G	G	G	A	G	A	G	A	C	A	A	A	G	C	C	A	A	G	G	G	G	A	G	G	G	A	A	C	C	A	A	A	G	G	G	A	C	A	G	G	G	A	A	A	A	A	G	G	G	A	A	G	G	G	G	G	G	A	G	A	G	G	G	A	A	A	A	G	G	A	G	G	G	A	G	A	G	A	A	C	C	A	G	A	G	G	G	A	G	0	0	A	G	C	C	A	A	A	G	A	A	G	G	A	A	G	G	G	G	A	G	G	G	G	G	A	G	A	A	A	G	A	A	C	C	A	G	A	G	C	C	G	G	A	A	A	C	A	A	A	A	G	G	A	A	A	A	A	G	A	A	G	G	A	A	G	G	G	G	G	G	G	G	A	A	A	A	A	A	A	A	G	G	G	G	G	G	A	G	G	G	A	A	A	G	A	A	G	G	G	G	A	C	G	G	A	G	G	G	A	G	G	G	A	G	A	A	A	A	A	G	A	A	A	A	A	A	0	0	A	A	G	G	G	G	A	C	G	G	G	G	A	A	A	G	A	G	A	A	A	A	G	G	A	A	A	G	A	A	G	G	A	A	G	G	A	A	G	G	A	A	G	G	G	G	A	G	A	A	A	G	A	G	G	G	A	A	A	C	A	A	G	G	G	G	A	G	A	A	G	G	A	G	A	G	G	G	G	G	A	A	A	C	G	G	G	G	A	C	A	A	A	G	G	G	A	A	A	A	A	A	A	A	A	A	G	G	G	G	G	G	C	C	G	G	G	G	A	A	A	A	A	A	G	G	G	G	G	G	G	G	A	G	A	A	A	G	A	A	G	G	C	C	A	A	A	A	G	G	A	A	G	G	A	A	G	G	G	G	A	A	A	A	G	G	A	A	G	G	A	G	A	C	A	C	A	G	C	C	A	C	A	G	A	C	G	G	A	G	A	A	A	A	G	G	A	A	A	G	A	G	A	G	A	A	A	G	A	G	C	C	A	G	G	G	A	G	A	C	A	C	A	G	A	A	A	G	A	G	G	G	A	G	A	A	A	A	A	G	A	G	A	G	A	G	A	G	A	G	A	A	G	G	A	A	C	C	G	G	G	G	A	A	G	G	C	C	G	G	A	G	A	A	A	G	A	G	A	C	A	G	A	A	A	C	A	G	A	C	A	A	A	G	G	G	G	G	A	A	G	G	A	G	A	A	A	G	A	A	A	A	G	G	A	G	A	A	G	G	A	A	A	G	A	A	A	G	G	G	A	A	A	G	A	G	0	0	A	G	A	G	G	G	G	G	A	G	A	G	G	G	A	G	A	A	A	A	G	G	C	C	G	G	A	A	G	G	G	G	G	G	A	C	G	G	G	G	A	G	A	G	A	A	A	G	A	A	G	G	A	G	A	G	A	G	A	G	A	G	A	A	G	G	A	A	A	G	C	C	A	A	A	G	G	G	G	G	A	C	A	A	G	G	G	G	A	G	A	A	C	C	A	A	A	A	G	G	A	A	A	G	A	A	A	G	A	G	A	A	A	A	G	G	C	C	A	G	G	G	G	G	G	G	A	A	C	C	G	G	G	G	G	G	A	A	G	G	A	C	C	C	A	C	A	G	A	G	G	G	G	G	G	G	G	G	G	G	A	A	A	G	G	G	A	A	G	G	A	G	A	G	A	G	A	G	A	G	A	A	G	G	A	A	A	C	A	A	A	A	G	G	A	A	A	A	A	G	A	A	A	G	A	A	A	G	0	0	G	G	A	G	A	G	A	G	A	A	C	C	G	G	G	G	C	C	G	G	G	G	G	G	A	C	A	A	A	A	G	G	A	A	A	G	A	G	G	G	G	G	G	G	G	G	A	A	A	A	G	G	A	G	G	G	G	G	A	A	A	G	A	A	G	G	G	G	A	A	C	C	A	A	A	A	A	A	G	G	A	A	A	A	A	A	A	A	G	G	A	A	G	G	A	C	G	G	C	C	A	G	G	G	A	G	A	A	G	G	G	G	G	G	A	A	A	A	A	G	A	G	A	A	A	G	A	A	A	A	G	G	A	G	A	A	A	G	G	G	G	G	A	A	0	0	A	A	A	A	A	G	G	G	A	G	A	A	G	G	G	G	A	G	A	A	A	G	G	G	G	G	C	C	A	A	A	A	A	G	G	G	A	C	G	G	A	A	G	G	A	A	C	C	G	G	A	A	C	C	G	G	G	G	A	G	G	G	G	G	G	G	G	G	G	G	A	A	A	A	G	G	G	G	A	C	C	C	A	A	A	A	G	G	C	C	A	A	A	A	A	A	A	A	A	A	C	C	A	A	G	G	A	C	G	G	A	G	G	G	A	G	A	A	A	G	A	G	A	G	G	G	G	G	G	G	A	G	A	A	G	G	G	G	C	C	G	G	C	C	G	G	G	G	A	A	G	G	A	C	G	G	A	A	A	A	G	G	C	C	A	A	A	A	G	G	A	A	A	A	A	A	A	G	G	G	A	A	G	G	A	A	A	A	G	G	A	A	G	G	A	A	A	A	G	G	G	G	G	G	G	G	A	A	A	G	G	G	G	G	A	A	A	A	A	G	A	A	A	G	A	G	A	C	A	G	A	A	C	C	G	G	A	A	G	G	G	G	A	A	G	G	A	A	G	G	A	A	A	A	A	A	G	G	G	G	G	G	C	C	A	A	A	A	G	G	A	A	G	G	A	A	A	A	C	C	A	A	C	C	A	A	G	G	A	A	C	C	G	G	G	G	G	G	A	A	A	A	A	A	G	G	G	G	A	A	A	A	G	G	G	G	A	A	A	A	G	G	G	G	A	A	G	G	G	G	G	G	G	G	A	C	A	G	G	G	G	G	A	A	A	A	A	A	G	G	G	G	G	G	A	A	A	A	A	C	A	A	G	G	A	A	A	A	A	A	C	C	G	G	A	A	G	G	A	A	A	C	A	G	G	G	A	A	G	G	A	C	G	G	A	G	G	G	A	A	G	G	G	G	A	G	C	C	G	G	A	A	A	A	A	C	C	C	A	C	A	G	G	G	A	G	A	C	G	G	G	G	G	G	A	C	G	G	A	G	G	G	G	G	A	G	A	A	A	G	A	C	A	G	C	C	A	G	A	A	A	G	A	A	G	G	A	A	G	G	G	G	G	G	A	G	G	G	A	G	G	G	G	G	C	C	A	C	A	G	A	A	G	G	G	G	A	G	A	A	G	G	G	G	A	A	A	G	A	G	G	G	A	G	A	A	G	G	A	G	G	G	G	G	A	A	A	A	A	C	G	G	G	G	A	G	G	G	G	G	A	A	A	G	A	G	G	G	A	A	A	A	G	G	A	G	A	G	G	G	A	G	A	G	G	G	A	G	A	G	A	G	G	G	C	C	G	G	C	C	G	G	A	G	A	A	A	G	A	G	C	C	G	G	G	G	A	A	A	A	G	G	G	G	G	G	A	A	A	G	A	A	A	G	G	G	A	A	A	A	A	G	A	G	G	G	A	G	A	A	A	G	A	G	A	A	A	G	G	G	G	G	A	A	G	G	A	A	A	C	A	G	G	G	A	A	A	G	A	C	G	G	A	C	A	A	G	G	A	A	A	G	G	G	A	C	G	G	A	A	G	G	G	G	A	C	A	G	A	A	A	G	A	A	A	A	A	C	C	C	G	G	G	G	G	G	A	G	A	G	A	G	G	G	A	G	A	A	G	G	0	0	A	A	G	G	A	A	A	A	C	C	A	A	A	G	G	G	G	G	A	A	A	G	A	G	G	G	A	A	A	C	A	G	A	G	C	C	A	G	A	A	G	G	A	A	A	G	A	G	A	A	G	G	A	G	A	G	A	G	A	C	A	G	C	C	G	G	A	G	A	C	A	A	C	C	A	A	A	A	A	G	C	C	G	G	A	G	C	C	0	0	A	G	A	G	A	A	G	G	A	G	G	G	A	G	A	G	A	G	C	C	G	G	A	A	A	G	A	G	G	G	G	G	A	A	G	G	G	G	A	A	G	G	A	A	G	G	A	G	A	G	A	G	G	G	A	G	A	A	G	G	A	G	G	G	A	A	A	G	A	A	G	G	A	G	A	G	G	G	C	C	A	G	A	A	G	G	A	G	A	G	A	A	A	A	C	C	G	G	A	A	G	G	A	G	G	G	A	G	A	A	G	G	A	G	A	G	A	G	A	G	A	G	A	G	G	G	A	G	A	C	G	G	G	G	G	G	A	G	A	G	G	G	A	G	A	G	A	A	A	C	A	G	A	G	A	G	A	C	A	A	A	G	A	C	G	G	G	G	G	G	A	G	G	G	A	G	G	G	A	A	A	G	A	A	C	C	A	G	A	G	G	G	A	G	A	G	A	G	A	G	A	A	A	A	A	A	A	G	G	G	A	A	A	C	A	G	A	G	G	G	0	0	A	A	A	A	G	G	A	A	G	G	G	G	G	G	G	G	A	A	A	A	A	A	C	C	G	G	A	C	G	G	A	A	0	0	G	G	A	A	G	G	A	A	A	A	G	G	G	G	G	G	A	A	A	A	A	A	A	A	G	G	C	C	A	C	A	A	G	G	A	G	A	A	A	A	G	G	A	A	G	G	A	A	C	C	A	G	A	A	G	G	G	G	A	G	G	G	A	A	A	A	A	A	A	A	A	A	A	A	G	G	A	A	G	G	G	G	A	A	A	G	A	A	G	G	A	A	C	C	A	A	G	G	A	A	G	G	G	G	G	G	A	A	G	G	A	A	A	A	A	A	G	G	G	G	G	G	G	G	A	A	A	A	G	G	G	G	G	G	A	G	A	A	A	A	A	A	A	A	G	G	A	G	A	A	G	G	C	C	A	A	A	A	A	G	A	G	G	G	A	G	A	G	G	G	G	G	C	C	G	G	G	G	A	G	G	G	A	A	A	A	C	C	A	A	C	C	G	G	A	G	A	G	A	G	A	A	G	G	G	G	A	G	G	G	A	G	A	A	G	G	A	A	A	G	A	A	A	A	G	G	A	A	C	C	A	A	A	A	A	A	G	G	G	G	A	G	A	A	A	G	A	G	C	C	A	G	A	G	C	C	G	G	A	G	G	G	A	C	G	G	G	G	A	G	A	G	A	A	A	G	A	G	A	A	A	A	G	G	C	C	G	G	A	G	G	G	G	G	G	G	A	G	A	A	A	A	G	G	A	G	A	C	A	A	A	G	A	C	A	G	A	A	G	G	C	C	A	A	G	G	G	G	A	C	A	G	G	G	G	G	A	A	A	A	G	G	G	G	G	G	A	A	C	C	A	G	C	C	A	G	G	G	G	G	G	G	A	G	G	G	G	G	C	C	A	A	G	G	A	A	G	G	G	G	G	G	G	G	A	A	A	A	A	A	G	G	A	A	A	A	G	G	G	G	A	A	G	G	A	G	A	A	A	A	G	G	G	G	A	G	A	A	A	A	A	A	A	A	A	G	A	A	A	G	G	G	A	C	A	A	G	G	G	G	G	G	A	A	A	A	G	G	A	A	A	A	G	G	G	G	G	G	A	A	A	A	G	G	0	0	C	C	G	G	G	G	A	A	A	A	G	G	A	A	G	G	A	A	A	A	A	A	G	G	G	G	G	G	A	A	A	A	C	C	G	G	G	G	A	G	A	G	A	A	G	G	G	G	A	G	A	A	A	A	A	G	G	G	G	G	C	C	C	C	G	G	G	G	G	G	G	G	G	G	A	G	A	G	A	A	A	A	A	A	A	G	A	A	G	G	A	G	A	G	G	G	A	G	A	G	A	G	A	G	A	G	A	C	A	G	G	G	G	G	A	G	A	G	A	A	G	G	A	A	A	G	A	A	G	G	A	A	A	G	G	G	G	G	G	G	G	G	G	G	A	A	G	G	A	G	A	A	A	A	G	G	G	G	C	C	A	A	A	G	A	G	A	A	G	G	A	G	A	A	A	G	G	G	G	G	A	G	A	G	G	G	A	G	A	G	G	G	A	A	G	G	A	G	G	G	G	G	A	A	G	G	A	G	A	A	A	G	A	G	A	A	A	G	A	A	A	A	A	A	G	G	A	G	A	G	G	G	G	G	A	G	G	G	A	C	G	G	A	G	A	G	G	G	C	C	G	G	A	G	G	G	G	G	G	G	G	G	A	A	C	C	G	G	G	G	A	A	A	A	A	C	G	G	0	0	C	C	G	G	A	G	G	G	G	G	G	G	G	G	A	G	A	G	G	G	A	A	G	G	A	G	A	A	A	A	C	C	A	A	G	G	G	G	G	G	G	G	G	G	G	G	G	G	A	G	A	A	G	G	C	C	G	G	A	A	0	0	A	A	A	A	A	G	G	G	A	G	G	G	G	G	A	G	A	A	A	G	A	G	G	G	A	G	A	A	A	C	A	A	A	G	A	A	G	G	A	G	A	G	A	G	A	C	G	G	A	G	A	A	C	C	G	G	A	G	A	A	A	G	G	G	A	G	A	A	A	G	A	A	G	G	C	C	C	C	A	A	G	G	A	A	G	G	G	G	C	C	A	A	G	G	G	G	A	A	G	G	A	G	A	C	A	A	G	G	G	G	A	G	G	G	A	G	A	A	G	G	G	G	G	G	A	A	G	G	A	G	A	G	G	G	G	G	C	C	G	G	G	G	G	G	G	G	G	G	A	G	G	G	A	A	A	G	A	G	A	G	A	A	A	A	A	G	G	G	C	C	G	G	C	C	G	G	G	G	A	A	G	G	A	A	C	C	A	A	G	G	G	G	G	G	G	G	A	A	G	G	A	A	G	G	G	G	A	C	G	G	G	G	A	G	G	G	A	A	C	C	G	G	A	C	A	G	C	C	C	C	A	A	A	G	A	G	A	G	A	A	A	G	G	G	A	G	A	G	G	G	A	C	A	G	A	G	A	G	A	C	G	G	A	A	A	C	0	0	A	A	A	A	A	A	A	C	A	C	A	A	A	A	G	G	C	C	A	G	G	G	A	G	A	G	A	G	C	C	G	G	A	G	C	C	A	A	A	A	G	G	A	G	G	G	G	G	A	A	G	G	A	C	A	G	A	G	A	A	A	A	G	G	G	G	A	A	C	C	G	G	A	C	A	G	G	G	G	G	G	G	A	G	A	C	G	G	A	A	G	G	G	G	A	C	A	A	A	G	G	G	G	G	G	G	A	G	G	G	A	C	G	G	A	C	A	G	A	G	C	C	G	G	A	A	G	G	G	G	A	A	G	G	A	A	G	G	A	A	C	C	A	A	A	A	A	A	G	G	G	G	A	G	G	G	G	G	A	A	A	A	A	G	G	G	C	C	A	A	G	G	A	G	A	G	A	G	A	G	A	G	A	G	G	G	G	G	A	A	G	G	G	G	A	A	G	G	A	G	A	G	G	G	C	C	G	G	A	A	A	G	0	0	A	G	C	C	A	A	A	G	G	G	A	A	G	G	A	G	A	A	A	G	A	G	A	G	G	G	A	G	A	G	A	A	G	G	G	G	G	G	C	C	G	G	G	G	A	G	A	A	A	G	C	C	A	A	G	G	A	G	G	G	A	G	A	A	A	A	C	C	A	G	G	G	A	A	A	A	A	G	G	G	A	G	G	G	A	G	G	G	A	A	A	G	A	C	A	A	G	G	G	G	A	G	A	G	G	G	G	G	A	A	G	G	G	G	A	A	G	G	A	G	G	G	C	C	A	A	G	G	A	A	G	G	A	A	A	A	A	A	A	G	G	G	A	A	G	G	A	G	A	A	A	A	A	G	A	C	G	G	A	G	G	G	G	G	A	A	A	A	G	G	G	G	G	G	G	G	A	A	G	G	A	A	A	A	C	C	G	G	A	A	A	A	A	A	A	A	A	A	C	C	G	G	G	G	G	G	A	A	G	G	A	G	G	G	A	A	A	A	A	A	G	G	A	A	G	G	A	A	G	G	G	G	G	G	A	A	A	A	A	A	G	G	A	A	A	A	G	G	A	A	G	G	A	G	G	G	G	G	A	A	A	A	A	G	G	G	A	A	G	G	A	G	A	G	G	G	A	G	A	A	A	A	C	C	G	G	A	G	G	G	G	G	G	G	G	G	A	A	G	G	G	G	A	A	A	A	A	A	G	G	G	G	A	A	G	G	G	G	A	A	A	A	G	G	G	G	A	A	G	G	G	G	G	G	C	C	G	G	G	G	A	A	G	G	C	C	G	G	G	G	A	A	A	A	A	A	G	G	A	A	G	G	G	G	A	A	A	A	G	G	G	G	G	G	G	G	G	G	G	G	G	G	A	A	A	A	A	A	G	G	A	A	A	A	G	G	A	G	A	A	G	G	G	G	A	G	G	G	A	G	G	G	A	A	C	C	G	G	A	G	A	G	A	C	A	C	G	G	A	G	A	A	G	G	G	G	G	G	A	A	G	G	A	G	G	G	G	G	A	G	C	C	A	C	A	C	A	G	A	G	A	G	G	G	G	G	A	G	G	G	A	A	A	G	A	G	A	C	A	A	G	G	A	G	A	C	A	A	A	A	A	G	G	G	G	G	G	G	G	G	A	C	A	C	G	G	A	A	G	G	A	A	G	G	G	G	G	G	G	G	A	A	G	G	A	G	A	C	G	G	A	A	A	A	G	G	A	A	A	A	A	A	A	G	G	G	0	0	A	A	A	A	G	G	A	A	G	G	A	G	A	G	G	G	A	A	A	A	A	G	A	A	G	G	G	G	C	C	C	C	G	G	A	A	A	A	C	C	A	A	A	A	G	G	A	A	A	A	G	G	G	G	G	G	A	A	A	A	A	A	A	G	A	G	A	G	A	A	G	G	A	A	A	A	A	A	G	G	0	0	A	G	G	G	A	G	G	G	A	G	G	G	A	C	A	C	A	G	G	G	A	A	G	G	A	A	A	A	A	A	G	G	A	A	A	A	A	A	A	A	G	G	G	G	A	A	G	G	A	A	G	G	G	G	A	A	G	G	A	A	G	G	G	G	G	G	A	A	G	G	A	A	A	G	G	G	G	G	G	G	G	G	A	G	A	A	G	G	G	G	G	G	G	G	G	G	G	G	G	G	A	G	G	G	A	C	G	G	G	G	A	A	A	C	A	G	A	A	A	A	G	G	G	G	A	A	A	G	G	G	G	G	A	A	A	A	G	G	A	A	A	A	A	A	A	A	A	A	A	A	A	A	A	A	G	G	G	G	A	A	A	G	G	G	A	A	A	A	A	A	G	G	A	A	G	G	A	A	A	A	G	G	A	A	G	G	G	G	A	A	G	G	A	A	A	A	A	A	G	G	A	A	G	G	G	G	A	A	A	A	C	C	A	A	G	G	G	G	A	A	G	G	G	G	A	A	A	A	A	A	G	G	G	G	A	A	A	A	A	A	A	A	C	C	G	G	G	G	A	A	C	C	G	G	G	G	A	A	G	G	C	C	G	G	G	G	G	G	G	G	A	A	A	A	A	A	G	G	A	A	A	A	A	A	A	A	G	G	A	G	G	G	C	C	G	G	A	A	G	G	G	G	G	G	A	A	A	A	A	A	G	G	G	G	G	G	G	G	G	G	A	A	G	G	A	A	A	A	G	G	C	C	G	G	G	G	A	A	G	G	A	A	A	A	G	G	G	G	A	A	G	G	A	C	G	G	A	G	G	G	A	G	A	A	G	G	G	G	A	C	A	A	A	G	G	G	A	G	G	G	G	G	G	G	G	G	A	G	G	G	G	G	A	G	A	C	A	G	A	G	A	C	G	G	G	G	G	G	C	C	A	G	G	G	A	G	A	G	G	G	A	C	A	A	G	G	A	A	A	A	G	G	A	A	G	G	G	G	A	G	A	A	A	C	G	G	A	A	G	G	A	G	A	G	G	G	A	A	G	G	A	A	G	G	A	A	C	C	A	A	A	A	A	A	A	G	G	G	A	A	A	A	A	A	A	G	A	G	G	G	A	G	C	C	A	A	C	C	A	A	A	A	A	A	A	A	G	G	G	G	A	A	G	G	A	G	A	A	G	G	A	G	G	G	G	G	A	G	G	G	A	A	G	G	A	G	A	G	G	G	A	A	C	C	A	G	A	C	A	A	A	G	A	A	A	A	A	A	A	G	G	G	0	0	A	G	A	G	A	G	A	G	G	G	A	G	G	G	A	G	A	A	A	C	A	A	A	G	A	G	A	A	A	G	G	G	A	G	A	A	G	G	A	A	A	A	G	G	A	G	0	0	A	A	G	G	A	A	C	C	G	G	A	G	A	G	A	A	G	G	G	G	A	G	A	A	C	C	A	A	A	A	A	A	A	A	G	G	A	A	A	A	C	C	0	0	G	G	A	A	A	A	G	G	G	G	C	C	G	G	A	G	G	G	A	G	A	A	A	G	A	G	G	G	G	G	A	A	A	A	C	C	G	G	A	G	G	G	G	G	G	G	A	A	G	G	G	G	A	C	A	C	A	G	G	G	A	A	A	G	A	A	G	G	G	G	A	A	A	A	A	G	A	C	A	C	A	A	A	G	G	G	A	C	A	G	A	A	C	C	G	G	G	G	G	G	A	A	A	C	A	A	G	G	A	G	G	G	A	A	A	A	G	G	A	G	G	G	G	G	A	A	A	A	A	A	G	G	A	A	G	G	G	G	A	A	A	G	G	G	G	G	A	A	A	G	A	A	A	G	G	G	G	G	A	G	A	A	A	G	A	G	G	G	G	G	A	A	A	G	G	G	G	G	G	G	G	G	G	G	A	G	A	G	C	C	A	C	G	G	A	G	A	A	A	G	0	0	A	A	A	G	A	G	A	G	G	G	G	G	A	C	G	G	A	G	A	A	A	G	A	A	A	G	A	G	A	G	G	G	C	C	G	G	A	C	G	G	A	C	A	A	G	G	A	A	G	G	A	G	A	A	A	G	G	G	A	A	G	G	A	A	G	G	A	A	G	G	A	A	G	G	A	C	A	A	G	G	A	G	C	C	G	G	A	G	G	G	G	G	A	A	A	A	A	G	A	A	A	G	A	G	A	G	C	C	A	G	G	G	A	A	A	C	A	G	A	G	A	A	C	C	A	A	G	G	G	G	G	G	A	G	G	G	G	G	A	A	G	G	A	G	A	A	A	A	G	G	A	G	C	C	G	G	G	G	A	A	A	A	G	G	0	0	G	G	G	G	G	G	C	C	A	C	A	G	A	A	A	C	G	G	G	G	G	G	A	G	A	A	G	G	A	A	G	G	G	G	A	G	A	A	G	G	G	G	G	G	A	A	A	C	A	G	A	G	A	G	G	G	A	G	A	A	A	A	A	A	A	A	A	A	A	A	G	G	A	A	A	A	G	G	G	G	G	G	A	A	C	C	A	G	G	G	G	G	G	G	G	G	G	G	A	A	G	G	G	G	A	A	G	G	G	G	C	C	A	G	A	A	G	G	A	A	G	G	C	C	A	A	G	G	A	A	G	G	G	G	A	A	G	G	A	G	G	G	A	A	G	G	A	A	G	G	G	G	C	C	G	G	G	G	G	G	A	A	A	A	A	A	G	G	A	A	C	C	A	A	G	G	G	G	G	G	G	G	A	A	A	A	A	A	A	A	G	G	G	G	G	G	C	C	C	C	A	A	G	G	G	G	A	A	A	A	A	G	A	G	G	G	A	A	A	A	A	C	A	A	A	A	A	G	G	G	A	G	G	G	A	G	A	A	A	A	A	C	G	G	A	G	G	G	A	G	G	G	G	G	A	A	A	C	G	G	A	A	G	G	A	G	G	G	G	G	A	G	G	G	A	A	G	G	A	A	G	G	A	A	A	A	G	G	A	A	G	G	A	G	C	C	G	G	G	G	G	G	A	A	A	G	A	A	A	A	G	G	A	A	A	G	G	G	A	A	G	G	G	G	G	G	A	G	A	G	A	A	A	G	G	G	C	C	A	C	A	G	A	G	C	C	A	G	A	A	A	A	A	A	A	A	A	G	A	A	A	A	A	G	G	G	G	G	A	G	G	G	C	C	A	G	A	G	G	G	C	C	A	G	G	G	G	G	A	G	C	C	G	G	G	G	A	C	A	A	G	G	A	A	A	A	C	C	A	A	G	G	G	G	G	G	C	C	A	A	G	G	A	G	A	A	G	G	A	G	A	A	A	G	A	G	G	G	A	C	A	A	A	A	G	G	A	A	C	C	A	A	A	A	A	A	A	A	G	G	A	A	A	A	A	A	A	A	A	A	G	G	G	G	G	G	G	G	A	G	A	G	G	G	A	A	A	G	A	A	A	G	A	A	A	A	C	C	G	G	C	C	A	A	A	G	G	G	A	C	A	A	G	G	G	G	A	A	A	A	A	A	G	G	G	G	A	G	A	A	G	G	A	A	A	G	G	G	A	A	A	G	A	G	A	G	A	G	C	C	G	G	G	G	A	G	A	A	A	G	G	G	A	G	G	G	G	G	G	G	A	A	A	A	A	A	A	A	A	G	A	G	A	A	A	G	A	G	G	G	A	C	A	A	A	A	A	G	A	G	G	G	A	A	G	G	A	A	A	A	A	A	A	G	A	A	A	G	G	G	A	C	A	A	A	A	A	A	C	C	A	A	G	G	A	G	G	G	A	G	A	C	A	G	A	G	A	G	A	G	A	A	G	G	A	A	G	G	A	C	G	G	A	G	G	G	A	C	A	A	A	A	A	A	G	G	A	A	A	G	G	G	G	G	G	G	G	G	C	C	A	G	G	G	C	C	G	G	G	G	G	G	G	G	G	G	G	G	G	G	G	G	A	A	G	G	G	G	A	G	A	A	C	C	G	G	G	G	A	G	A	A	A	A	A	C	A	A	G	G	A	G	G	G	A	A	A	A	A	G	A	A	G	G	0	0	G	G	A	A	G	G	G	G	A	G	A	G	G	G	G	G	A	A	A	A	0	0	G	G	G	G	G	G	A	A	G	G	A	A	G	G	G	G	G	G	A	A	A	A	A	A	G	G	G	G	A	G	A	G	A	A	A	G	A	G	G	G	A	G	G	G	A	G	A	C	A	G	G	G	A	C	A	G	A	G	A	G	A	A	A	G	A	G	A	A	C	C	A	G	A	A	A	A	A	G	A	G	A	C	A	A	G	G	A	A	A	A	G	G	C	C	A	A	A	A	G	G	G	G	C	C	A	G	A	A	A	G	G	G	A	A	A	G	A	A	G	G	G	G	A	C	A	A	A	G	A	G	A	A	A	G	A	A	A	C	A	A	A	G	A	A	A	A	A	A	G	G	A	A	A	G	G	G	C	C	A	C	A	G	A	G	G	G	A	G	A	C	A	G	A	A	A	A	A	G	A	A	A	A	A	G	A	A	A	A	A	G	A	G	A	A	A	A	C	C	A	A	A	G	A	G	A	G	A	A	A	G	A	A	A	A	G	G	A	G	A	C	A	G	G	G	G	G	A	A	G	G	G	G	A	G	G	G	A	A	A	A	A	G	G	G	G	G	G	G	A	A	G	G	A	A	G	G	G	G	A	A	G	G	A	G	G	G	G	G	G	G	A	G	G	G	A	C	A	A	A	G	G	G	G	G	A	G	G	G	A	A	A	A	A	C	A	G	G	G	C	C	A	A	A	A	A	A	A	G	A	A	G	G	A	A	G	G	G	G	G	G	A	A	A	A	A	G	G	G	A	C	A	A	A	A	A	G	A	A	G	G	A	A	G	G	A	A	A	A	G	G	C	C	G	G	A	G	A	G	A	A	A	C	A	A	A	G	G	G	G	G	A	G	A	A	A	G	G	G	A	C	C	C	G	G	A	C	G	G	A	G	A	G	A	G	G	G	A	A	G	G	C	C	A	G	A	A	A	G	G	G	A	G	C	C	A	G	A	G	G	G	A	C	A	A	G	G	A	A	G	G	A	A	G	G	C	C	A	A	A	A	A	A	G	G	C	C	A	A	A	A	A	A	G	G	A	G	G	G	A	A	G	G	G	G	G	G	A	G	A	C	A	G	C	C	A	C	A	A	A	G	A	A	G	G	G	G	G	G	A	A	A	G	G	G	A	C	A	A	A	A	A	A	G	G	G	G	A	A	A	A	G	G	G	G	G	G	G	G	0	0	A	A	G	G	A	G	A	A	A	A	A	A	A	A	A	G	A	G	A	A	A	A	G	G	A	A	G	G	A	G	A	A	G	G	A	G	A	G	A	A	A	A	A	A	G	G	G	G	A	C	A	C	A	G	G	G	G	G	G	G	A	A	G	G	G	G	G	G	G	G	A	A	A	A	C	C	G	G	A	A	A	A	A	A	G	G	A	A	A	G	A	G	A	G	A	G	A	A	A	G	G	G	A	G	A	A	A	A	A	G	C	C	G	G	A	G	A	G	A	G	0	0	A	A	G	G	A	G	G	G	A	A	A	A	A	G	G	G	A	A	G	G	A	A	A	A	A	A	A	A	A	A	C	C	G	G	A	G	C	C	C	C	A	G	A	G	A	G	A	G	A	G	A	A	G	G	A	A	A	G	A	G	A	G	A	A	A	A	A	A	A	G	A	A	G	G	A	G	A	A	A	A	A	G	G	G	C	C	A	G	G	G	A	A	A	G	G	G	A	A	A	A	A	G	A	C	A	A	G	G	G	G	A	A	G	G	A	G	A	G	A	A	A	A	A	A	G	G	A	A	A	A	C	C	A	A	C	C	C	C	G	G	A	G	A	C	G	G	A	A	A	A	G	G	G	G	G	G	C	C	G	G	G	G	G	G	A	C	G	G	C	C	A	A	G	G	A	G	A	G	G	G	G	G	A	A	A	A	A	G	A	G	A	G	A	A	G	G	A	A	G	G	G	G	A	C	A	A	A	A	A	G	A	A	A	C	G	G	A	G	G	G	A	G	A	G	G	G	A	A	A	G	A	A	A	G	A	A	G	G	G	G	A	G	A	G	G	G	A	G	G	G	G	G	C	C	A	G	C	C	G	G	A	G	A	C	A	G	G	G	A	C	G	G	G	G	A	A	G	G	G	G	C	C	A	A	G	G	G	G	C	C	A	A	G	G	A	A	G	G	G	G	G	G	A	A	A	A	A	A	G	G	G	G	A	A	A	A	G	G	A	A	A	G	A	A	A	A	A	A	G	G	G	G	A	A	G	G	G	G	A	A	G	G	A	A	A	G	A	G	G	G	C	C	A	G	A	A	G	G	A	G	A	A	G	G	C	C	C	C	G	G	A	C	G	G	A	G	G	G	A	A	G	G	A	G	A	C	A	G	G	G	G	G	A	A	A	A	A	A	A	A	A	G	A	C	A	A	A	G	A	G	G	G	G	G	A	G	A	A	A	A	A	A	A	A	A	G	A	G	0	0	A	G	G	G	C	C	G	G	A	G	G	G	A	G	A	G	C	C	A	A	G	G	A	A	A	G	G	G	G	G	A	G	A	A	A	G	A	A	G	G	A	C	G	G	G	G	A	A	A	G	G	G	G	G	A	C	A	G	G	G	G	G	G	G	G	G	G	G	A	G	G	G	G	G	A	A	G	G	G	G	A	G	G	G	A	A	A	A	G	G	G	G	G	G	A	A	A	A	C	C	A	C	G	G	A	A	A	A	A	G	A	A	A	A	G	G	A	A	A	A	A	G	A	G	A	G	0	0	A	A	G	G	G	G	A	A	A	A	A	A	C	C	G	G	A	A	C	C	A	A	G	G	A	A	A	A	G	G	C	C	A	A	G	G	A	A	G	G	C	C	A	A	G	G	G	G	C	C	A	A	G	G	A	A	G	G	A	A	G	G	G	G	A	A	G	G	A	A	G	G	G	G	A	A	A	A	A	A	A	G	A	A	A	G	G	G	A	G	A	G	G	G	G	G	A	G	G	G	G	G	C	C	A	G	A	A	G	G	A	A	A	A	A	A	G	G	A	A	A	A	A	G	A	A	G	G	G	G	A	A	A	G	G	G	G	G	A	G	A	G	A	C	A	A	G	G	G	G	G	G	G	G	A	G	A	A	G	G	C	C	A	A	A	A	A	A	G	G	G	G	A	G	C	C	A	A	G	G	A	G	A	A	A	A	G	G	A	G	G	G	G	G	G	G	G	G	A	G	A	G	G	G	A	A	A	A	A	G	G	G	A	G	A	G	A	A	A	A	A	G	G	G	A	G	G	G	A	G	A	G	A	C	G	G	A	G	A	A	G	G	G	G	A	A	G	G	A	A	A	A	A	A	A	A	A	A	A	A	G	G	G	G	C	C	G	G	A	A	C	C	G	G	A	A	G	G	A	A	G	G	A	A	G	G	A	A	A	A	G	G	G	G	A	A	G	G	A	A	A	A	A	C	G	G	G	G	G	G	G	G	G	G	C	C	A	A	G	G	A	G	C	C	A	A	A	A	A	G	A	G	G	G	A	A	G	G	G	G	A	G	C	C	A	G	G	G	A	A	A	A	A	C	A	A	A	C	A	G	A	G	A	A	A	G	G	G	A	A	A	A	A	A	A	G	0	0	A	A	A	C	G	G	G	G	A	A	A	A	C	C	G	G	G	G	A	G	G	G	G	G	G	G	G	G	G	G	A	A	G	G	A	G	A	G	A	A	C	C	A	G	G	G	A	G	G	G	A	A	0	0	A	G	A	A	C	C	G	G	G	G	A	G	A	G	A	A	A	G	A	A	A	G	A	G	A	A	C	C	A	G	A	G	C	C	G	G	C	C	G	G	A	A	G	G	G	G	G	G	G	G	A	A	A	A	G	G	G	G	G	G	A	A	A	A	A	A	G	G	C	C	G	G	G	G	0	0	G	G	G	G	A	A	A	A	A	A	G	G	G	G	A	A	A	A	A	A	A	A	A	A	G	G	G	G	C	C	A	A	G	G	A	A	G	G	A	G	G	G	A	G	A	G	G	G	G	G	G	G	A	C	G	G	G	G	A	A	G	G	G	G	A	A	G	G	C	C	G	G	C	C	G	G	G	G	G	G	G	G	A	C	A	A	A	G	A	A	G	G	0	0	A	A	A	A	A	A	G	G	G	G	G	G	G	G	G	G	A	G	A	A	A	G	A	A	C	C	A	A	A	A	C	C	A	A	G	G	A	A	A	A	G	G	A	A	A	A	A	A	A	G	A	A	A	C	A	A	A	G	C	C	A	A	A	A	A	A	G	G	A	A	G	G	C	C	0	0	A	A	G	G	A	C	A	A	A	G	A	A	A	A	G	G	G	G	G	G	A	G	G	G	G	G	G	G	A	G	G	G	A	A	G	G	A	A	A	G	G	G	A	A	A	G	A	A	A	A	A	A	G	G	G	G	G	G	A	A	C	C	G	G	A	A	A	A	G	G	A	G	A	A	G	G	G	G	G	G	G	G	G	G	G	G	A	A	G	G	A	A	A	A	A	C	G	G	G	G	G	G	A	A	G	G	C	C	A	A	A	G	C	C	G	G	G	G	A	A	G	G	G	G	A	G	G	G	A	A	A	G	G	G	G	G	A	A	A	G	G	G	G	G	A	A	G	G	A	A	G	G	A	A	G	G	G	G	A	G	A	C	A	G	G	G	A	A	A	A	G	G	A	G	A	A	A	G	A	A	G	G	G	G	A	A	G	G	G	G	A	G	A	C	G	G	A	A	G	G	A	A	G	G	A	A	A	G	A	G	G	G	G	G	C	C	A	G	G	G	G	G	G	G	A	G	G	G	G	G	G	G	C	C	A	G	G	G	A	A	A	G	A	C	G	G	G	G	A	G	A	G	G	G	A	G	A	A	A	G	A	A	G	G	A	A	G	G	C	C	A	A	A	A	A	G	A	A	A	A	G	G	G	G	G	G	G	G	G	G	A	A	A	A	A	A	G	G	G	G	G	G	A	G	G	G	A	G	A	G	C	C	G	G	A	A	C	C	C	C	C	C	A	A	G	G	G	G	A	A	A	G	A	A	G	G	A	A	A	A	A	G	C	C	A	G	G	G	G	G	A	A	A	A	A	G	A	G	A	G	G	G	A	G	G	G	A	A	G	G	G	G	A	G	G	G	A	A	A	G	C	C	A	G	A	G	A	G	A	G	G	G	A	G	G	G	A	A	G	G	A	A	A	A	G	G	G	G	A	A	A	G	A	A	A	G	G	G	G	G	A	A	A	G	A	A	A	G	A	G	G	G	A	C	G	G	G	G	A	G	A	C	G	G	A	G	A	G	G	G	G	G	A	G	A	G	A	G	A	C	A	G	A	A	A	A	A	A	G	G	A	A	G	G	G	G	G	G	G	G	A	C	A	A	A	G	G	G	G	G	A	G	A	C	G	G	A	A	A	A	G	G	A	A	G	G	A	A	G	G	A	A	A	A	A	A	A	A	A	A	A	A	A	A	A	A	G	G	G	G	A	A	A	A	G	G	G	G	G	G	G	G	A	A	A	A	G	G	G	G	A	A	A	A	G	G	A	A	G	G	C	C	C	C	A	A	A	A	G	G	A	A	G	G	G	G	G	G	A	A	G	G	G	G	A	A	A	A	A	A	G	G	G	G	A	G	C	C	G	G	A	A	A	A	C	C	G	G	G	G	G	G	A	A	A	A	G	G	A	A	A	A	A	A	G	G	G	G	G	G	A	A	A	A	C	C	A	A	A	A	A	G	A	G	G	G	G	G	A	A	G	G	A	G	C	C	0	0	A	A	A	C	G	G	A	A	A	G	A	A	G	G	A	G	G	G	A	A	A	G	G	G	A	G	A	C	G	G	G	G	A	G	C	C	A	G	C	C	G	G	G	G	A	A	G	G	A	A	G	G	G	G	A	A	A	A	A	G	A	A	A	A	A	G	G	G	G	G	A	G	G	G	G	G	A	A	A	G	A	G	A	C	A	G	A	G	A	G	A	G	C	C	G	G	G	G	A	A	A	A	A	C	A	A	A	G	A	A	A	G	C	C	A	C	A	A	A	G	A	G	G	G	A	G	A	G	A	A	A	C	A	A	A	G	A	G	A	G	A	G	A	G	A	A	A	G	A	G	A	G	G	G	A	A	A	G	A	A	A	G	A	G	A	A	G	G	A	A	A	G	A	A	A	A	A	G	A	A	G	G	G	G	A	C	C	C	C	C	G	G	A	G	G	G	C	C	G	G	A	A	G	G	A	A	G	G	A	G	A	G	G	G	A	A	C	C	A	A	C	C	A	A	G	G	A	G	G	G	A	C	A	A	C	C	C	C	A	A	A	C	A	A	G	G	A	C	A	G	A	G	A	A	A	G	G	G	A	C	A	G	A	G	C	C	A	A	G	G	C	C	A	A	A	G	G	G	A	G	G	G	A	A	G	G	A	A	A	G	A	C	A	A	G	G	G	G	G	G	A	A	A	A	C	C	A	G	G	G	G	G	A	A	A	G	C	C	G	G	A	C	C	C	A	A	A	A	A	A	A	A	A	A	A	G	A	A	A	G	G	G	G	G	A	G	G	G	G	G	A	A	G	G	G	G	A	G	A	A	A	A	G	G	A	A	G	G	A	A	A	G	A	G	A	C	A	G	G	G	A	A	A	A	A	A	G	G	A	G	G	G	A	A	G	G	A	G	C	C	C	C	G	G	A	A	A	A	A	A	A	C	A	A	A	A	A	C	G	G	A	A	G	G	G	G	A	G	A	G	A	A	G	G	G	G	G	G	C	C	A	A	A	A	A	A	A	A	A	A	A	A	G	G	A	A	C	C	A	G	G	G	A	C	A	C	A	C	G	G	G	G	A	G	A	A	A	A	A	G	A	A	A	A	A	G	A	A	A	G	A	A	G	G	A	G	A	G	A	G	G	G	G	G	G	G	C	C	A	A	G	G	A	A	G	G	A	A	G	G	G	G	A	G	G	G	A	A	A	G	A	G	C	C	G	G	G	G	A	C	G	G	G	G	A	A	A	A	A	A	A	G	G	G	A	G	A	G	A	G	A	A	G	G	G	G	A	A	G	G	A	A	A	G	A	A	A	A	C	C	G	G	G	G	A	C	G	G	A	A	A	A	A	G	G	G	A	G	A	C	A	G	A	G	G	G	G	G	A	G	A	G	A	A	A	C	A	A	A	A	G	G	G	G	A	G	A	G	A	A	C	C	A	A	G	G	A	A	G	G	A	G	G	G	A	G	A	A	A	G	G	G	A	C	A	G	G	G	A	A	C	C	G	G	G	G	G	G	G	G	G	G	A	A	G	G	A	A	G	G	G	G	A	C	A	A	A	A	A	A	A	A	A	G	C	C	A	A	0	0	G	G	G	G	G	G	C	C	G	G	G	G	A	A	A	A	A	A	A	G	G	G	G	G	A	C	G	G	C	C	G	G	A	C	A	G	A	G	A	G	G	G	A	G	A	G	A	C	G	G	C	C	A	A	C	C	A	C	G	G	C	C	G	G	A	C	G	G	A	G	G	G	A	A	A	A	A	A	A	C	G	G	A	A	A	G	0	0	A	G	A	A	A	A	G	G	C	C	G	G	A	G	A	A	A	A	A	A	G	G	G	G	A	G	G	G	A	A	A	A	A	A	A	A	A	A	A	G	0	0	G	G	A	A	A	G	G	G	G	G	A	G	A	G	A	A	A	A	A	A	A	A	A	A	A	A	G	G	G	G	G	G	A	A	A	A	G	G	A	A	A	A	A	A	A	A	G	G	G	G	A	A	G	G	A	A	A	A	G	G	A	A	A	A	A	C	A	G	A	A	C	C	A	A	C	C	A	A	A	A	C	C	A	G	A	A	A	A	A	A	A	G	A	G	G	G	A	G	A	A	A	C	A	G	G	G	A	A	G	G	A	A	G	G	A	A	A	A	A	C	G	G	A	A	A	A	G	G	A	A	G	G	A	G	G	G	A	A	A	A	G	G	A	A	A	A	G	G	G	G	G	G	A	A	G	G	A	A	A	G	A	A	A	A	A	G	G	G	A	G	A	A	0	0	A	G	A	C	A	A	G	G	A	A	G	G	G	G	A	A	C	C	A	G	G	G	G	G	A	A	A	A	A	A	A	G	A	A	G	G	G	G	G	G	A	G	A	A	A	G	G	G	A	G	A	A	G	G	A	A	A	G	A	A	C	C	G	G	A	A	A	G	A	G	C	C	A	C	A	G	A	A	A	G	G	G	A	C	A	G	A	G	A	C	A	A	G	G	A	A	G	G	A	G	A	A	A	G	A	A	C	C	G	G	A	A	C	C	A	A	A	G	A	G	G	G	G	G	A	A	G	G	A	A	G	G	A	A	A	A	G	G	A	A	G	G	A	A	A	C	A	G	G	G	G	G	A	A	G	G	G	G	A	A	A	A	G	G	G	G	A	A	G	G	G	G	G	G	G	G	A	A	G	G	C	C	G	G	G	G	A	G	A	G	A	G	A	G	A	A	A	A	G	G	G	G	G	G	G	G	A	G	G	G	G	G	A	G	A	A	G	G	A	G	C	C	A	A	G	G	A	A	G	G	0	0	A	G	G	G	A	G	A	A	G	G	G	G	A	G	A	A	A	G	A	C	G	G	A	G	A	A	A	G	C	C	A	G	A	G	A	A	G	G	G	G	G	G	A	G	G	G	G	G	A	A	A	G	A	G	A	A	A	G	A	G	A	G	G	G	A	A	G	G	A	A	A	A	G	G	A	A	A	A	A	C	C	C	A	C	A	G	C	C	A	A	A	A	A	A	A	G	G	G	C	C	A	G	G	G	A	A	A	C	G	G	A	A	G	G	G	G	A	G	C	C	A	G	A	A	G	G	A	A	C	C	A	G	A	C	A	G	A	G	A	A	G	G	A	A	A	A	A	A	A	A	G	G	G	G	A	A	A	G	G	G	A	A	G	G	G	G	0	0	A	G	A	A	A	A	A	A	G	G	G	G	G	G	C	C	A	A	A	A	A	G	A	A	A	G	G	G	A	A	A	A	A	G	G	G	G	G	A	G	G	G	G	G	A	A	A	A	A	C	A	G	A	G	A	C	G	G	G	G	G	G	A	A	A	A	A	A	A	C	A	C	G	G	A	A	G	G	A	G	A	A	A	A	A	A	A	G	A	A	A	C	A	G	G	G	A	A	A	G	A	G	A	G	A	A	G	G	A	G	G	G	G	G	A	G	A	A	A	A	A	C	A	C	A	G	G	G	G	G	A	A	A	A	C	C	A	G	G	G	G	G	A	G	A	G	A	A	A	G	A	A	A	G	G	G	A	A	A	G	A	A	G	G	A	G	A	A	A	G	A	A	G	G	G	G	A	G	A	A	A	G	A	A	G	G	A	A	G	G	G	G	A	A	G	G	G	G	G	G	G	G	A	A	A	A	G	G	A	A	A	A	G	G	G	G	A	A	A	A	G	G	A	A	A	A	A	G	A	A	A	A	G	G	A	A	G	G	G	G	G	G	G	G	G	G	A	A	A	A	G	G	G	G	A	A	A	A	A	A	A	A	A	A	G	G	G	G	A	A	G	G	G	G	G	G	A	A	G	G	A	A	A	A	G	G	A	G	C	C	C	C	G	G	C	C	G	G	A	A	G	G	A	A	G	G	A	A	G	G	G	G	A	A	A	A	G	G	A	A	C	C	A	A	A	A	G	G	G	G	G	G	G	G	A	A	G	G	A	A	A	A	G	G	G	G	A	A	G	G	A	A	A	A	G	G	G	G	A	A	C	C	A	A	G	G	G	G	A	A	A	A	G	G	G	G	A	A	A	A	G	G	G	G	C	C	C	C	A	G	G	G	G	G	A	A	A	A	A	A	A	A	A	A	C	C	A	A	A	A	G	G	A	A	G	G	A	A	G	G	A	A	G	G	A	A	G	G	A	A	C	C	A	A	A	A	G	G	A	A	A	A	A	A	A	G	G	G	G	G	A	A	A	A	A	A	G	G	G	G	G	G	G	G	A	A	A	A	G	G	G	G	G	G	G	G	A	A	A	A	A	A	A	A	A	A	G	G	G	G	G	G	A	A	C	C	C	C	G	G	A	A	0	0	A	A	G	G	G	G	A	A	A	A	G	G	G	G	C	C	A	A	G	G	G	G	A	A	G	G	A	A	C	C	A	A	G	G	G	G	C	C	A	A	A	A	G	G	A	A	G	G	A	G	A	A	G	G	G	G	A	A	A	A	A	A	G	G	G	G	A	A	A	A	C	C	G	G	G	G	A	A	A	A	G	G	A	A	G	G	G	G	A	A	A	A	C	C	G	G	A	A	G	G	A	A	G	G	A	A	G	G	A	A	A	A	A	A	A	A	G	G	G	G	A	A	A	A	A	A	A	A	G	G	G	G	G	G	G	G	C	C	G	G	A	A	A	A	A	A	G	G	A	A	A	A	G	G	G	G	G	G	A	A	G	G	A	A	A	A	G	G	G	G	A	A	G	G	G	G	G	G	A	A	G	G	A	A	C	C	G	G	G	G	G	G	A	A	G	G	A	A	G	G	G	G	A	A	A	A	G	G	A	A	G	G	G	G	G	G	G	G	G	G	A	A	G	G	A	A	A	A	A	A	C	C	G	G	G	G	A	A	G	G	A	A	A	A	A	A	G	G	C	C	A	A	A	A	A	A	A	A	G	G	A	A	A	A	A	A	A	A	C	C	C	C	A	A	A	A	A	A	C	C	A	A	G	G	G	G	C	C	G	G	G	G	A	A	G	G	G	G	G	G	G	G	G	G	G	G	A	A	A	A	G	G	G	G	A	A	G	G	A	A	G	G	G	G	G	G	G	G	G	G	A	A	C	C	A	A	G	G	G	G	G	G	A	A	G	G	G	G	A	A	A	A	A	A	G	G	G	G	A	A	G	G	A	A	G	G	A	A	C	C	A	A	C	C	C	C	A	A	A	A	G	G	A	A	G	G	G	G	A	A	G	G	A	A	G	G	A	A	A	A	C	C	G	G	G	G	G	G	G	G	G	G	A	A	G	G	A	A	G	G	G	G	G	G	A	A	A	A	A	A	A	A	A	A	C	C	G	G	G	G	A	A	G	G	G	G	G	G	A	A	C	C	G	G	A	A	G	G	A	A	A	A	G	G	A	A	A	A	G	G	A	A	G	G	G	G	G	G	C	C	A	A	C	C	G	G	A	A	C	C	A	A	A	A	A	A	C	C	G	G	A	A	G	G	G	G	A	A	A	A	C	C	G	G	G	G	A	A	A	A	C	C	A	A	A	A	C	C	G	G	A	A	A	A	C	C	G	G	A	A	G	G	A	A	A	G	G	G	G	G	G	G	A	A	A	A	A	A	A	G	A	A	A	A	G	G	A	A	C	C	G	G	G	G	A	A	G	G	A	A	G	G	C	C	A	A	C	C	G	G	A	A	A	A	A	A	C	C	A	A	G	G	A	G	G	G	A	A	G	G	A	A	A	A	G	G	A	A	A	G	G	G	G	G	A	A	G	G	A	A	A	A	A	G	A	A	A	A	G	G	A	A	C	C	A	A	G	G	G	G	A	A	G	G	A	A	G	G	G	G	G	G	A	G	A	A	G	G	G	G	C	C	G	G	A	A	A	A	G	G	A	A	G	G	A	A	G	G	A	G	C	C	A	A	A	C	A	A	A	A	A	A	G	G	G	G	A	A	C	C	G	G	G	G	A	A	G	G	A	A	G	G	G	G	C	C	A	A	G	G	A	A	G	G	G	G	A	A	A	A	A	A	A	A	A	A	C	C	A	A	G	G	G	G	G	G	G	G	A	G	G	G	G	G	A	A	G	G	G	G	G	G	G	G	A	A	A	A	C	C	G	G	A	A	G	G	G	G	A	A	A	A	G	G	G	G	A	A	A	A	G	G	G	G	A	A	A	A	G	G	A	A	A	A	C	C	A	A	G	G	G	G	G	G	A	A	A	A	G	G	A	A	G	G	G	G	G	G	G	G	G	G	A	A	A	A	A	A	A	A	G	G	A	A	A	A	A	A	A	A	G	G	A	A	A	G	G	G	G	G	C	C	G	G	A	A	A	A	G	G	G	G	G	G	A	G	G	G	A	G	C	C	G	G	A	A	A	G	G	G	G	G	A	G	A	A	G	G	A	A	G	G	A	A	G	G	G	G	A	G	G	G	A	G	G	G	A	A	G	G	C	C	G	G	A	A	A	A	G	G	A	A	A	A	A	A	A	A	G	G	G	G	C	C	A	G	A	A	G	G	G	G	G	G	G	G	C	C	G	G	G	G	A	A	A	A	A	A	A	A	A	A	A	A	C	C	A	G	A	G	A	G	A	A	A	G	A	C	A	G	A	A	A	G	A	G	A	A	G	G	A	G	A	A	A	G	G	G	G	G	A	G	G	G	G	G	G	G	G	G	A	C	A	A	G	G	A	A	A	G	A	A	A	A	A	G	G	G	G	G	A	A	A	A	A	A	A	A	A	A	C	C	A	A	G	G	A	C	G	G	A	A	A	A	A	G	G	G	A	G	G	G	G	G	A	G	A	A	G	G	A	G	C	C	G	G	A	A	A	G	G	G	G	G	A	A	A	A	G	G	A	A	G	G	A	C	G	G	A	G	A	A	A	A	A	G	A	A	A	G	A	A	A	G	A	A	G	G	A	G	A	A	A	A	G	G	A	A	G	G	G	G	A	C	A	G	A	A	G	G	A	A	A	G	A	G	G	G	A	G	G	G	A	A	G	G	G	G	A	A	G	G	A	A	G	G	G	G	A	A	G	G	G	G	G	G	A	G	G	G	C	C	G	G	G	G	G	G	G	G	A	G	G	G	A	A	A	G	A	G	A	C	A	A	A	A	A	C	0	0	A	G	A	A	0	0	A	G	G	G	A	G	G	G	A	A	A	C	A	G	A	G	G	G	A	C	C	C	G	G	A	G	A	G	A	A	A	A	A	A	A	C	G	G	A	C	G	G	A	A	A	A	A	A	A	G	A	A	G	G	A	A	A	G	G	G	G	G	C	C	A	G	A	C	A	G	G	G	G	G	A	A	A	G	A	A	C	C	G	G	A	A	C	C	G	G	A	A	A	G	A	G	G	G	A	G	A	C	A	G	A	G	A	A	A	G	G	G	A	A	A	G	A	G	G	G	G	G	A	A	G	G	A	A	C	C	A	A	A	G	A	G	G	G	A	A	G	G	A	A	A	A	G	G	A	G	G	G	A	A	A	G	A	G	A	A	G	G	A	C	C	C	G	G	C	C	A	G	A	G	G	G	A	G	G	G	A	G	C	C	G	G	G	G	A	A	G	G	A	A	G	G	A	A	A	A	A	A	G	G	A	A	G	G	G	G	A	A	A	A	C	C	G	G	A	A	A	A	A	A	A	A	A	A	G	G	A	A	A	G	C	C	A	A	A	G	A	A	G	G	A	G	A	A	A	C	A	A	G	G	A	A	G	G	A	A	A	A	A	A	G	G	G	G	C	C	A	A	G	G	G	G	G	G	A	A	G	G	A	G	C	C	A	A	A	G	G	G	A	A	G	G	C	C	G	G	A	A	A	G	G	G	G	G	A	A	T	T	A	C	0	0	C	C	A	C	A	A	G	G	A	A	A	A	A	G	C	C	A	G	A	G	A	A	G	G	G	G	G	G	A	A	A	G	G	G	G	G	G	G	A	G	G	G	A	G	A	A	G	G	G	G	C	C	A	A	G	G	A	A	A	A	A	A	A	G	A	A	G	G	A	G	A	A	A	A	A	A	G	G	G	G	G	G	A	A	A	A	G	G	G	G	A	A	A	A	C	C	A	A	A	G	A	A	G	G	A	A	G	G	A	A	A	A	A	A	A	A	A	A	G	G	G	G	A	A	C	C	G	G	C	C	0	0	A	G	A	A	A	A	A	A	A	A	G	G	A	A	A	A	A	A	A	G	G	G	A	C	A	A	A	G	A	G	A	G	A	G	A	A	G	G	G	G	G	G	G	G	A	A	A	A	G	G	A	A	A	A	A	A	G	G	A	C	A	G	C	C	A	G	G	G	0	0	A	A	G	G	A	G	A	A	A	G	G	G	A	G	G	G	G	G	A	C	A	G	A	G	A	G	A	A	G	G	G	G	A	A	G	G	G	G	A	G	A	A	A	A	G	G	A	A	T	T	G	G	0	0	G	G	C	C	A	A	A	G	G	G	A	A	A	A	G	G	G	G	A	G	G	G	A	G	G	G	A	A	A	A	A	A	A	A	G	G	A	G	C	C	A	A	A	C	G	G	G	G	A	A	G	G	G	G	C	C	G	G	C	C	A	A	A	A	A	G	A	A	G	G	G	G	G	G	G	G	A	A	C	C	A	A	A	A	A	G	A	A	G	G	G	G	A	G	G	G	G	G	A	A	A	C	G	G	G	G	A	G	A	A	G	G	A	A	G	G	C	C	A	A	A	G	G	G	A	A	G	G	A	G	A	G	G	G	G	G	A	A	A	C	G	G	G	G	A	A	A	C	G	G	A	A	A	G	A	A	T	T	G	G	A	A	G	G	A	G	G	G	G	G	G	G	A	A	C	C	C	C	G	G	A	A	G	G	G	G	A	A	A	A	A	C	A	G	G	G	C	C	A	A	A	G	G	G	G	G	C	C	A	A	A	A	A	A	A	C	A	A	A	G	A	C	A	A	A	G	G	G	A	G	G	G	A	G	G	G	A	A	A	A	A	A	G	G	A	A	G	G	A	G	G	G	G	G	A	A	A	A	G	G	A	G	A	A	A	G	0	0	A	A	A	A	A	G	A	G	G	G	G	G	A	G	A	G	A	A	G	G	G	G	A	G	A	G	A	G	A	A	A	A	A	A	A	A	G	G	A	A	A	A	G	G	A	A	A	G	G	G	G	G	C	C	A	A	G	G	A	A	A	A	A	G	A	A	G	G	C	G	G	G	A	C	A	C	C	C	G	G	A	A	G	G	C	C	A	A	G	G	A	A	0	0	A	A	A	A	G	G	A	G	A	G	A	A	G	G	C	C	G	G	A	A	A	G	A	G	A	G	A	G	G	G	A	A	G	G	A	C	G	G	G	G	A	G	G	G	A	G	G	G	A	A	A	A	A	G	A	A	A	A	G	G	A	A	A	A	A	A	A	A	A	G	A	G	A	G	A	G	A	G	G	G	A	G	A	A	A	A	G	G	G	G	A	A	G	G	A	G	G	G	G	G	A	C	G	G	A	G	A	A	A	G	A	A	A	A	A	A	A	A	A	A	C	C	A	A	A	G	G	G	G	G	T	T	A	C	G	G	G	G	A	G	A	G	A	A	A	A	G	G	G	G	A	C	A	G	A	G	G	G	G	G	G	G	A	A	A	G	A	A	G	G	A	C	A	A	A	A	G	G	G	G	G	G	C	C	A	A	A	A	A	A	A	G	A	G	A	G	G	G	A	C	A	G	G	G	A	A	A	A	G	G	A	A	A	A	G	G	C	C	A	A	A	A	A	A	A	A	A	A	A	A	G	G	A	A	A	A	A	C	A	G	A	A	G	G	A	G	G	G	A	G	A	C	G	G	A	A	A	A	G	G	A	G	G	G	A	G	A	A	A	A	A	G	C	C	A	C	G	G	A	A	A	A	A	A	G	G	A	A	A	G	A	C	A	A	A	G	A	G	A	A	A	G	A	G	A	A	A	A	C	C	A	G	A	C	G	G	G	G	A	C	G	G	A	A	A	G	G	G	A	G	A	G	A	A	G	G	G	G	A	A	A	G	0	0	A	A	G	G	A	A	G	G	A	G	A	G	A	G	A	G	A	G	G	G	A	G	A	G	G	G	A	G	A	A	A	A	G	G	G	G	C	C	A	C	A	G	G	G	G	G	G	G	G	G	C	C	G	G	A	G	A	G	A	A	A	A	A	G	A	G	C	G	C	C	A	G	A	G	A	A	A	G	C	C	A	C	A	A	G	G	A	C	A	G	G	G	A	G	G	G	A	G	A	G	G	G	C	C	G	G	A	A	C	C	G	G	A	C	A	G	G	G	G	G	A	A	G	G	A	G	A	A	A	C	C	C	A	G	A	A	A	A	C	C	G	G	A	A	C	C	G	G	A	A	G	G	G	G	A	G	G	G	C	C	A	A	A	G	G	G	G	G	G	G	A	A	A	A	A	A	A	A	G	G	A	G	A	A	A	G	A	A	A	A	C	C	A	A	A	A	A	A	G	G	G	G	A	A	A	G	A	A	A	A	A	G	A	A	G	G	G	G	A	A	A	G	A	G	A	A	A	A	G	G	A	A	A	A	A	A	A	C	A	A	A	G	A	A	A	G	G	G	G	G	A	A	A	G	A	G	A	A	A	G	A	G	A	A	A	A	A	A	C	C	A	G	G	G	A	A	A	A	A	A	G	G	G	G	A	G	G	G	G	G	G	G	A	G	G	G	G	G	A	A	A	C	G	G	A	A	G	G	A	A	C	C	A	G	A	A	G	G	A	A	A	A	A	A	C	C	A	C	G	G	A	A	C	C	C	C	G	G	A	A	A	G	A	G	G	G	G	G	A	A	A	C	G	G	G	G	G	G	A	A	G	G	A	A	A	A	A	G	A	A	A	A	G	G	C	C	A	G	A	A	G	G	G	G	A	C	G	G	A	A	C	C	A	A	A	A	A	A	A	C	A	A	G	G	A	A	G	G	G	G	G	G	C	G	A	G	G	G	A	A	G	G	G	G	A	A	0	0	C	C	A	G	0	0	G	G	A	C	A	A	A	G	A	G	A	A	A	A	A	A	G	G	G	G	A	A	G	G	G	G	A	A	A	C	G	G	C	C	A	A	C	G	A	A	G	G	A	A	A	A	C	C	C	C	G	G	G	G	A	A	A	A	A	G	G	G	G	G	G	G	G	G	G	G	A	A	G	G	G	G	G	G	G	G	A	A	A	A	A	A	A	G	A	G	0	0	A	A	G	G	A	G	A	G	A	G	G	G	G	G	A	A	A	A	A	G	C	C	A	G	A	A	G	G	A	A	G	G	A	G	G	G	G	G	A	G	A	A	G	G	A	A	C	C	A	G	G	G	A	G	C	C	A	A	A	A	A	A	C	C	A	G	A	A	G	G	A	A	A	G	A	G	A	A	A	G	A	G	A	A	A	A	A	A	A	G	A	A	A	G	A	A	G	G	G	G	A	G	A	A	G	G	G	G	G	G	A	G	A	G	A	G	A	G	A	A	A	G	A	G	G	G	A	A	A	G	A	G	A	G	A	A	A	A	A	C	A	G	A	A	A	G	G	G	A	A	A	A	A	C	C	C	A	A	A	A	G	G	G	G	G	G	G	G	A	C	A	A	A	G	G	G	A	A	G	G	A	A	A	A	A	G	A	A	G	G	A	G	A	A	A	A	A	A	A	G	C	C	A	A	A	A	G	G	A	G	G	G	A	G	A	A	C	C	A	G	A	A	A	A	A	A	G	G	G	G	0	0	G	G	A	G	A	A	A	A	G	G	G	G	G	G	A	A	C	C	A	A	A	A	C	C	G	G	G	G	A	A	C	C	G	G	A	C	A	A	A	A	G	G	C	C	G	G	A	A	C	C	A	G	0	0	G	G	C	C	G	G	C	C	G	G	A	G	A	G	A	A	A	G	G	G	A	A	A	C	A	C	G	G	A	A	G	G	A	A	C	C	G	G	G	G	A	A	G	G	A	A	G	G	A	G	A	G	A	A	G	G	C	C	C	C	C	C	A	G	A	A	G	G	C	C	G	G	G	G	A	A	A	G	A	C	A	G	A	A	G	G	A	G	A	A	A	A	A	A	G	G	A	A	A	A	A	G	G	G	A	A	G	G	G	G	C	C	G	G	G	G	G	G	A	A	G	G	G	G	A	A	A	A	G	G	G	G	G	G	A	A	A	G	C	C	A	A	A	A	G	G	G	G	G	G	C	C	A	A	A	G	G	G	A	A	G	G	G	G	G	G	A	A	A	G	A	G	G	G	A	A	G	G	A	A	A	G	G	G	G	G	G	G	A	C	A	A	G	G	A	C	A	G	G	G	A	A	A	G	C	C	G	G	A	A	A	A	G	G	G	G	G	G	G	G	C	C	G	G	G	G	A	A	C	C	C	C	A	A	A	A	A	G	A	A	A	A	C	C	A	G	A	A	G	G	A	A	G	G	A	A	G	G	G	G	A	A	A	A	A	G	A	C	A	A	A	G	G	G	A	A	A	A	A	A	A	G	A	A	A	A	A	G	A	A	G	G	A	A	A	G	C	C	A	G	A	A	A	C	A	G	C	C	A	A	A	G	C	C	G	G	C	G	A	G	A	G	A	A	A	A	A	C	G	G	A	A	G	G	A	A	G	G	A	A	G	G	A	A	A	A	A	A	C	C	G	G	A	G	G	G	T	T	A	G	G	G	A	A	A	G	A	G	G	G	A	G	A	G	A	A	0	0	C	C	A	G	A	A	A	G	A	A	A	A	G	G	G	G	A	A	G	G	G	G	A	G	A	A	A	C	C	C	G	G	A	G	A	G	A	G	A	G	G	G	G	G	A	G	A	G	C	C	A	G	G	G	G	G	A	A	A	G	A	A	A	G	A	G	A	A	A	A	A	G	A	G	C	C	G	G	A	G	G	G	G	G	A	G	A	A	A	A	A	A	A	A	A	C	A	A	A	C	G	G	G	G	G	G	C	C	C	C	A	G	G	G	G	G	A	A	C	C	G	G	G	G	A	G	A	A	A	G	A	A	A	C	A	G	C	C	A	A	G	G	A	A	A	G	A	A	A	G	A	A	G	G	G	G	A	G	A	A	G	G	C	C	A	G	A	G	A	A	G	G	A	G	G	G	G	G	A	A	G	G	A	A	A	A	A	A	A	G	G	G	G	G	A	C	A	G	C	C	G	G	G	G	A	G	A	A	A	G	G	G	G	G	A	A	A	A	A	A	G	G	A	A	C	C	A	G	A	A	A	C	A	G	A	A	A	G	A	G	G	G	A	A	C	C	C	C	A	A	G	G	G	G	A	A	A	G	A	A	G	G	G	G	A	G	G	G	C	C	G	G	A	G	A	C	G	G	C	C	A	G	A	A	G	G	G	G	A	A	G	G	A	G	A	C	A	A	A	A	C	C	A	A	G	G	C	C	G	G	A	A	A	G	A	G	A	T	A	G	G	G	G	G	A	G	G	G	G	G	A	A	G	G	G	G	G	G	G	G	A	A	A	A	A	A	A	A	A	C	A	G	G	G	G	G	G	G	A	A	A	A	C	C	G	G	G	G	G	G	G	G	C	C	C	C	G	G	A	A	A	A	G	G	G	G	A	G	A	A	A	A	C	C	A	A	G	G	G	G	A	A	A	A	G	G	A	A	G	G	A	A	G	G	C	C	A	A	C	C	C	C	C	C	G	G	A	G	A	A	A	G	A	G	A	A	A	C	C	C	C	C	A	A	A	A	A	G	A	A	G	G	A	G	A	G	G	G	A	G	A	A	G	G	G	G	G	G	A	G	C	C	A	G	A	G	G	G	A	A	G	G	A	G	A	G	A	A	A	C	G	G	A	A	A	A	G	G	A	A	A	A	A	A	A	G	G	G	C	C	A	A	A	C	G	G	A	A	A	A	A	A	A	G	A	A	G	G	G	G	G	G	A	G	A	G	A	A	G	G	C	C	A	G	A	C	A	A	A	A	C	C	C	C	A	A	A	A	A	G	A	A	A	C	A	C	A	A	A	G	A	A	A	A	A	A	G	G	G	G	A	G	G	G	A	C	A	A	G	G	G	G	C	C	G	G	G	G	A	G	A	G	A	G	A	A	A	G	A	A	A	A	A	G	C	C	G	G	A	C	A	A	G	G	G	G	A	G	G	G	G	G	A	A	G	G	A	G	G	G	G	G	A	A	A	C	A	A	A	A	G	G	A	G	A	A	G	G	G	G	A	C	G	G	A	G	A	A	A	G	A	G	A	G	G	G	C	C	A	A	G	G	G	G	A	G	G	G	G	G	G	G	C	C	A	A	G	G	A	A	A	G	G	G	A	A	G	G	A	A	G	G	A	A	A	G	A	A	A	A	G	G	A	G	A	G	A	A	A	A	A	G	A	A	A	A	G	G	A	A	G	G	G	G	G	G	G	G	G	G	A	C	C	C	G	G	0	0	A	A	G	G	A	G	A	A	G	G	A	A	A	C	A	A	A	G	A	G	G	G	G	G	A	G	A	A	C	C	G	G	A	G	A	G	A	A	G	G	G	G	G	G	A	G	G	G	A	A	G	G	G	G	G	G	C	C	0	0	A	G	A	G	A	A	A	A	G	G	A	A	G	G	G	G	A	A	G	G	G	G	A	A	C	C	G	G	A	A	A	A	G	G	A	A	G	G	G	G	G	G	A	A	G	G	G	G	G	G	G	G	G	G	C	C	A	A	G	G	A	G	A	A	A	G	G	G	G	G	G	G	A	A	G	G	A	A	G	G	A	A	A	A	A	A	G	G	A	A	A	A	G	G	A	A	G	G	G	G	A	A	G	G	A	A	A	C	A	A	A	A	G	G	C	C	C	C	G	G	A	G	A	G	A	A	G	G	A	G	A	A	A	A	A	A	G	G	A	A	G	G	A	A	G	G	A	A	G	G	A	A	A	A	A	A	G	G	A	A	A	A	C	C	G	G	A	A	A	A	G	G	A	A	G	G	A	A	A	A	A	A	A	A	G	G	G	G	G	G	C	C	G	G	A	A	A	A	A	A	A	A	A	A	A	A	A	A	G	G	A	G	A	A	G	G	A	A	G	G	G	G	A	A	A	G	A	A	G	G	G	G	G	G	G	G	A	A	C	C	A	A	A	A	G	G	A	A	A	A	A	A	A	A	A	A	A	C	A	A	G	G	A	G	A	G	A	A	C	C	G	G	G	G	A	G	A	G	G	G	G	G	A	A	A	A	A	G	A	G	G	G	A	G	A	A	A	G	G	G	A	G	A	A	A	A	G	G	G	G	A	G	A	G	A	A	G	G	A	A	G	G	G	G	G	G	G	G	A	G	G	G	A	A	G	G	C	C	A	A	C	C	A	A	A	G	A	A	A	A	G	G	A	A	G	G	A	A	A	A	A	A	A	A	G	G	A	A	G	G	A	A	G	G	A	A	A	A	A	G	A	A	G	G	A	A	A	A	G	G	A	C	A	G	A	A	G	G	A	A	G	G	G	G	G	G	G	G	A	G	C	C	G	G	G	G	A	G	A	A	A	G	G	G	A	C	A	C	A	G	0	0	C	C	C	C	C	C	A	A	G	G	A	C	G	G	A	G	G	G	A	A	A	A	A	A	G	G	C	C	A	A	G	G	A	A	A	G	A	A	A	A	A	G	A	C	A	A	A	G	A	G	G	G	A	G	A	A	G	G	0	0	A	A	A	G	A	A	A	A	A	A	A	G	A	G	G	G	G	G	A	G	A	C	G	G	A	G	A	A	A	G	G	G	C	C	A	A	C	C	G	G	A	A	A	G	G	G	A	G	A	C	A	C	A	G	A	G	G	G	G	G	C	C	A	G	A	C	A	C	G	G	A	A	A	G	A	A	A	A	A	G	A	C	G	G	G	G	A	G	A	A	A	A	A	C	G	G	A	A	A	G	A	A	A	G	A	G	A	G	G	G	G	G	C	C	G	G	A	G	A	G	A	G	A	A	A	G	A	C	G	G	A	G	A	A	A	G	G	G	A	G	A	G	0	0	C	C	A	G	G	G	A	A	C	C	G	G	A	G	A	G	G	G	G	G	A	A	A	A	A	A	A	G	G	G	G	G	A	A	C	C	A	A	A	G	G	G	A	G	A	A	A	A	A	G	C	C	G	G	A	A	A	G	G	G	A	A	A	A	G	G	G	G	G	G	A	G	A	G	A	A	0	0	A	G	A	A	G	G	G	G	A	G	G	G	A	A	A	A	A	A	A	G	A	A	A	G	A	G	G	G	G	G	A	G	G	G	A	A	G	G	A	A	A	A	A	G	A	A	A	A	A	G	A	G	A	A	A	A	A	A	G	G	G	G	G	G	A	A	A	C	A	G	A	G	A	G	A	G	C	C	A	A	A	G	A	A	A	A	A	G	G	G	A	A	A	G	G	G	G	G	A	A	A	G	A	C	G	G	A	A	A	G	C	C	A	G	G	G	A	C	A	A	G	G	G	G	G	G	A	A	C	C	A	A	G	G	A	G	A	A	A	A	A	A	G	G	G	G	A	A	A	A	G	G	A	A	A	A	G	G	0	0	G	G	A	A	C	C	A	A	G	G	C	C	A	A	G	G	A	G	A	G	A	C	A	A	G	G	G	G	A	G	G	G	A	A	G	G	G	G	A	A	G	G	A	A	C	C	A	A	A	G	A	A	A	G	G	G	G	G	C	C	C	C	G	G	G	G	G	G	G	G	G	G	A	C	A	C	A	C	A	A	G	G	A	C	A	G	A	A	A	A	A	G	G	G	A	G	G	G	A	G	A	G	G	G	G	G	A	G	A	G	A	G	C	C	A	C	A	A	G	G	G	G	A	A	A	A	G	G	A	A	C	C	G	G	A	G	A	A	A	A	A	G	A	G	G	G	A	G	A	A	A	A	A	A	A	G	A	A	G	G	A	A	G	G	A	A	A	G	C	C	A	G	A	C	A	A	G	G	A	G	A	G	A	A	A	G	A	G	A	A	G	G	G	G	G	G	A	G	A	A	A	A	A	G	G	G	A	A	G	G	A	G	G	G	A	A	A	G	G	G	A	A	A	G	A	G	A	G	A	A	A	A	G	G	A	A	A	A	A	A	A	C	A	G	A	G	A	G	A	A	G	G	A	G	G	G	G	G	A	G	A	C	A	A	A	A	A	A	A	A	G	G	A	A	A	A	G	G	A	A	A	A	G	G	A	A	G	G	A	A	G	G	G	G	A	A	A	G	A	G	G	G	A	G	A	A	G	G	A	A	A	G	A	G	A	G	A	G	A	G	G	G	A	G	A	A	A	G	A	A	0	0	A	G	A	G	A	A	A	A	A	G	G	G	G	G	A	G	G	G	A	G	A	A	G	G	C	C	G	G	G	G	G	G	G	G	A	G	A	A	A	G	A	G	C	C	A	A	G	G	G	G	G	G	G	G	A	A	A	A	G	G	G	G	A	C	A	A	A	A	G	G	A	G	G	G	G	G	A	G	A	A	A	A	A	A	G	G	G	G	G	G	A	G	G	G	G	G	G	G	G	G	G	G	A	A	A	G	A	A	G	G	A	G	G	G	A	G	A	A	A	C	G	G	G	G	A	A	A	A	A	G	A	A	A	A	A	A	A	C	A	A	G	G	G	G	A	G	A	A	G	G	A	A	G	G	G	G	G	G	G	G	A	A	A	A	A	A	A	A	A	G	A	A	A	G	A	C	A	A	A	G	A	G	G	G	G	G	C	C	A	A	G	G	C	C	C	C	A	G	A	G	A	G	G	G	G	G	A	A	A	G	A	A	C	C	A	A	G	G	G	G	A	C	G	G	C	C	C	C	A	G	A	A	A	G	A	A	A	A	A	A	A	A	G	G	G	G	A	A	G	G	G	G	A	A	G	G	A	G	A	C	A	A	A	A	A	G	A	A	A	C	G	G	A	A	A	A	G	G	A	A	A	A	A	A	A	A	G	G	G	G	G	G	A	A	G	G	A	A	A	A	A	G	A	C	A	A	A	A	G	G	A	A	A	A	A	A	A	A	A	A	C	C	A	G	A	A	G	G	A	A	C	C	A	G	G	G	A	G	G	G	A	G	A	G	A	G	A	A	A	A	A	A	A	G	G	G	A	A	A	A	A	G	A	G	A	A	A	G	G	G	A	G	A	A	A	A	G	G	A	A	A	A	A	A	A	G	A	G	C	C	A	G	G	G	A	A	G	G	A	C	A	G	A	G	G	G	A	A	A	G	A	A	G	G	A	A	A	G	A	G	A	G	A	C	G	G	G	G	A	A	A	G	A	A	G	G	A	A	G	G	G	G	A	G	A	A	A	A	A	G	G	G	G	G	C	C	G	G	G	G	C	C	A	A	A	G	A	A	A	G	A	C	A	G	A	A	C	C	A	A	A	G	G	G	C	C	A	A	A	A	G	G	G	G	G	G	G	G	A	G	A	G	A	A	A	A	G	G	A	G	A	A	A	G	G	G	A	G	A	A	G	G	A	A	A	G	G	G	A	A	A	G	A	C	A	C	G	G	G	G	A	G	0	0	A	A	A	C	G	G	A	A	G	G	A	G	G	G	G	G	G	G	A	G	G	G	A	G	G	G	G	G	G	G	A	G	G	G	G	G	A	C	A	G	G	G	G	G	A	C	G	G	A	G	C	C	A	G	A	G	G	G	C	C	A	G	A	G	A	A	G	G	C	C	C	C	G	G	A	A	A	A	G	G	A	A	A	G	G	G	A	A	C	C	A	A	G	G	A	C	A	A	G	G	A	A	G	G	A	C	A	G	A	G	G	G	A	G	A	G	G	G	G	G	A	A	G	G	G	G	A	A	C	C	G	G	A	A	A	C	A	A	C	C	A	A	A	A	A	A	A	G	C	C	C	C	A	A	A	A	A	A	A	A	G	G	A	A	A	A	G	G	A	A	A	A	A	A	G	G	G	G	A	A	G	G	G	G	A	A	A	G	A	A	A	A	A	A	G	G	A	C	A	G	A	G	A	C	A	A	G	G	A	A	G	G	G	G	A	A	A	A	A	A	A	A	C	C	A	A	A	G	A	A	A	C	A	G	A	A	A	A	A	G	G	G	C	C	G	G	A	C	A	A	G	G	A	A	A	G	G	G	A	G	A	A	A	G	A	A	G	G	G	G	G	G	A	C	A	G	A	A	A	A	G	G	A	A	A	G	G	G	A	A	A	A	G	G	A	G	G	G	A	A	G	G	A	G	G	G	A	A	G	G	A	G	G	G	A	C	A	A	G	G	A	A	G	G	G	G	A	G	A	A	A	G	A	G	G	G	A	G	A	A	G	G	A	G	A	G	A	G	G	G	G	G	G	G	A	G	G	G	A	G	A	A	G	G	G	G	G	G	A	A	G	G	C	C	G	G	G	G	G	G	G	G	G	G	G	G	G	G	G	G	G	G	A	A	G	G	A	A	G	G	A	A	A	A	A	A	A	A	A	A	A	G	G	G	A	A	A	C	A	A	A	G	A	C	A	G	A	A	G	G	A	G	G	G	A	A	A	A	A	A	A	G	A	G	G	G	A	A	G	G	G	G	A	A	C	C	A	C	A	A	G	G	G	G	G	G	A	A	0	0	G	G	A	A	G	G	A	A	A	G	A	A	A	A	G	G	G	G	A	A	G	G	A	A	A	A	G	G	A	C	A	G	G	G	A	G	C	C	A	G	A	G	A	C	A	G	A	C	A	G	C	C	G	G	A	A	A	A	A	A	A	A	G	G	C	C	A	A	A	A	A	C	A	G	A	G	A	A	G	G	G	G	G	G	A	A	C	C	A	A	G	G	A	A	G	G	A	A	A	A	A	A	G	G	G	G	A	A	0	0	A	A	A	G	A	G	A	A	G	G	A	C	G	G	G	G	C	C	A	G	G	G	A	G	A	C	A	G	A	A	A	G	A	G	A	C	A	G	G	G	A	G	A	A	G	G	A	C	A	C	A	G	A	A	A	G	G	G	G	G	A	G	A	A	A	C	A	C	G	G	A	A	A	G	G	G	A	C	A	G	A	G	A	G	A	C	G	G	A	A	A	A	A	G	A	A	A	A	A	A	A	A	G	G	G	G	G	G	G	G	G	G	C	C	A	A	G	G	A	A	G	G	G	G	G	G	G	G	C	C	A	A	A	A	G	G	G	G	G	G	G	G	A	A	A	A	A	A	A	A	G	G	G	G	A	A	A	A	G	G	G	G	A	A	G	G	A	A	A	C	G	G	G	G	G	G	A	A	A	A	G	G	G	G	A	A	G	G	A	A	G	G	A	G	G	G	A	A	A	G	A	G	A	C	C	C	G	G	G	G	A	A	A	A	A	G	G	G	A	A	G	G	A	A	G	G	A	G	A	A	G	G	G	G	A	A	A	G	A	C	A	A	A	A	A	G	A	A	G	G	A	G	A	A	A	G	A	A	A	G	0	0	A	G	G	G	A	A	G	G	A	C	C	C	A	G	G	G	A	G	A	G	A	A	G	G	0	0	G	G	G	G	A	C	A	G	C	C	A	A	A	A	G	G	A	A	A	A	A	A	G	G	A	A	A	A	A	G	A	A	A	C	A	A	A	A	C	C	A	A	A	G	A	A	A	A	G	G	G	G	A	A	A	A	A	A	A	A	G	G	G	G	A	A	G	G	G	G	A	A	C	C	A	A	G	G	C	C	G	G	A	A	G	G	G	G	G	G	A	A	A	A	G	G	A	A	A	A	A	A	A	A	G	G	G	G	A	A	G	G	A	A	G	G	A	A	A	G	A	C	A	A	G	G	G	G	A	A	C	C	A	A	G	G	A	A	A	A	C	C	A	A	A	G	A	G	A	G	A	A	G	G	A	A	G	G	A	A	G	G	A	C	A	G	G	G	G	G	A	G	A	G	A	A	A	A	A	A	G	G	G	G	G	G	A	A	A	A	A	A	G	G	G	G	A	A	A	A	A	A	G	G	A	A	A	A	A	A	A	A	G	G	A	A	A	A	A	A	A	A	A	A	A	C	A	G	G	G	A	A	A	A	A	A	G	G	A	A	G	G	G	G	G	G	A	A	A	A	G	G	A	A	A	A	A	A	A	G	A	A	A	A	A	A	A	A	A	C	A	G	A	C	A	G	A	G	A	G	A	G	A	A	A	G	A	G	A	G	G	G	A	A	A	A	A	A	A	A	G	G	A	G	A	A	A	G	A	A	G	G	G	G	A	A	G	G	A	A	C	C	A	A	G	G	A	A	G	G	0	0	A	A	G	G	A	C	A	C	A	A	A	A	G	G	A	G	A	A	A	A	A	G	A	A	A	A	C	C	G	G	A	A	G	G	A	A	A	A	A	G	A	A	A	A	A	G	G	G	A	A	A	A	A	A	G	G	G	G	G	G	A	A	G	G	A	A	A	A	A	G	G	G	A	A	G	G	A	G	G	G	A	A	A	A	G	G	A	G	G	G	A	A	G	G	A	A	G	G	A	A	A	A	G	G	A	A	G	G	G	G	A	A	A	A	A	G	A	A	A	A	G	G	C	C	A	A	G	G	G	G	A	A	A	G	G	G	G	G	G	G	A	G	A	G	G	G	G	G	A	A	G	G	A	A	A	G	A	A	C	C	C	C	A	A	G	G	G	G	G	G	G	G	G	G	G	G	C	C	A	A	A	A	C	C	G	G	A	A	A	A	A	A	G	G	A	A	G	G	A	A	A	A	G	G	A	G	A	G	G	G	A	G	A	G	A	A	A	G	A	G	A	G	A	A	A	G	A	G	C	C	A	G	G	G	A	G	G	G	A	G	G	G	G	G	G	G	G	G	C	C	A	A	A	C	G	G	G	G	G	G	G	G	G	G	G	G	A	A	A	A	G	G	G	G	G	G	A	A	G	G	G	G	G	G	G	G	A	A	0	0	A	G	G	G	G	G	G	G	A	G	A	A	A	A	G	G	G	G	G	G	G	G	C	C	A	A	G	G	C	C	G	G	G	G	A	A	A	A	A	A	A	A	G	G	C	C	G	G	G	G	G	G	A	A	A	A	G	G	A	A	A	A	A	A	A	A	C	C	A	A	C	C	G	G	A	G	A	A	A	A	A	A	G	G	C	C	A	A	G	G	G	G	A	G	G	G	G	G	A	G	A	A	G	G	A	A	C	C	G	G	G	G	A	A	G	G	G	G	G	G	G	G	G	G	A	A	G	G	A	G	A	G	C	C	A	G	G	G	G	G	A	A	0	0	A	A	C	C	G	G	A	A	A	A	A	G	G	G	G	G	G	G	A	G	G	G	G	G	A	G	A	C	G	G	A	G	A	A	A	G	A	A	A	G	A	A	A	G	A	G	A	G	G	G	A	A	G	G	A	G	A	A	C	C	A	G	A	A	A	C	A	A	A	G	A	C	G	G	G	G	A	G	A	G	A	G	A	A	A	A	C	C	G	G	A	G	A	A	A	G	A	C	G	G	C	C	A	A	A	G	G	G	C	C	G	G	G	G	A	A	G	G	A	A	A	A	A	A	A	A	G	G	A	A	G	G	A	A	A	A	G	G	G	G	A	G	G	G	G	G	G	G	A	A	A	A	G	G	G	G	A	A	G	G	A	A	A	A	G	G	G	G	A	A	G	G	G	G	A	A	A	A	G	G	A	A	A	A	G	G	A	A	G	G	A	G	A	A	A	A	A	A	A	A	G	G	A	A	G	G	G	G	G	G	A	A	A	A	G	G	G	G	A	A	A	A	G	G	A	A	C	C	A	A	A	A	G	G	G	G	G	G	A	A	G	G	A	A	G	G	G	G	A	A	G	G	G	G	G	G	A	A	G	G	A	A	A	A	A	A	G	G	G	G	G	G	A	A	A	A	A	A	G	G	G	G	A	A	G	G	A	A	A	A	G	G	G	G	G	G	A	A	A	A	G	G	G	G	G	G	G	G	A	G	A	A	A	G	A	G	A	G	C	C	G	G	A	A	0	0	G	G	G	G	G	G	G	G	G	G	G	G	A	G	G	G	A	A	G	G	A	C	A	A	A	A	A	A	C	C	0	0	A	C	A	A	A	A	C	C	G	G	A	A	A	C	A	A	G	G	G	G	G	G	A	C	A	G	G	G	A	G	A	A	A	A	G	G	A	A	A	G	A	G	G	G	G	G	G	G	A	A	A	G	G	G	A	A	A	G	A	G	C	C	A	A	A	A	A	A	A	G	G	G	A	G	G	G	A	G	A	G	A	G	A	A	A	G	G	G	A	A	C	C	A	G	G	G	A	G	C	C	A	C	G	G	A	G	A	G	G	G	A	G	A	G	A	A	G	G	G	G	A	A	G	G	G	G	C	C	A	A	G	G	A	G	G	G	G	G	A	A	A	A	G	G	G	G	G	G	A	A	G	G	G	G	G	G	G	G	A	A	G	G	A	G	A	G	A	G	C	C	A	G	G	G	G	G	A	A	G	G	A	C	C	C	A	G	A	A	A	A	G	G	A	G	G	G	A	G	A	G	A	A	G	G	A	G	A	G	A	A	G	G	A	G	A	A	A	A	G	G	A	G	G	G	A	G	A	A	A	G	A	A	G	G	C	C	A	G	A	G	A	A	A	A	A	G	G	G	G	G	A	A	G	G	G	G	G	G	A	G	G	G	G	G	G	G	A	G	G	G	A	A	C	C	A	G	A	A	A	C	A	C	G	G	A	A	A	A	G	G	G	G	A	A	G	G	A	A	A	A	G	G	G	G	G	G	G	G	C	C	0	0	A	A	A	A	A	A	A	A	C	C	G	G	A	A	A	A	A	A	A	A	A	A	G	G	A	A	A	A	A	A	G	G	A	C	A	A	A	A	G	G	A	G	G	G	A	G	G	G	A	G	G	G	A	A	G	G	A	G	A	C	G	G	A	A	A	G	A	C	A	A	A	A	G	G	G	G	A	G	C	C	A	A	A	C	G	G	G	G	C	C	A	A	A	A	A	A	G	G	G	G	G	G	A	A	A	G	A	A	A	A	A	A	A	A	G	G	G	G	A	A	A	G	A	A	A	G	A	G	A	G	0	0	G	G	A	A	A	G	A	G	A	A	G	G	C	C	G	G	A	A	G	G	C	C	G	G	A	A	A	A	A	A	G	G	A	G	A	G	G	G	A	C	G	G	G	G	A	G	A	C	A	A	A	G	A	A	A	G	A	G	A	C	G	G	A	G	G	G	A	G	G	G	A	C	A	A	A	A	A	A	A	A	A	G	A	G	G	G	A	A	G	G	C	C	A	G	G	G	A	A	G	G	A	A	A	A	G	G	C	C	A	A	G	G	G	G	A	G	G	G	G	G	A	G	A	G	G	G	A	C	A	C	G	G	A	G	A	G	G	G	A	G	A	A	A	G	A	A	A	G	A	A	A	G	C	C	A	G	A	G	A	G	G	G	A	C	A	A	G	G	A	G	G	G	A	G	A	A	A	G	A	A	G	G	G	G	A	G	A	G	A	A	G	G	A	G	A	C	C	C	A	G	A	C	A	A	A	G	A	A	A	A	C	C	A	G	A	G	A	A	G	G	G	G	A	A	A	A	C	C	G	G	G	G	A	G	G	G	G	G	G	G	A	A	A	A	C	C	C	C	A	A	G	G	G	G	A	C	A	C	G	G	A	A	A	A	A	A	G	G	G	G	A	A	A	A	A	G	G	G	A	A	A	G	G	G	A	G	G	G	G	G	A	G	A	C	A	G	A	A	A	G	A	G	A	G	G	G	G	G	A	A	G	G	G	G	A	A	A	G	A	A	A	C	G	G	C	C	A	G	A	G	A	A	A	A	G	G	G	G	A	A	G	G	G	G	C	C	G	G	A	G	A	G	A	A	A	A	A	A	G	G	G	G	A	A	A	G	A	G	A	A	A	G	A	G	G	G	A	G	A	A	G	G	A	G	0	0	A	C	G	G	G	G	C	C	A	A	A	A	A	A	G	G	A	A	A	A	G	G	G	G	A	A	G	G	C	C	A	A	G	G	A	A	G	G	G	G	A	A	A	A	G	G	A	A	C	C	G	G	A	A	A	A	A	G	A	A	G	G	G	G	A	G	G	G	A	A	A	A	G	G	G	G	G	G	A	G	A	C	A	G	A	A	G	G	A	C	G	G	G	G	G	G	G	G	A	G	A	A	A	A	A	A	G	G	G	G	C	C	A	G	A	A	A	A	C	C	A	C	C	C	G	G	G	G	A	G	A	A	A	A	C	C	C	C	G	G	A	G	A	A	A	G	A	A	A	G	A	A	C	C	A	G	A	G	G	G	G	G	A	A	C	C	A	A	A	G	A	A	G	G	G	G	A	C	A	G	A	G	G	G	A	A	A	G	A	A	A	A	A	A	A	A	A	A	G	G	G	G	G	G	A	A	A	C	G	G	C	C	G	G	G	G	A	A	G	G	G	G	A	G	G	G	G	G	G	G	A	G	A	G	A	G	G	G	G	G	A	A	G	G	G	G	A	A	A	A	A	A	A	A	G	G	A	A	A	A	A	G	A	G	G	G	G	G	A	A	G	G	A	G	A	G	A	A	A	A	G	G	G	G	A	A	A	G	A	A	A	G	C	C	A	G	A	A	A	A	A	A	G	G	A	A	G	G	A	A	A	G	A	G	G	G	A	A	A	A	A	A	G	G	A	G	A	G	G	G	A	G	A	A	A	A	A	A	A	G	G	G	A	G	G	G	G	G	A	C	A	G	G	G	G	G	A	C	A	A	A	G	A	G	A	G	A	G	A	C	A	A	A	G	A	A	A	A	A	A	A	G	A	A	A	A	A	A	A	G	A	C	G	G	A	A	C	C	C	C	C	C	G	G	G	G	G	G	A	A	A	G	A	G	G	G	A	C	A	G	A	G	A	G	A	G	C	C	A	C	A	G	G	G	A	A	C	C	G	G	G	G	A	A	A	A	C	C	A	A	A	A	A	A	A	G	0	0	G	G	A	A	A	A	G	G	A	A	A	A	A	A	A	G	A	A	G	G	A	G	A	G	A	G	A	G	G	G	A	C	G	G	A	A	G	G	G	G	A	G	A	G	G	G	A	G	A	A	G	G	A	C	G	G	G	G	A	G	A	G	A	A	0	0	A	G	A	A	G	G	A	A	A	G	A	A	C	C	A	G	A	G	G	G	A	A	A	G	G	G	G	G	A	A	G	G	G	G	A	A	A	A	A	A	A	A	G	G	0	0	A	A	A	A	G	G	C	C	A	G	A	A	A	G	A	A	A	A	A	G	G	G	G	G	A	G	G	G	A	G	A	G	A	G	A	A	C	C	G	G	A	A	G	G	G	G	G	G	G	G	A	A	A	A	A	C	A	G	0	0	G	G	A	G	A	A	A	G	A	A	G	G	A	A	G	G	C	C	A	A	A	G	A	A	A	A	G	G	A	G	G	G	A	G	A	G	A	A	A	A	A	A	G	G	G	G	A	G	A	G	G	G	G	G	A	G	G	G	G	G	G	G	G	G	C	C	A	G	A	A	A	G	G	G	A	G	A	A	A	G	C	C	A	G	G	G	A	A	A	A	A	A	A	A	G	G	A	G	G	G	A	A	G	G	A	A	G	G	A	G	G	G	A	A	A	G	A	G	C	C	A	G	C	C	A	A	C	C	A	A	C	C	A	A	C	C	A	A	A	A	G	G	A	A	A	A	G	G	A	A	G	G	A	G	G	G	A	C	G	G	G	G	C	C	G	G	A	A	G	G	A	A	G	G	G	G	A	A	C	C	A	G	A	A	G	G	G	G	G	G	G	G	G	G	A	A	A	A	A	A	A	A	G	G	G	G	A	A	A	A	A	A	G	G	A	C	G	G	A	A	G	G	C	C	A	A	A	C	A	A	G	G	A	C	G	G	G	G	A	G	G	G	A	A	A	A	A	A	G	G	G	G	G	G	A	G	A	G	A	G	G	G	G	G	A	A	A	G	A	A	A	C	G	G	A	A	A	G	A	A	A	G	A	A	A	A	A	A	C	C	G	G	G	G	G	G	A	A	C	C	G	G	A	G	A	A	A	A	A	A	A	A	G	G	A	G	A	A	A	G	A	G	0	0	A	C	A	A	C	C	G	G	A	A	A	A	0	0	A	G	G	G	G	G	G	G	A	A	A	G	G	G	G	G	A	A	A	C	G	G	A	A	G	G	0	0	A	A	A	A	A	A	A	A	A	A	A	A	G	G	G	G	A	A	A	A	C	C	A	A	0	0	G	G	G	G	G	G	A	A	G	G	A	A	A	A	A	A	A	A	A	A	A	A	G	G	C	C	G	G	A	A	G	G	G	G	A	A	A	A	C	C	G	G	G	G	G	G	G	G	G	G	G	G	A	A	G	G	A	A	G	G	G	G	G	G	0	0	G	G	A	G	A	A	G	G	A	A	A	G	A	G	A	A	G	G	A	A	A	A	A	G	C	C	G	G	G	G	A	C	A	A	G	G	C	C	C	C	A	A	A	A	A	A	A	G	A	G	G	G	A	A	A	G	A	G	A	A	A	C	G	G	G	G	A	A	G	G	A	A	G	G	A	G	G	G	A	A	G	G	A	A	A	C	A	A	A	G	G	G	A	A	G	G	A	G	A	G	A	A	A	G	G	G	G	G	C	C	G	G	G	G	G	G	G	G	A	A	A	A	A	G	A	A	A	G	A	A	A	G	G	G	A	A	A	G	A	G	C	C	G	G	G	G	G	G	A	G	A	G	A	A	G	G	G	G	A	G	A	A	A	A	A	A	A	A	A	A	A	A	A	A	A	A	A	A	G	G	C	C	G	G	G	G	A	A	A	G	G	G	G	G	C	C	G	G	A	A	G	G	A	A	G	G	A	C	A	A	A	G	G	G	A	G	A	A	A	A	A	A	G	G	A	A	A	G	A	A	G	G	A	A	A	A	G	G	A	A	A	G	G	G	G	G	A	A	G	G	A	A	A	A	G	G	C	C	A	A	C	C	G	G	A	A	A	A	A	A	A	A	G	G	G	G	G	G	A	A	A	A	A	A	G	G	G	G	A	A	C	C	A	A	G	G	G	G	A	A	G	G	A	A	G	G	A	C	A	A	A	A	G	G	G	G	A	G	A	A	A	A	A	A	C	C	A	A	G	G	A	A	A	G	A	G	A	G	G	G	A	A	0	0	A	A	C	C	C	C	A	G	A	G	A	A	C	C	C	C	A	A	G	G	A	G	G	G	G	G	A	A	G	G	G	G	A	A	A	A	A	A	A	C	A	A	G	G	A	C	A	G	A	A	A	C	G	G	G	G	A	G	G	G	A	A	G	G	G	G	C	C	G	G	A	A	G	G	A	A	G	G	A	G	G	G	G	G	G	G	G	G	A	A	A	G	A	G	A	A	A	G	A	G	A	A	A	A	G	G	G	G	A	A	A	A	G	G	G	G	A	G	G	G	A	G	A	A	A	A	G	G	A	G	A	A	A	G	A	A	G	G	G	G	G	G	A	A	C	C	G	G	G	G	G	G	A	A	G	G	A	C	A	A	A	C	G	G	A	A	A	A	G	G	A	G	A	G	A	G	G	G	G	G	A	G	G	G	A	G	G	G	G	G	A	A	A	A	A	A	G	G	A	G	A	A	C	C	G	G	G	G	A	A	C	C	G	G	A	G	A	A	A	A	A	A	A	G	A	G	A	G	G	G	A	A	G	G	A	A	G	G	G	G	G	G	A	A	A	A	A	G	G	G	A	A	A	G	A	A	G	G	G	G	A	A	G	G	A	A	A	G	C	C	G	G	A	G	A	A	A	A	G	G	A	G	A	A	A	A	G	G	G	G	C	C	G	G	A	A	G	G	G	G	A	A	G	G	G	G	A	A	C	C	C	C	G	G	G	G	A	A	C	C	A	A	C	C	A	A	A	A	A	A	A	A	G	G	A	A	A	G	A	A	A	A	A	G	G	G	A	C	A	A	A	A	G	G	A	A	G	G	A	G	G	G	A	G	A	A	A	A	G	G	C	C	A	A	C	C	G	G	A	G	G	G	A	A	A	G	A	A	A	G	A	C	A	G	A	A	A	G	G	G	A	G	A	A	G	G	G	G	A	A	A	A	A	A	G	G	A	A	A	A	G	G	G	G	A	A	C	C	A	G	A	G	A	C	A	A	G	G	G	G	A	G	A	G	A	G	A	C	A	G	A	A	A	A	A	G	A	A	G	G	G	G	A	G	A	A	G	G	A	G	A	A	A	G	G	G	G	G	A	A	A	G	G	G	A	C	C	C	A	A	A	A	G	G	A	C	G	G	A	A	G	G	A	G	A	A	G	G	G	G	G	G	A	A	A	C	A	G	G	G	G	G	A	A	A	A	A	G	G	G	G	G	A	A	G	G	A	A	C	C	G	G	G	G	G	G	A	A	G	G	G	G	C	C	A	A	G	G	A	A	C	C	G	G	C	C	A	A	A	A	A	A	A	C	C	C	A	G	0	0	C	C	C	C	A	A	A	A	G	G	A	A	G	G	A	G	A	A	G	G	A	A	A	G	A	G	A	G	A	G	A	A	A	A	A	G	C	C	A	A	A	A	C	C	0	0	A	A	G	G	A	A	A	A	A	G	C	C	A	G	A	G	A	A	A	G	A	G	C	C	G	G	A	G	G	G	A	G	A	G	G	G	A	G	C	C	A	G	G	G	A	C	A	A	A	G	A	A	A	G	A	G	G	G	G	G	0	0	A	G	A	A	G	G	A	C	A	A	A	A	A	G	A	A	C	C	G	G	A	A	A	G	G	G	G	G	G	G	G	G	G	G	A	G	G	G	A	G	A	A	C	C	G	G	A	G	A	G	A	G	A	G	A	G	A	G	A	G	A	G	A	C	C	C	A	A	A	G	C	C	G	G	G	G	G	G	G	G	A	G	A	A	A	A	A	G	G	G	G	G	A	G	C	C	A	G	C	C	A	A	A	G	A	A	G	G	A	A	A	A	A	G	C	C	A	G	A	G	A	G	A	G	A	G	A	A	A	A	G	G	A	G	A	A	A	G	C	C	A	A	A	A	G	G	A	G	A	G	A	G	G	G	A	G	G	G	G	G	A	G	A	A	A	C	G	G	A	G	A	G	A	A	C	C	C	C	A	A	A	A	G	G	G	G	C	C	A	G	A	G	A	A	G	G	G	G	G	G	A	A	C	C	G	G	G	G	A	A	G	G	G	G	C	C	A	A	A	A	A	A	A	A	C	C	G	G	A	A	C	C	A	A	A	A	C	C	A	A	G	G	A	A	G	G	C	C	G	G	G	G	A	G	A	A	G	G	A	A	G	G	A	A	A	A	A	A	A	A	G	G	A	A	A	G	A	A	A	A	G	G	C	C	A	G	A	G	A	A	G	G	A	A	G	G	G	G	C	C	G	G	A	A	A	A	G	G	A	A	G	G	A	A	G	G	A	A	G	G	G	G	A	A	A	A	G	G	A	G	G	G	A	C	A	G	G	G	G	G	C	C	A	A	A	G	A	C	A	A	G	G	A	A	A	A	A	A	A	A	A	A	A	A	G	G	A	C	C	C	C	C	A	A	A	A	A	A	G	G	C	C	A	A	A	G	A	G	G	G	A	G	A	A	A	A	C	C	G	G	A	A	A	A	A	A	A	A	A	G	G	G	A	G	G	G	A	G	G	G	A	C	G	G	A	A	A	C	A	A	G	G	A	G	G	G	G	G	A	G	A	A	A	G	A	G	G	G	G	G	A	G	C	C	A	G	A	G	A	G	A	G	G	G	A	A	A	G	A	A	G	G	G	G	A	A	A	A	A	G	A	G	A	A	G	G	A	A	G	G	G	G	A	A	A	G	A	A	A	A	A	A	A	A	A	A	A	C	A	A	A	G	A	A	G	G	G	G	A	G	A	G	A	A	A	A	A	A	C	C	A	A	G	G	A	A	G	G	A	G	G	G	A	A	A	C	A	G	A	G	A	A	G	G	A	G	C	C	G	G	A	A	A	G	G	G	G	G	A	G	A	A	A	A	A	G	A	A	A	A	A	A	G	G	A	G	A	G	A	G	C	C	G	G	G	G	A	A	A	A	A	A	A	A	A	G	A	G	A	G	A	A	G	G	A	G	A	A	A	A	A	A	G	G	G	G	A	G	A	A	A	G	G	G	A	A	A	C	A	A	G	G	A	A	A	G	A	G	A	C	A	G	A	G	A	A	A	G	A	G	G	G	A	A	C	C	G	G	A	A	G	G	G	G	A	A	A	A	A	G	A	A	A	A	G	G	A	G	A	C	A	C	A	G	G	G	A	A	C	C	G	G	A	G	A	G	A	G	G	G	A	G	G	G	A	G	A	C	A	C	A	A	A	A	G	G	A	A	C	C	A	C	A	A	A	A	A	G	G	G	A	A	A	A	A	A	G	G	A	A	G	G	G	G	A	A	G	G	G	G	C	C	A	G	G	G	A	A	A	A	A	A	A	G	A	A	A	A	C	C	A	A	C	C	A	A	A	G	A	G	A	G	A	G	C	C	G	G	G	G	G	G	G	G	A	A	G	G	A	A	A	A	G	G	C	C	A	A	G	G	0	0	A	G	A	G	C	C	G	G	A	G	A	G	G	G	G	G	C	C	A	G	G	G	A	A	G	G	G	G	A	A	G	G	A	A	A	A	G	G	G	G	A	A	G	G	G	G	G	G	A	A	G	G	G	G	A	A	G	G	A	A	A	A	A	A	A	A	G	G	A	A	A	A	A	A	A	A	A	A	G	G	A	A	G	G	G	G	A	C	A	C	A	G	A	A	A	G	A	G	A	G	A	G	G	G	A	A	G	G	A	A	G	G	G	G	C	C	A	G	A	A	C	C	C	C	A	G	A	G	G	G	A	G	C	C	G	G	G	G	A	A	G	G	G	G	A	A	G	G	G	G	A	A	G	G	0	0	A	G	A	C	A	G	0	0	A	A	A	A	A	A	A	A	G	G	A	A	G	G	A	C	A	C	A	G	A	A	A	G	A	C	G	G	A	C	G	G	G	G	A	A	A	G	A	G	A	A	A	G	G	G	A	G	G	G	G	G	G	G	A	G	G	G	G	G	A	G	G	G	A	G	A	A	G	G	A	C	A	G	G	G	G	G	G	G	A	A	G	G	A	A	0	0	G	G	A	G	A	A	A	A	A	A	A	A	G	G	A	A	A	A	G	G	A	G	A	A	A	A	A	C	A	G	G	G	A	G	A	A	A	A	A	G	A	G	0	0	A	G	A	G	A	A	G	G	G	G	G	G	A	G	G	G	G	G	G	G	A	G	G	G	A	A	A	A	G	G	A	G	A	G	A	G	A	G	A	G	G	G	A	A	G	G	G	G	G	G	A	G	G	G	A	G	G	G	A	G	A	G	A	G	G	G	A	G	G	G	A	A	A	C	A	G	C	C	A	G	A	A	A	A	A	A	G	G	A	A	A	A	A	A	A	G	G	G	A	A	G	G	A	A	A	G	A	A	A	C	A	G	A	A	G	G	A	G	A	A	A	G	A	A	A	G	A	A	A	A	G	G	A	A	A	A	G	G	G	G	G	G	G	G	G	G	A	G	G	G	A	G	G	G	A	G	A	C	A	A	A	A	A	G	A	A	A	G	A	G	C	C	G	G	A	A	G	G	A	A	A	G	G	G	C	C	G	G	A	A	G	G	G	G	A	A	A	A	G	G	A	A	A	A	G	G	A	G	A	G	A	A	A	A	A	A	G	G	A	G	A	G	A	G	G	G	G	G	A	G	A	G	G	G	A	C	A	G	G	G	A	G	A	A	G	G	C	C	A	G	G	G	G	G	A	A	C	C	A	G	G	G	G	G	A	G	G	G	G	G	A	A	C	C	C	C	G	G	A	A	A	A	A	A	A	A	G	G	G	G	G	G	G	G	G	G	G	G	A	A	G	G	A	A	G	G	A	A	G	G	G	G	A	G	G	G	A	C	A	A	A	G	G	G	G	G	G	G	G	G	G	G	A	A	A	G	C	C	A	G	A	G	A	A	A	C	G	G	G	G	G	G	A	G	G	G	G	G	A	A	C	C	A	A	G	G	A	G	C	C	G	G	A	G	A	G	A	G	A	A	A	A	G	G	G	G	A	A	G	G	0	0	G	G	G	G	G	G	G	G	A	G	A	A	A	C	A	C	A	G	A	G	A	G	A	A	A	A	G	G	C	C	G	G	A	G	G	G	A	G	A	A	A	A	G	G	G	G	G	G	A	G	G	G	G	G	G	G	A	A	C	C	A	A	A	A	A	G	A	A	A	A	A	G	A	G	A	G	G	G	G	G	A	G	A	G	G	G	G	G	A	A	A	A	G	G	G	G	G	G	G	G	A	G	A	G	G	G	A	A	G	G	G	G	G	G	A	A	A	A	A	G	A	A	G	G	A	C	C	C	G	G	A	G	G	G	A	A	A	A	A	A	G	G	G	G	G	G	0	0	C	C	G	G	A	C	A	G	A	G	A	G	G	G	A	G	A	A	A	A	A	A	G	G	A	A	A	A	A	A	A	A	G	G	A	A	G	G	A	G	A	A	A	A	A	A	A	G	A	A	A	C	A	A	A	G	A	G	A	A	A	G	G	G	A	G	A	C	A	G	G	G	A	G	A	C	A	A	A	G	G	G	G	G	A	G	A	A	A	G	A	A	A	G	A	C	A	G	G	G	A	G	A	G	A	G	A	G	A	G	G	G	A	A	G	G	A	A	A	G	A	G	A	G	A	C	A	G	G	G	A	A	A	G	G	G	A	G	A	C	G	G	A	A	A	A	G	G	A	A	A	A	A	G	G	G	G	G	A	A	A	G	A	A	A	A	A	A	A	A	A	A	A	A	A	A	G	G	A	A	G	G	A	A	0	0	C	C	G	G	A	A	A	A	G	G	G	G	G	G	A	A	G	G	G	G	A	A	G	G	G	G	G	G	G	G	A	A	C	C	G	G	A	A	A	A	A	A	0	0	A	A	A	A	A	A	G	G	A	A	C	C	A	A	C	C	C	C	G	G	A	A	G	G	A	A	G	G	G	G	G	G	G	G	G	G	A	A	G	G	A	G	A	G	A	G	A	A	A	G	A	G	A	A	G	G	A	A	A	A	A	G	A	G	A	G	A	G	A	A	G	G	G	G	C	C	A	A	G	G	G	G	G	G	A	G	A	C	A	A	C	C	G	G	C	C	C	C	A	A	G	G	C	C	G	G	A	A	G	G	A	G	G	G	A	A	A	A	G	G	A	A	A	A	G	G	G	G	G	G	G	G	A	A	C	C	A	A	G	G	A	A	G	G	A	A	G	G	A	A	G	G	A	A	G	G	A	G	G	G	G	G	G	G	C	C	A	A	C	C	A	G	A	C	A	A	G	G	G	G	G	G	G	G	A	G	A	A	A	A	A	A	G	G	A	A	G	G	A	G	C	C	G	G	A	A	G	G	A	G	A	G	A	G	A	A	A	G	A	C	A	A	A	A	G	G	C	C	A	A	A	A	A	A	G	G	G	G	C	C	C	C	G	G	G	G	A	A	A	A	G	G	A	A	A	A	A	A	A	G	C	C	A	G	A	C	A	A	A	A	G	G	A	G	G	G	G	G	A	A	G	G	A	A	A	A	A	A	A	A	A	A	G	G	C	C	C	C	G	G	C	C	A	A	A	A	G	G	C	C	C	C	G	G	G	G	G	G	A	G	G	G	A	A	G	G	A	A	G	G	G	G	A	G	A	G	A	A	A	A	A	A	A	A	A	A	A	G	A	G	A	G	G	G	A	A	A	A	A	A	G	G	G	G	A	G	A	A	C	C	A	A	G	G	A	A	G	G	C	C	A	A	A	G	A	A	A	C	A	A	A	A	A	A	C	C	A	A	G	G	A	A	G	G	C	C	A	A	A	A	G	G	C	C	A	G	G	G	C	C	G	G	A	G	G	G	A	G	G	G	G	G	A	A	A	A	G	G	A	A	G	G	G	G	A	G	G	G	A	G	A	G	G	G	G	G	G	G	G	G	A	A	G	G	G	G	A	G	A	G	G	G	A	A	A	A	A	A	A	G	A	G	G	G	A	C	A	A	G	G	A	G	A	A	A	A	G	G	A	G	A	A	A	G	G	G	A	A	A	C	A	G	A	A	A	G	G	G	A	G	G	G	C	C	A	A	A	G	A	A	A	G	A	C	A	A	G	G	G	G	C	C	G	G	G	G	G	G	C	C	A	A	A	A	A	G	A	A	G	G	A	G	G	G	A	A	G	G	A	G	A	A	A	A	A	A	A	A	A	A	A	G	A	A	G	G	A	G	C	C	G	G	G	G	G	G	A	C	A	G	A	G	A	G	A	A	A	G	G	G	A	G	A	A	A	G	A	A	G	G	G	G	A	A	A	G	A	G	A	G	A	A	A	A	G	G	G	G	A	A	A	G	G	G	A	G	G	G	A	G	A	G	C	C	G	G	G	G	G	G	G	G	G	G	A	G	A	A	G	G	A	G	C	C	G	G	A	G	A	G	A	A	A	A	A	A	A	A	A	A	C	C	G	G	A	A	G	G	C	C	G	G	A	A	A	A	G	G	A	A	G	G	A	A	A	A	0	0	A	G	G	G	A	G	A	G	A	A	G	G	G	G	A	A	A	G	C	C	C	C	A	G	A	A	A	G	A	A	A	A	A	A	G	G	A	C	A	G	A	A	G	G	A	G	A	G	C	C	A	A	A	C	C	C	A	A	A	G	A	A	A	G	A	G	A	G	A	A	A	G	A	G	A	G	C	C	0	0	G	G	A	A	A	G	G	G	G	G	A	A	A	A	A	C	C	C	A	A	A	G	C	C	A	A	G	G	A	G	A	G	A	C	A	G	A	G	A	A	A	A	A	A	A	C	C	C	A	C	A	G	C	C	G	G	A	A	A	G	C	C	A	A	G	G	A	A	A	A	G	G	A	A	G	G	A	A	A	A	G	G	G	G	G	G	A	G	A	A	A	A	G	G	A	A	A	A	G	G	G	G	G	G	A	C	G	G	A	G	G	G	G	G	G	G	G	G	A	G	A	G	A	G	A	G	G	G	A	A	G	G	G	G	C	C	A	G	A	G	A	A	A	A	A	A	G	G	G	G	G	G	G	G	A	G	A	G	G	G	G	G	G	G	G	G	A	G	G	G	A	A	A	G	A	A	G	G	A	A	A	A	G	G	C	C	A	A	A	G	A	A	A	A	A	A	A	G	A	G	A	C	A	A	A	G	A	G	C	C	G	G	G	G	G	G	G	G	A	A	A	A	A	A	A	A	A	A	A	G	A	G	G	G	G	G	A	A	C	C	0	0	A	A	G	G	A	G	A	G	G	G	A	C	G	G	A	G	A	G	A	A	A	G	A	A	A	G	A	G	A	A	C	C	A	C	A	G	A	A	A	A	A	G	A	G	A	G	A	A	A	G	G	G	A	G	G	G	G	G	A	A	G	G	A	G	A	G	G	G	G	G	A	G	C	C	G	G	G	G	A	A	G	G	G	G	C	C	A	A	A	G	A	G	A	G	G	G	G	G	A	A	G	G	A	A	G	G	A	A	G	G	A	C	A	G	A	A	A	A	A	G	G	G	A	G	A	G	A	A	G	G	A	G	C	C	A	C	A	G	A	G	A	A	G	G	A	A	A	A	G	G	C	C	A	G	A	A	A	A	G	G	A	A	A	C	G	G	A	G	G	G	A	G	A	G	A	G	C	C	G	G	A	A	C	C	G	G	A	A	A	G	G	G	A	G	A	G	G	G	A	G	A	A	A	G	A	A	A	A	G	G	G	G	A	G	G	G	G	G	C	C	A	G	A	C	A	A	A	G	C	C	A	G	A	G	A	C	A	A	A	G	G	G	A	C	C	C	A	A	A	G	A	A	G	G	A	A	G	G	C	C	A	A	A	G	A	A	A	A	C	C	A	A	A	G	A	A	G	G	G	G	A	A	G	G	A	A	A	G	C	C	C	C	A	G	A	A	A	A	A	A	G	G	G	G	A	C	A	A	A	G	C	C	A	G	G	G	A	A	G	G	A	A	A	A	A	A	C	C	A	A	A	A	G	G	G	G	A	A	G	G	A	A	A	G	C	C	A	A	C	C	G	G	A	A	A	A	G	G	A	A	G	G	G	G	C	C	G	G	A	A	G	G	A	A	A	G	A	A	A	A	A	G	A	G	A	A	G	G	G	G	A	C	G	G	G	G	A	A	G	G	A	A	G	G	A	C	A	A	A	G	A	G	A	A	G	G	A	A	A	A	G	G	A	A	A	G	G	G	G	G	G	G	A	A	A	G	A	A	A	A	A	A	A	A	0	0	A	G	G	G	A	G	G	G	A	A	A	A	A	A	G	G	A	C	A	G	A	G	A	G	A	G	A	G	A	G	A	G	C	C	G	G	A	A	G	G	A	A	A	A	A	A	A	A	A	A	A	G	A	A	A	A	G	G	G	G	A	G	A	G	A	G	A	G	A	A	A	C	G	G	A	C	A	A	A	G	G	G	A	A	G	G	A	G	A	A	A	A	G	G	A	G	G	G	A	G	A	C	G	G	A	G	A	G	A	G	A	G	G	G	A	A	A	C	A	A	G	G	A	A	G	G	A	A	A	A	C	C	G	G	A	G	G	G	C	C	G	G	G	G	A	G	A	G	A	A	A	A	A	G	A	G	A	G	A	G	A	A	G	G	A	G	G	G	G	G	A	A	G	G	C	C	A	A	A	A	A	C	A	A	0	0	A	A	G	G	A	G	G	G	A	G	C	C	G	G	A	A	A	A	C	C	G	G	A	A	A	C	G	G	G	G	A	A	A	A	G	G	A	A	G	G	A	A	G	G	G	G	A	A	A	A	A	A	A	A	G	G	A	A	G	G	G	G	A	A	A	G	A	C	A	A	A	C	A	A	C	C	G	G	A	G	A	G	A	C	C	C	G	G	A	A	A	C	A	G	G	G	A	A	G	G	G	G	A	A	A	G	G	G	0	0	G	G	G	G	A	G	A	A	G	G	G	G	A	G	A	G	A	A	A	G	A	A	G	G	G	G	A	G	G	G	A	A	A	A	A	G	A	C	G	G	G	G	C	C	G	G	A	G	A	G	A	G	A	G	0	0	A	G	G	G	A	A	G	G	A	G	G	G	A	G	G	G	A	A	A	A	G	G	A	A	A	A	A	G	0	0	G	G	A	G	A	C	G	G	A	G	A	C	G	G	G	G	C	C	A	A	G	G	G	G	C	C	A	G	G	G	A	G	G	G	G	G	A	C	A	G	A	A	C	C	G	G	A	A	A	A	A	A	A	A	A	C	G	G	G	G	A	A	A	G	A	G	G	G	A	A	G	G	A	A	G	G	A	G	A	C	G	G	A	G	A	A	A	G	A	C	G	G	G	G	G	G	G	G	A	A	A	G	A	A	G	G	A	A	A	A	A	G	A	G	A	A	A	C	A	A	0	0	G	G	A	C	G	G	G	G	A	G	A	G	A	A	G	G	A	G	A	A	A	G	A	A	G	G	A	A	G	G	A	A	A	G	A	G	G	G	C	C	A	G	A	A	A	G	A	A	G	G	A	G	A	A	G	G	A	G	A	C	G	G	A	G	G	G	A	A	A	G	G	G	A	A	A	G	G	G	G	G	A	G	G	G	A	A	A	G	A	A	G	G	A	G	A	G	A	A	C	C	G	G	A	A	G	G	A	A	G	G	A	A	G	G	G	G	A	A	A	G	A	G	A	A	A	G	A	G	A	A	G	G	A	G	G	G	A	G	A	G	G	G	G	G	A	A	C	C	G	G	G	G	A	A	C	C	A	A	G	G	A	A	G	G	A	A	G	G	G	G	A	A	A	A	G	G	C	C	A	A	A	A	G	G	A	A	G	G	C	C	A	A	G	G	G	G	G	G	G	G	G	G	G	G	G	G	C	C	G	G	A	A	A	A	A	A	A	A	A	A	A	A	G	G	G	G	G	G	G	G	G	G	A	A	A	A	G	G	G	G	A	A	G	G	C	C	A	A	A	A	A	A	A	A	G	G	G	G	A	A	G	G	G	G	G	G	G	G	G	G	A	A	G	G	G	G	C	C	C	C	G	G	G	G	G	G	G	G	G	G	A	A	G	G	A	A	A	A	C	C	A	A	A	A	G	G	G	G	C	C	A	A	G	G	G	G	A	A	A	A	C	C	C	C	G	G	A	A	G	G	A	A	A	A	A	A	A	A	A	A	C	C	G	G	A	A	G	G	A	A	G	G	A	A	G	G	A	A	A	A	A	A	G	G	G	G	A	A	A	A	C	C	G	G	C	C	G	G	A	A	A	A	A	C	A	A	0	0	A	A	G	G	A	A	G	G	A	A	G	G	G	G	G	G	A	A	G	G	A	A	A	A	A	A	A	A	A	A	G	G	G	G	A	A	G	G	G	G	G	G	C	C	A	A	G	G	A	A	C	C	A	A	A	A	A	A	G	G	A	A	G	G	G	G	A	A	A	A	C	C	G	G	G	G	G	G	A	A	C	C	A	A	G	G	A	A	G	G	A	A	C	C	C	C	A	A	C	C	G	G	A	A	G	G	C	C	C	C	C	C	G	G	G	G	G	G	A	A	G	G	A	A	A	A	A	A	A	A	G	G	G	G	G	G	A	A	A	A	A	A	G	G	G	G	G	G	A	A	A	A	G	G	G	G	A	A	A	A	A	A	G	G	G	G	A	A	G	G	C	C	A	A	G	G	A	A	G	G	A	A	A	A	G	G	G	G	G	G	A	A	A	A	A	A	A	A	G	G	A	A	A	A	A	A	G	G	G	G	G	G	G	G	G	G	C	C	G	G	G	G	G	G	A	A	G	G	A	A	G	G	A	A	G	G	A	A	A	A	A	A	A	A	A	A	G	G	G	G	G	G	C	C	G	G	0	0	A	A	G	G	A	A	A	A	G	G	G	G	A	A	A	A	A	A	A	A	G	G	A	A	G	G	G	G	A	A	A	A	G	G	G	G	G	G	A	A	A	A	G	G	G	G	G	G	A	A	A	A	G	G	G	G	G	G	G	G	A	A	A	A	G	G	G	G	A	A	G	G	C	C	G	G	A	A	A	A	G	G	C	C	G	G	A	A	G	G	G	G	G	G	A	A	G	G	A	A	C	C	G	G	C	C	G	G	G	G	G	G	G	G	A	A	G	G	A	A	G	G	A	A	A	A	A	A	G	G	G	G	G	G	G	G	A	A	G	G	A	A	G	G	G	G	G	G	A	A	G	G	A	G	A	G	G	G	G	G	C	C	G	G	C	C	A	A	G	G	A	A	G	G	0	0	A	C	G	G	A	A	A	G	A	A	G	G	A	A	A	A	A	A	G	G	G	G	A	A	A	A	A	A	G	G	C	C	A	A	A	A	G	G	C	C	G	G	G	G	G	G	A	A	A	A	A	A	G	G	A	A	G	G	G	G	C	C	G	G	A	A	A	A	C	C	G	G	G	G	A	A	A	A	A	A	A	A	A	A	G	G	A	A	C	C	A	A	G	G	A	A	G	G	G	G	A	A	A	A	G	G	G	G	A	A	G	G	A	A	G	G	A	A	A	A	G	G	0	0	G	G	A	A	C	C	G	G	G	G	A	A	A	A	A	A	A	A	A	A	A	A	G	G	A	A	A	A	C	C	A	A	G	G	A	A	G	G	A	A	G	G	G	G	G	G	G	G	C	C	A	A	G	G	G	G	A	A	A	A	A	A	G	G	G	G	A	A	A	A	A	A	C	C	A	A	A	A	C	C	A	A	A	A	A	A	A	A	G	G	G	G	G	G	G	G	A	A	G	G	G	G	G	G	A	A	A	A	A	A	G	G	A	A	G	G	G	G	A	A	G	G	G	G	A	A	A	A	G	G	G	G	G	G	G	G	A	A	A	A	G	G	A	A	A	A	G	G	A	A	A	A	C	C	A	A	A	A	A	A	C	C	G	G	A	A	A	A	A	A	G	G	G	G	A	A	A	A	G	G	A	A	A	A	A	A	G	G	G	G	G	G	A	A	C	C	G	G	A	A	A	A	G	G	A	A	C	C	A	A	G	G	A	A	G	G	G	G	A	A	C	C	A	A	G	G	G	G	G	G	G	G	G	G	A	A	A	A	G	G	C	C	G	G	G	G	C	C	A	A	A	A	A	A	G	G	A	A	C	C	C	C	A	A	G	G	C	C	C	C	0	0	A	A	T	T	A	A	G	G	G	G	A	A	C	C	A	A	T	T	C	C	G	G	A	A	G	G	A	A	G	G	C	C	G	G	C	C	G	G	A	A	G	G	G	G	G	G	C	C	A	A	A	A	G	G	A	A	G	G	G	G	A	A	A	C	G	G	A	A	A	A	C	C	G	G	G	G	A	A	A	A	G	G	A	A	G	G	A	A	A	A	G	G	G	G	A	A	C	C	G	G	G	G	A	A	A	A	A	A	A	A	G	G	A	A	G	G	C	C	A	A	A	A	G	G	A	A	A	A	G	G	A	A	C	C	G	G	G	G	C	C	A	A	A	A	C	G	G	G	A	A	G	G	A	A	A	A	A	A	A	A	A	A	G	G	G	G	A	A	G	G	A	A	A	A	A	A	G	G	A	A	A	A	G	G	A	A	A	A	A	A	G	G	G	G	G	G	C	C	G	G	A	A	A	A	G	G	A	A	G	G	A	A	C	C	G	G	A	A	C	C	A	A	A	A	A	A	A	A	A	A	A	A	A	A	A	A	G	G	A	A	A	A	G	G	G	G	A	A	G	G	G	G	A	A	G	G	A	A	G	G	C	C	G	G	A	A	A	A	A	A	A	A	G	G	G	G	G	G	G	G	C	C	A	A	G	G	A	A	G	G	C	C	A	A	A	A	A	A	G	G	G	G	G	G	A	A	G	G	G	G	G	G	A	A	C	C	A	A	A	A	G	G	G	G	A	A	A	A	G	G	A	A	C	C	A	A	A	A	G	G	C	C	A	A	A	A	A	A	A	A	C	C	A	A	A	A	G	G	A	A	G	G	G	G	A	A	G	G	A	A	G	G	G	G	G	G	A	G	G	G	G	G	A	A	C	C	C	C	C	C	G	G	A	A	G	G	G	G	A	A	G	G	C	C	A	A	G	G	G	G	A	A	C	C	A	A	G	G	G	G	A	A	G	G	A	A	G	G	A	A	A	A	C	C	G	G	G	G	A	A	G	G	A	A	A	A	G	G	G	G	C	C	G	G	G	G	C	C	G	G	A	A	C	C	A	A	A	A	A	A	A	A	G	G	A	A	C	C	A	A	A	A	A	A	G	G	A	A	C	C	A	A	G	G	G	G	C	C	A	A	C	C	A	A	A	A	A	G	G	G	A	A	G	G	G	G	C	C	G	G	A	A	G	G	G	G	A	A	G	G	G	G	C	C	A	A	A	A	A	A	A	A	G	G	A	A	G	G	A	G	A	A	G	G	G	G	A	A	A	A	G	G	A	A	A	A	G	G	A	A	G	G	G	G	A	A	A	A	G	G	C	C	A	A	A	A	A	A	A	A	A	A	C	C	C	C	G	G	A	A	G	G	G	G	G	G	G	G	G	G	G	G	A	A	A	A	A	A	G	G	G	G	A	A	G	G	G	G	A	A	C	C	A	A	A	A	C	C	A	A	G	G	A	A	G	G	G	G	A	A	G	G	A	A	C	C	A	A	A	A	G	G	A	A	G	G	A	A	A	A	G	G	G	G	G	G	A	A	G	G	G	G	G	G	A	A	G	G	A	A	A	A	A	A	A	A	A	A	G	G	A	A	A	A	A	A	G	G	A	A	A	A	G	G	A	A	A	A	A	A	G	G	G	G	A	A	C	C	A	A	G	G	G	G	G	G	A	A	G	G	A	A	G	G	G	G	A	A	G	G	G	G	G	G	G	G	A	A	G	G	A	A	A	A	A	A	A	A	G	G	C	C	G	G	G	G	A	A	A	A	A	A	A	A	G	G	G	G	G	G	A	A	A	A	A	A	G	G	C	C	G	G	A	A	C	C	A	A	A	A	A	A	A	A	G	G	A	A	G	G	G	G	G	G	A	A	A	A	G	G	C	C	A	A	G	G	G	G	A	A	G	G	A	G	G	G	A	G	A	A	A	A	A	A	A	A	A	A	G	G	G	G	G	G	G	G	A	A	G	G	C	C	G	G	A	A	A	A	G	G	A	A	0	0	A	G	G	G	G	G	A	A	G	G	A	G	G	G	A	A	C	C	A	A	A	A	A	G	A	A	G	G	C	C	A	A	G	G	A	A	G	G	C	C	A	A	G	G	G	G	G	G	G	G	G	G	G	G	A	C	A	A	G	G	C	C	A	A	G	G	A	A	A	A	A	A	A	A	A	A	C	C	A	A	G	G	A	A	A	A	A	A	A	A	A	A	A	A	G	G	A	A	A	A	A	A	G	G	A	A	A	A	G	G	G	G	A	A	G	G	0	0	G	G	C	C	A	A	G	G	G	G	A	A	A	A	G	G	G	G	A	A	A	A	A	A	G	G	A	A	C	C	G	G	G	G	G	G	C	C	C	C	G	G	C	C	A	A	A	A	G	G	C	C	G	G	G	G	A	A	C	C	G	G	G	G	G	G	G	G	G	G	G	G	G	G	A	A	A	A	A	A	A	A	G	G	C	C	A	A	G	G	A	A	A	A	A	A	A	A	G	G	G	G	G	G	G	G	G	G	A	A	A	A	A	A	G	G	G	G	A	A	A	A	A	A	A	A	G	G	C	C	C	C	A	A	G	G	C	C	A	A	G	G	A	A	G	G	A	A	A	A	C	C	G	G	C	C	G	G	G	G	A	A	G	G	A	A	G	G	C	C	A	A	G	G	G	G	G	G	C	C	A	A	A	A	A	A	A	A	A	A	C	C	G	G	G	G	A	A	A	A	A	A	C	C	A	A	G	G	G	G	G	G	C	C	C	C	A	A	A	A	G	G	A	A	G	G	A	A	G	G	G	G	A	A	G	G	G	G	G	G	A	A	G	G	A	A	A	A	G	G	G	G	G	G	A	A	G	G	G	G	A	A	G	G	A	C	C	C	A	A	G	G	C	C	A	A	C	C	G	G	G	G	C	C	A	G	G	G	C	C	G	G	G	G	G	G	G	G	A	A	G	G	A	A	A	A	C	C	G	G	G	G	G	G	A	A	A	A	G	G	A	A	G	G	C	C	G	G	G	G	G	G	A	A	A	A	G	G	G	G	A	A	G	G	G	G	C	C	A	A	A	C	G	G	G	G	C	C	G	G	G	G	A	A	A	A	A	A	A	A	A	A	G	G	C	C	A	A	A	A	G	G	G	G	G	G	A	A	G	G	A	A	A	A	G	G	A	A	A	A	G	G	G	G	G	G	A	C	A	A	G	G	A	A	G	G	G	G	G	G	A	A	A	A	G	G	A	A	A	A	A	A	G	G	A	G	A	A	C	C	G	G	G	G	G	G	A	A	G	G	G	G	A	G	A	A	G	G	G	G	A	A	A	A	A	A	G	G	C	C	A	A	G	G	C	C	A	A	A	A	A	A	A	A	A	A	A	A	A	A	G	G	G	G	G	G	A	A	C	C	A	A	A	A	C	C	G	G	0	0	A	A	A	A	A	A	G	G	A	A	G	G	C	C	G	G	G	G	A	G	G	G	G	G	A	A	A	A	A	A	A	A	A	A	A	A	G	G	C	C	G	G	G	G	G	G	A	A	G	G	G	G	A	A	0	0	A	A	G	G	G	G	G	G	G	G	A	A	G	G	A	A	G	G	A	A	G	G	C	C	G	G	A	A	A	A	G	G	A	A	G	G	A	A	A	A	G	G	G	G	A	A	G	G	A	A	C	C	G	G	C	C	G	G	G	G	G	G	G	G	G	G	G	G	G	G	G	G	C	C	A	A	G	G	A	A	C	C	C	C	A	G	G	G	A	A	G	G	G	G	A	A	G	G	G	G	G	G	A	A	A	A	A	A	A	A	G	G	A	G	G	G	A	A	A	A	G	G	A	A	A	A	G	G	G	G	A	A	A	A	G	G	A	G	C	C	A	A	A	A	A	A	A	A	A	A	A	A	G	G	A	A	A	A	A	G	A	A	A	A	C	C	C	C	A	A	A	A	G	G	G	G	G	G	A	A	G	G	G	G	G	G	A	A	A	A	C	C	G	G	G	G	G	G	A	A	G	G	G	G	A	A	A	A	G	G	G	G	G	G	G	G	C	C	C	C	A	A	A	A	A	A	A	A	G	G	G	G	A	A	A	A	A	A	G	G	G	G	A	A	G	G	G	G	C	C	A	A	G	G	G	G	A	A	G	G	G	G	A	A	C	C	A	A	A	A	A	A	A	A	C	C	C	C	A	A	A	A	A	A	C	C	G	G	G	G	A	A	G	G	G	G	A	A	A	A	A	A	A	A	A	A	G	G	A	A	A	A	A	A	C	C	G	G	G	G	A	A	G	G	A	A	A	A	A	A	A	A	G	G	C	C	A	A	A	A	0	0	G	G	G	G	G	G	G	G	G	G	G	G	G	G	A	A	C	C	A	A	G	G	A	A	G	G	A	A	A	A	G	G	A	A	G	G	C	C	A	A	A	A	A	A	A	A	G	G	G	G	G	G	A	G	A	A	G	G	A	A	G	G	C	C	G	G	G	G	A	A	G	G	A	A	A	A	C	C	G	G	A	A	A	A	A	A	A	A	A	A	A	A	C	C	A	A	A	A	G	G	G	G	A	A	C	C	G	G	G	G	C	C	G	G	C	C	A	G	G	G	C	C	A	A	A	A	G	G	A	A	A	G	C	C	A	G	A	A	G	G	A	A	A	A	A	C	A	A	G	G	G	G	A	A	A	A	G	G	G	G	A	A	A	G	G	G	A	A	A	A	A	A	G	G	G	G	G	G	G	G	G	G	G	G	G	G	A	A	G	G	G	G	G	G	G	G	G	G	A	A	G	G	G	G	A	G	G	G	G	G	G	G	G	G	A	A	A	A	A	G	G	G	G	G	A	G	A	G	A	A	G	G	A	A	G	G	A	A	A	A	G	G	A	A	G	G	G	G	A	G	A	A	A	A	G	G	G	G	A	A	C	C	A	A	G	G	A	A	C	C	A	A	G	G	G	G	A	A	C	C	A	A	G	G	G	G	A	A	A	A	G	G	0	0	A	A	A	A	G	G	A	A	A	A	G	G	C	C	A	A	A	A	A	A	G	G	A	A	0	0	G	G	G	G	A	A	G	G	A	A	A	A	A	A	A	A	A	A	A	A	A	A	G	G	0	0	A	A	A	A	A	A	G	G	G	G	C	C	C	C	C	C	A	A	A	A	A	A	A	A	A	A	G	G	G	G	A	A	A	A	A	A	A	A	G	G	A	A	A	A	A	A	A	A	A	A	G	G	G	G	G	G	G	G	A	A	A	A	A	A	A	A	A	A	G	G	0	0	G	G	G	G	G	G	A	A	A	A	G	G	A	A	A	A	A	A	A	A	A	A	G	G	G	G	G	G	G	G	G	G	A	A	G	G	A	A	A	A	G	G	A	A	A	A	C	C	G	G	G	G	G	G	A	A	A	A	G	G	G	G	A	A	A	A	A	A	G	G	G	G	A	A	A	A	G	G	G	G	A	A	A	C	A	A	A	A	G	G	A	A	A	A	G	G	C	C	G	G	A	A	G	G	A	A	A	A	A	A	G	G	A	A	A	A	A	A	A	A	A	A	G	G	A	A	A	A	C	C	G	G	G	G	G	G	A	A	G	G	G	G	G	G	G	G	A	G	G	G	G	G	C	C	A	A	A	A	G	G	G	G	G	G	A	A	G	G	A	A	G	G	A	A	A	A	G	G	G	G	A	G	G	G	A	A	G	G	A	A	G	G	A	G	G	G	A	A	G	G	G	G	A	A	G	G	A	A	C	C	A	A	A	A	A	A	G	G	G	G	G	G	G	G	G	G	A	A	G	G	C	C	G	G	G	G	G	G	G	G	G	G	0	0	A	A	A	A	G	G	A	A	A	A	C	C	A	A	A	A	A	A	A	A	G	G	G	G	G	G	A	A	G	G	A	A	A	A	G	G	G	G	A	A	C	C	G	G	A	A	A	G	G	G	A	A	A	A	A	A	G	G	A	A	G	G	G	G	C	C	A	A	G	G	A	A	G	G	G	G	C	C	A	G	A	A	A	A	G	G	A	G	A	A	A	A	G	G	A	A	A	A	A	A	G	G	G	G	G	G	G	G	A	A	G	G	A	A	G	G	G	G	G	G	A	A	G	G	G	G	C	C	G	G	A	A	G	G	A	A	G	G	A	A	A	A	C	C	A	A	G	G	G	G	A	G	G	G	G	G	C	C	C	C	A	A	G	G	G	G	G	G	A	A	A	A	G	G	A	A	A	A	A	A	G	G	G	G	A	A	G	G	A	A	A	A	G	G	G	G	G	G	A	A	A	A	A	A	A	A	A	A	A	A	A	A	A	A	A	A	G	G	G	G	G	G	G	G	A	A	A	A	A	A	A	A	G	G	G	G	G	G	G	G	G	G	A	A	C	C	A	A	A	A	C	C	G	G	G	G	G	G	C	C	G	G	G	G	A	A	A	A	A	G	A	A	A	A	A	A	A	G	A	A	G	G	C	C	G	G	A	A	A	A	A	A	A	A	A	A	G	G	A	G	G	G	A	A	A	A	A	A	A	A	G	G	A	A	G	G	G	G	A	A	A	A	G	G	G	G	G	G	G	G	A	A	G	G	A	A	G	G	A	A	A	C	G	G	G	G	G	G	A	G	A	G	A	A	A	G	A	G	A	A	A	G	A	A	A	A	C	C	A	A	G	G	A	A	G	G	A	A	G	G	A	A	G	G	A	A	G	G	A	A	G	G	A	C	A	A	A	A	G	G	G	G	G	G	A	A	A	A	G	G	A	A	A	A	C	C	G	G	A	A	A	A	G	G	G	G	A	G	A	A	G	G	G	G	C	C	G	G	C	C	C	C	A	A	G	G	A	A	A	A	G	G	G	G	A	A	A	G	A	A	A	A	A	A	G	G	A	A	A	A	G	G	G	G	G	G	A	A	G	G	G	G	G	G	A	A	A	A	C	C	A	A	A	A	G	G	G	G	G	G	A	A	A	A	A	A	G	G	A	A	G	G	A	A	A	G	A	A	A	A	A	A	G	G	A	A	G	G	C	C	A	A	A	A	G	G	G	G	A	G	A	A	A	A	A	A	G	G	A	A	A	A	A	A	G	G	A	C	G	G	G	G	C	C	A	A	G	G	G	G	A	A	A	A	A	A	G	G	C	C	G	G	A	A	G	G	A	A	C	C	A	A	G	G	A	A	G	G	C	C	G	G	G	G	A	A	G	G	C	C	G	G	C	C	G	G	C	C	A	A	G	G	G	G	G	G	G	G	C	C	G	G	A	A	G	G	A	A	A	A	A	A	C	C	A	G	G	G	G	G	G	G	A	A	G	G	G	G	G	G	A	A	C	C	G	G	G	G	A	A	C	C	0	0	A	A	G	G	G	G	G	G	C	C	A	C	G	G	A	A	G	G	G	G	A	A	C	C	A	A	0	0	A	G	G	G	C	C	A	A	C	C	A	A	C	C	G	G	A	A	G	G	G	G	A	G	C	C	G	G	T	T	A	A	G	G	A	A	G	G	G	G	A	A	G	G	A	A	G	G	A	A	A	A	A	G	A	G	A	A	G	G	C	C	A	A	G	G	A	A	A	A	A	A	A	A	A	A	A	A	C	C	A	A	G	G	G	G	A	A	G	G	A	A	A	A	A	A	A	G	A	A	G	G	A	A	A	A	A	A	G	G	A	A	G	G	C	C	G	G	A	A	G	G	T	T	C	C	C	C	A	A	A	A	A	A	A	A	A	A	G	G	A	A	A	A	G	G	A	A	C	C	G	G	A	A	C	C	A	A	A	A	A	A	G	G	G	G	A	A	G	G	G	G	A	A	G	G	G	G	G	G	G	G	G	G	A	A	A	A	A	G	A	A	A	A	G	G	T	T	C	C	G	G	A	A	A	C	A	A	G	G	A	A	A	A	0	0	A	A	A	A	A	A	A	A	A	A	G	G	A	A	G	G	A	A	A	A	A	A	A	G	A	A	G	G	G	G	A	A	G	G	G	G	G	G	A	A	A	G	G	G	G	G	C	C	C	C	G	G	G	G	G	G	G	G	G	G	C	C	A	A	A	A	C	C	A	A	G	G	G	G	G	G	G	G	G	G	G	G	0	0	G	G	A	A	G	G	A	A	A	G	C	C	G	G	G	G	A	G	G	G	A	A	A	A	G	G	G	G	G	G	A	A	G	G	C	C	G	G	C	C	A	A	A	A	A	A	G	G	A	G	G	G	G	G	A	A	G	G	C	C	A	A	C	C	C	C	A	A	C	C	G	G	A	G	G	G	C	C	A	A	A	A	A	A	G	G	G	G	G	G	G	G	A	A	A	G	A	A	A	A	C	C	G	G	G	G	A	A	A	A	A	A	A	A	G	G	A	A	A	A	A	A	A	A	G	G	0	0	A	A	C	C	A	A	A	A	C	C	G	G	A	A	A	A	G	G	A	A	A	A	A	A	A	A	A	A	A	A	G	G	A	A	C	C	C	C	G	G	G	G	A	A	A	A	C	C	A	A	A	G	A	A	G	G	G	G	A	G	A	A	G	G	A	A	A	A	A	A	A	A	0	0	A	A	C	C	G	G	A	A	A	A	A	A	G	G	A	C	A	G	G	G	A	A	G	G	A	A	A	A	A	G	G	G	G	G	C	C	A	A	G	G	A	A	G	G	G	G	G	G	A	A	A	A	A	A	A	A	0	0	G	G	C	C	G	G	A	A	G	G	G	G	G	G	A	A	A	A	G	G	A	A	G	G	G	G	C	C	G	G	A	A	A	A	A	A	C	C	G	G	A	A	G	G	A	A	A	A	A	A	A	A	A	A	C	C	G	G	A	G	G	G	G	G	A	A	C	C	G	G	A	G	G	G	G	G	G	G	A	A	A	A	A	A	A	A	G	G	A	A	G	G	A	A	A	A	C	C	C	C	A	A	A	A	A	A	G	G	A	A	A	G	G	G	G	G	A	A	A	A	G	G	A	A	A	A	G	G	G	G	A	A	C	C	A	A	A	A	C	C	G	G	C	C	C	C	G	G	G	G	G	G	G	G	A	A	C	C	T	T	G	G	A	A	G	G	G	G	A	A	G	G	G	G	A	A	G	G	A	A	A	G	A	A	G	G	A	A	G	G	G	G	A	A	A	A	G	G	A	A	G	G	G	G	T	T	A	A	C	C	G	G	A	A	A	A	G	G	G	G	A	A	A	A	A	A	A	A	A	A	A	A	G	G	C	C	A	A	G	G	G	G	A	A	G	G	A	A	C	C	A	A	A	A	A	A	C	C	C	C	A	A	G	G	G	G	G	G	G	G	A	A	G	G	G	G	G	G	G	G	A	A	G	G	A	A	G	G	A	A	G	G	A	A	C	C	C	C	G	G	G	G	A	A	A	A	G	G	A	A	G	G	A	A	G	G	G	G	G	G	A	A	G	G	C	C	A	A	A	A	A	A	G	G	A	A	G	G	A	A	A	A	A	A	G	G	A	C	G	G	A	A	G	G	G	G	C	C	A	G	A	A	A	A	G	G	A	A	G	G	G	G	A	A	A	A	G	G	A	A	G	G	G	G	G	G	G	G	G	G	C	C	C	C	A	A	C	C	G	G	A	A	A	A	A	A	C	C	G	G	A	A	A	A	G	G	G	G	G	G	A	A	G	G	C	C	G	G	G	G	A	A	C	C	A	A	C	C	C	C	C	C	A	A	A	A	A	A	C	C	A	A	G	G	A	A	A	A	C	C	A	A	A	A	C	C	A	A	A	A	A	A	A	A	G	G	A	A	G	G	A	A	C	C	A	C	C	C	A	A	A	A	A	A	A	A	G	G	C	C	A	A	A	A	A	G	G	G	A	A	G	G	G	G	A	A	A	A	G	G	A	A	A	A	G	G	G	G	G	G	G	G	A	A	A	A	A	A	G	G	G	G	G	G	G	G	A	A	G	G	G	G	G	G	A	A	G	G	A	A	A	A	G	G	G	G	A	A	G	G	C	C	G	G	A	A	C	C	A	A	A	A	A	A	G	G	A	A	A	C	G	G	G	G	G	G	G	G	G	G	D	I	C	C	A	A	G	G	A	A	G	G	A	A	G	G	G	G	A	A	G	G	A	A	G	G	C	C	A	A	A	A	G	G	A	A	A	A	A	A	A	A	G	G	G	G	G	G	G	G	A	A	A	A	A	A	G	G	G	G	G	G	G	G	C	C	G	G	C	C	G	G	G	G	0	0	G	G	A	A	A	G	D	D	G	G	C	C	A	G	C	C	I	I	I	I	A	A	A	G	G	G	G	G	G	G	C	C	A	A	A	G	C	C	A	A	G	G	C	C	G	G	A	A	C	C	A	A	C	C	A	A	A	A	A	A	A	A	C	C	A	A	A	A	G	G	A	A	G	G	G	G	A	A	A	A	G	G	A	A	A	A	A	A	A	A	C	C	G	G	G	G	G	G	I	I
[truncated: 8,303,015 more chars]
