# Supplementary material for: A Novel Variant in CMAH Is Associated with Blood Type AB in Ragdoll Cats
Source: PLoS One. 2016 May 12;11(5):e0154973. doi: 10.1371/journal.pone.0154973 (PMC4865243; doi:10.1371/journal.pone.0154973)
Supplement: S2 Table — (XLSX) [file pone.0154973.s006.xlsx]

## Sheet: Sheet1
CAT ID	Breed	Serology laboratory	Serology	Genotype			Exon 4 364C>T	Genotyping laboratory	Sample included in gwas
				G139A	Neletion	G139A
2275	American shorthair	By owner/breeder	A	A	failed	GG	C/C	Mizzou
5032	birman	Oy Triniini Company	A	A	failed	GG	C/C	Mizzou
5149	birman	Oy Triniini Company	A	Ab		GA	C/C	Mizzou
6451	birman	Oy Triniini Company	A	A	failed	GG	C/C	Mizzou
6453	birman	Oy Triniini Company	A	Ab	failed	GA	C/C	Mizzou
6454	birman	Oy Triniini Company	A	Ab	N/P	GA	C/C	Mizzou
6455	birman	Oy Triniini Company	A	Ab	failed	GA	C/C	Mizzou
6824	birman	Oy Triniini Company	A	A	N/P	GG	C/C	Mizzou
6826	birman	Oy Triniini Company	A	A	failed	GG	C/C	Mizzou
6827	birman	Oy Triniini Company	A	A	N/N	GG	C/C	Mizzou
6828	birman	Oy Triniini Company	A	Ab	N/P	GA	C/C	Mizzou
6829	birman	Oy Triniini Company	A	A	N/N	GG	C/C	Mizzou
6830	birman	Oy Triniini Company	A	Ab	N/P	GA	C/C	Mizzou
6834	birman	Oy Triniini Company	A	A	N/N	GG	C/C	Mizzou
6835	birman	Oy Triniini Company	A	A	N/N	GG	C/C	Mizzou
6836	birman	Oy Triniini Company	A	A	N/N	GG	C/C	Mizzou
6837	birman	Oy Triniini Company	A	Ab	N/P	GA	C/C	Mizzou
6838	birman	Oy Triniini Company	a	A	N/N	GG	C/C	Mizzou
7134	birman	Oy Triniini Company	A	Ab	N/P	GA	C/C	Mizzou
7135	birman	Oy Triniini Company	A	Ab	N/P	GA	C/C	Mizzou
7136	birman	Oy Triniini Company	A	Ab	N/P	GA	C/C	Mizzou
7137	birman	Oy Triniini Company	A	Ab	N/P	GA	C/C	Mizzou
7138	birman	Oy Triniini Company	A	Ab	N/P	GA	C/C	Mizzou
7139	birman	Oy Triniini Company	A	Ab	N/P	GA	C/C	Mizzou
7140	birman	Oy Triniini Company	A	Ab	N/P	GA	C/C	Mizzou
7142	birman	Oy Triniini Company	A	Ab	N/P	GA	C/C	Mizzou
7145	birman	Oy Triniini Company	A	Ab	failed	GA	C/C	Mizzou
7147	birman	Oy Triniini Company	A	Ab	N/P	GA	C/C	Mizzou
7148	birman	Oy Triniini Company	A	Ab	N/P	GA	C/C	Mizzou
7151	birman	Oy Triniini Company	A	A	N/N	GG	C/C	Mizzou
106	Birman	Oy Triniini Company	B	B		A/A	C/C	Bristol
6823	birman	Oy Triniini Company	B	B	failed	AA	C/C	Mizzou
6825	birman	Oy Triniini Company	B	B	failed	AA	C/C	Mizzou
6831	birman	Oy Triniini Company	B	B	N/P	AA	C/C	Mizzou
6832	birman	Oy Triniini Company	B	B	P/P	AA	C/C	Mizzou
6833	birman	Oy Triniini Company	B	B	P/P	AA	C/C	Mizzou
6839	birman	Oy Triniini Company	B	B	P/P	AA	C/C	Mizzou
7141	birman	Oy Triniini Company	B	B	P/P	AA	C/C	Mizzou
7146	birman	Oy Triniini Company	B	B	P/P	AA	C/C	Mizzou
7149	birman	Oy Triniini Company	B	B	failed	AA	C/C	Mizzou
7150	birman	Oy Triniini Company	B	B	P/P	AA	C/C	Mizzou
7154	British shorthair	Oy Triniini Company	A	A	P/P		C/C	Mizzou
26	British shorthair	Oy Triniini Company	A	A		G/G	C/C	Bristol
83	British shorthair	Oy Triniini Company	A	A		G/G	C/C	Bristol
6840	British shorthair	Oy Triniini Company	A	A	N/N	GG	C/C	Mizzou
6841	British shorthair	Oy Triniini Company	A	A	N/N	GG	C/C	Mizzou
6845	British shorthair	Oy Triniini Company	A	Ab	P/P	GA	C/C	Mizzou
6846	British shorthair	Oy Triniini Company	A	Ab	P/P	GA	C/C	Mizzou
6847	British shorthair	Oy Triniini Company	A	Ab	N/P	GA	C/C	Mizzou
6851	British shorthair	Oy Triniini Company	A	A	N/P	GG	C/C	Mizzou
7152	British shorthair	Oy Triniini Company	AB	Ab	N/P	GA	C/C	Mizzou
6843	British shorthair	Oy Triniini Company	B	B	N/N	GA	C/C	Mizzou
6844	British shorthair	Oy Triniini Company	B	B	P/P	AA	C/C	Mizzou
6848	British shorthair	Oy Triniini Company	B	B	P/P	AA	C/C	Mizzou
6849	British shorthair	Oy Triniini Company	B	B	P/P	AA	C/C	Mizzou
6850	British shorthair	Oy Triniini Company	B	B	P/P	AA	C/C	Mizzou
6852	British shorthair	Oy Triniini Company	B	B	P/P	GA	C/C	Mizzou
7153	British shorthair	Oy Triniini Company	B	B	failed	AA	C/C	Mizzou
6842	British shorthair	Oy Triniini Company	B(?)	B	P/P	AA	C/C	Mizzou
7	Burmese	Oy Triniini Company	A	A		G/G	C/C	Bristol
102	Burmese	Oy Triniini Company	A	A		G/G	C/C	Bristol
1359	Devon rex	Oy Triniini Company	A	A	failed	GG	C/C	Mizzou
1362	Devon rex	Oy Triniini Company	A	A	N/N	GG	C/C	Mizzou
1378	Devon rex	Oy Triniini Company	A	A	N/N	GG	C/C	Mizzou
1379	Devon rex	Oy Triniini Company	A	A	N/N	GG	C/C	Mizzou
1382	Devon rex	Oy Triniini Company	A	A	N/N	GG	C/C	Mizzou
1383	Devon rex	Oy Triniini Company	A	A	N/N	GG	C/C	Mizzou
1514	Devon rex	Oy Triniini Company	A	A	N/N	GG	C/C	Mizzou
1370	Devon rex	Oy Triniini Company	AB	Ab	failed	AA	C/C	Mizzou
1371	Devon rex	Oy Triniini Company	AB	Ab	N/P	GA	C/C	Mizzou
1372	Devon rex	Oy Triniini Company	AB	Ab	N/P	GA	C/C	Mizzou
1373	Devon rex	Oy Triniini Company	AB	Ab	N/P	GA	C/C	Mizzou
1376	Devon rex	Oy Triniini Company	AB	Ab	N/P	GA	C/C	Mizzou
1380	Devon rex	Oy Triniini Company	AB	Ab	N/P	GA	C/C	Mizzou
1381	Devon rex	Oy Triniini Company	AB	Ab	N/N	GA	C/C	Mizzou
1396	Devon rex	Oy Triniini Company	AB	Ab	N/P	GA	C/C	Mizzou
1349	Devon rex	Oy Triniini Company	B	B	P/P	AA	C/C	Mizzou
1350	Devon rex	Oy Triniini Company	B	B	P/P	AA	C/C	Mizzou
1351	Devon rex	Oy Triniini Company	B	B	P/P	AA	C/C	Mizzou
1352	Devon rex	Oy Triniini Company	B	B	P/P	AA	C/C	Mizzou
1354	Devon rex	Oy Triniini Company	B	B	P/P	AA	C/C	Mizzou
1355	Devon rex	Oy Triniini Company	B	B	P/P	AA	C/C	Mizzou
1360	Devon rex	Oy Triniini Company	B	B	P/P	AA	C/C	Mizzou
1366	Devon rex	Oy Triniini Company	B	B	P/P	AA	C/C	Mizzou
1367	Devon rex	Oy Triniini Company	B	B	P/P	AA	C/C	Mizzou
1368	Devon rex	Oy Triniini Company	B	B	P/P	AA	C/C	Mizzou
1369	Devon rex	Oy Triniini Company	B	B	P/P	AA	C/C	Mizzou
1374	Devon rex	Oy Triniini Company	B	B	P/P	AA	C/C	Mizzou
1385	Devon rex	Oy Triniini Company	B	B	P/P	AA	C/C	Mizzou
1386	Devon rex	Oy Triniini Company	B	B	P/P	AA	C/C	Mizzou
1387	Devon rex	Oy Triniini Company	B	B	P/P	AA	C/C	Mizzou
1388	Devon rex	Oy Triniini Company	B	B	P/P	AA	C/C	Mizzou
1389	Devon rex	Oy Triniini Company	B	B	P/P	AA	C/C	Mizzou
1390	Devon rex	Oy Triniini Company	B	B	P/P	AA	C/C	Mizzou
1391	Devon rex	Oy Triniini Company	B	B	P/P	AA	C/C	Mizzou
1392	Devon rex	Oy Triniini Company	B	B	P/P	AA	C/C	Mizzou
75	Devon Rex		A	A		G/G	C/C	Bristol
76	Devon Rex		A	Ab		G/A	C/C	Bristol
108	Devon Rex		A	Ab		G/A	C/C	Bristol
109	Devon Rex		B	B		A/A	C/C	Bristol
110	Devon Rex		B	B		A/A	C/C	Bristol
43	Random bred		A	Ab		G/A	C/C	Bristol
90	Random bred		A	A		G/G	C/C	Bristol
57	Random bred		AB	A		G/G	C/C	Bristol
9	Random bred		A	A		G/G	C/C	Bristol
11	Random bred		A	A		G/G	C/C	Bristol
18	Random bred		A	Ab		G/A	C/C	Bristol
42	Random bred		A	A		G/G	C/C	Bristol
74	Random bred		A	A		G/G	C/C	Bristol
77	Random bred		A	Ab		G/A	C/C	Bristol
16917	Random bred	By owner/breeder	A	A	failed	GG	C/C	Mizzou
17	Random bred		AB	A		G/G	C/C	Bristol
86	Random bred		AB	A		G/G	C/C	Bristol
89	Random bred		AB	A		G/G	C/C	Bristol
93	Random bred		AB	A		G/G	C/T	Bristol
101	Random bred		AB	A		G/G	C/C	Bristol
114	Random bred		AB	Ab		G/A	T/T	Bristol
6859	Random bred	By owner/breeder	B(?)	Ab	N/P	GA	C/C	Mizzou
15	La Perm		A	A		G/G	C/C	Bristol
87	Maine Coon		A	Ab		G/A	C/C	Bristol
6	Persian		A	Ab		G/A	C/C	Bristol
16	Persian		A	A		G/G	C/C	Bristol
8844	Random bred	By owner/breeder	A	A	N/N	GG	C/C	Mizzou
16172	Random bred	By owner/breeder	A	Ab	N/P	GA	C/C	Mizzou
14558	Randoim bred Iowa	By owner/breeder	A	A	N/N	GG	C/C	Mizzou
14560	Randoim bred Iowa	By owner/breeder	A	A	failed	GG	C/C	Mizzou
14561	Randoim bred Iowa	By owner/breeder	A	A	failed	GG	C/C	Mizzou
14562	Randoim bred Iowa	By owner/breeder	A	A	N/N	GG	C/C	Mizzou
14563	Randoim bred Iowa	By owner/breeder	A	Ab	N/P	GA	C/C	Mizzou
14564	Randoim bred Iowa	By owner/breeder	A	Ab	failed	GA	C/C	Mizzou
14565	Randoim bred Iowa	By owner/breeder	A	A	failed	GG	C/C	Mizzou
14566	Randoim bred Iowa	By owner/breeder	A	A	N/N	GG	C/C	Mizzou
14567	Randoim bred Iowa	By owner/breeder	A	A	failed	GG	C/C	Mizzou
14596	Randoim bred Iowa	By owner/breeder	A	A		GG	C/C	Mizzou
16538	Random bred Kansas	Kansas State University	AB	A	N/P	GG	C/C	Mizzou
16539	Random bred Kansas	Kansas State University	AB	Ab	N/P	GA	C/C	Mizzou
16547	Random bred Kansas	Kansas State University	AB	Ab	N/P	GA	C/C	Mizzou
16551	Random bred Kansas	Kansas State University	AB	?	N/N	GG	C/C	Mizzou
16561	Random bred Kansas	Kansas State University	AB	A	N/P	GG	C/C	Mizzou
16564	Random bred Kansas	Kansas State University	AB	Ab	N/P	GA	C/C	Mizzou
16566	Random bred Kansas	Kansas State University	AB	A	N/N	GG	C/C	Mizzou
16541	Random bred Kansas	Kansas State University	AB	Ab	failed	GA	C/T	Mizzou
16543	Random bred Kansas	Kansas State University	AB	?	failed	GG/GA	C/T	Mizzou
16544	Random bred Kansas	Kansas State University	AB	A	N/N	GG	C/T	Mizzou
16545	Random bred Kansas	Kansas State University	AB	Ab	N/P	GA	C/T	Mizzou
16548	Random bred Kansas	Kansas State University	AB	Ab	N/N	GA	C/T	Mizzou
16549	Random bred Kansas	Kansas State University	AB	Ab	N/P	GA	C/T	Mizzou
16552	Random bred Kansas	Kansas State University	AB	Ab	N/P	GA	C/T	Mizzou
16553	Random bred Kansas	Kansas State University	AB	Ab	N/N	GA	C/T	Mizzou
16555	Random bred Kansas	Kansas State University	AB	Ab	N/P	G/A	C/T	Mizzou
16556	Random bred Kansas	Kansas State University	AB	A	N/P	G/G	C/T	Mizzou
16557	Random bred Kansas	Kansas State University	AB	Ab	N/N	G/A	C/T	Mizzou
16560	Random bred Kansas	Kansas State University	AB	Ab	N/P	GA	C/T	Mizzou
16562	Random bred Kansas	Kansas State University	AB	Ab	N/P	GA	C/T	Mizzou
16563	Random bred Kansas	Kansas State University	AB	Ab	N/P	GA	C/T	Mizzou
16565	Random bred Kansas	Kansas State University	AB	Ab	N/P	GA	C/T	Mizzou
16567	Random bred Kansas	Kansas State University	AB	Ab	N/P	GA	C/T	Mizzou
16568	Random bred Kansas	Kansas State University	AB	Ab	N/P	GA	C/T	Mizzou
16570	Random bred Kansas	Kansas State University	AB	A	N/N	GG	C/T	Mizzou
16571	Random bred Kansas	Kansas State University	AB	Ab	N/P	GA	C/T	Mizzou
16577	Random bred Kansas	Kansas State University	AB	Ab	N/P	GA	C/T	Mizzou
16581	Random bred Kansas	Kansas State University	AB	A	N/N	G/G	C/T	Mizzou
16583	Random bred Kansas	Kansas State University	AB	Ab	N/P	G/A	C/T	Mizzou
16589	Random bred Kansas	Kansas State University	AB	Ab	N/P	GA	C/T	Mizzou
16550	Random bred Kansas	Kansas State University	AB	Ab	failed	GA	T/C	Mizzou
16540	Random bred Kansas	Kansas State University	AB	A	N/N	GG	T/T	Mizzou
16559	Random bred Kansas	Kansas State University	AB	Ab	failed	G/A	T/T	Mizzou
oz	Random bred USA	By owner/breeder	A	A	N/N	GG	C/C	Mizzou
4406	Random bred USA	By owner/breeder	A	A	P/P	GG	C/C	Mizzou
5	Ragdoll	Oy Triniini Company	A	A		G/G	C/C	Bristol
30	Ragdoll	Oy Triniini Company	A	A		G/G	C/C	Bristol
35	Ragdoll	Oy Triniini Company	A	A		G/G	C/C	Bristol
94	Ragdoll	Oy Triniini Company	A	Ab		G/A	C/C	Bristol
6997	Ragdoll	Oy Triniini Company	A	A	N/N	GG	C/C	Mizzou	GWAS
10342	Ragdoll	Oy Triniini Company	A	A	N/N	GG	C/C	Mizzou	GWAS
13149	Ragdoll	Oy Triniini Company	A	A	failed	GG	C/C	Mizzou	GWAS
13169	Ragdoll	Oy Triniini Company	A	A	N/N	GG	C/C	Mizzou	GWAS
2447	Ragdoll	Oy Triniini Company	A	A	N/N	GG	C/C	Mizzou
2448	Ragdoll	Oy Triniini Company	A	A	failed	GG	C/C	Mizzou
2450	Ragdoll	Oy Triniini Company	A	A	failed	GG	C/C	Mizzou
2463	Ragdoll	Oy Triniini Company	A	A	failed	GG	C/C	Mizzou
2467	Ragdoll	Oy Triniini Company	A	A	N/N	GG	C/C	Mizzou
5435	Ragdoll	Oy Triniini Company	A	A	N/N	GG	C/C	Mizzou	GWAS
8894	Ragdoll	Oy Triniini Company	A	A	N/N	G/G	C/C	Mizzou	GWAS
9301	Ragdoll	Oy Triniini Company	A	A	N/N	GG	C/C	Mizzou	GWAS
12394	Ragdoll	Oy Triniini Company	A	A		GG	C/C	Mizzou	GWAS
12737	Ragdoll	Oy Triniini Company	A	A	N/N	G/G	C/C	Mizzou	GWAS
12745	Ragdoll	Oy Triniini Company	A	A	N/N	G/G	C/C	Mizzou	GWAS
12747	Ragdoll	Oy Triniini Company	A	A	N/N	G/G	CC	Mizzou	GWAS
12756	Ragdoll	Oy Triniini Company	A	A	N/N	G/G	C/C	Mizzou	GWAS
14421	Ragdoll	Oy Triniini Company	A	A	N/N	GG	C/C	Mizzou
14607	Ragdoll	Oy Triniini Company	A	A	N/N	G/G	CC	Mizzou	GWAS
14608	Ragdoll	Oy Triniini Company	A	A	N/N	G/G	C/C	Mizzou	GWAS
14634	Ragdoll	Oy Triniini Company	A	A	N/N	G/G	C/C	Mizzou	GWAS
14931	Ragdoll	Oy Triniini Company	A	A	N/N	GG	C/C	Mizzou	GWAS
17527	Ragdoll	Oy Triniini Company	A	A	N/N	GG	C/C	Mizzou	GWAS
6573	Ragdoll	Oy Triniini Company	AB	A	N/N	GG	C/T	Mizzou	GWAS
8757	Ragdoll	Oy Triniini Company	AB	A	N/N	GG	C/T	Mizzou
15799	Ragdoll	Oy Triniini Company	AB	A	N/N	G/G		Mizzou	GWAS
18389	Ragdoll	University of Milan	AB	A	N/N	GG	C/T	Mizzou
18390	Ragdoll	University of Milan	AB	A	N/N	GG	T/T	Mizzou
18391	Ragdoll	University of Milan	AB	A	N/N	GG	T/T	Mizzou
18392	Ragdoll	University of Milan	AB	Ab	N/P	GA	C/T	Mizzou
18393	Ragdoll	University of Milan	AB	A	N/N	GG	T/T	Mizzou
18394	Ragdoll	University of Milan	AB	A	N/N	GG	T/T	Mizzou
Linda	Ragdoll	University of Milan	AB	A	N/N	GG	T/T	Mizzou
Mirtillo	Ragdoll	University of Milan	AB	A	N/N	GG	T/T	Mizzou
Spirit	Ragdoll	University of Milan	AB	A	N/N	GG	T/T	Mizzou
Titti	Ragdoll	University of Milan	AB	A	N/N	GG	T/T	Mizzou
14080	Ragdoll	Oy Triniini Company	AB	A	N/N	G/G	C/T	Mizzou	GWAS
14606	Ragdoll	Oy Triniini Company	AB	A	N/N	G/G	C/T	Mizzou	GWAS
11270	Ragdoll	Oy Triniini Company	B	B	P/P	AA	C/C	Mizzou
15874	Ragdoll Finland	Oy Triniini Company	A	A	N/N	GG	C/C	Mizzou
15858	Ragdoll Finland	Oy Triniini Company	AB	Ab	failed	GA	C/C	Mizzou
15904	Ragdoll Finland	Oy Triniini Company	AB	A	N/N	GG	C/C	Mizzou	GWAS
15910	Ragdoll Finland	Oy Triniini Company	AB	Ab	N/P	GA	C/C	Mizzou	GWAS
15920	Ragdoll Finland	Oy Triniini Company	AB	Ab	N/P	GA	C/C	Mizzou	GWAS
15854	Ragdoll Finland	Oy Triniini Company	AB	A	failed	GG	C/T	Mizzou
15859	Ragdoll Finland	Oy Triniini Company	AB	?	N/N		C/T	Mizzou
15860	Ragdoll Finland	Oy Triniini Company	AB	A	N/N	GG	C/T	Mizzou
15863	Ragdoll Finland	Oy Triniini Company	AB	?	N/N		C/T	Mizzou
15865	Ragdoll Finland	Oy Triniini Company	AB	A	N/N	GG	C/T	Mizzou
15866	Ragdoll Finland	Oy Triniini Company	AB	A	N/N	GG	C/T	Mizzou
15869	Ragdoll Finland	Oy Triniini Company	AB	A	N/N	GG	C/T	Mizzou
15870	Ragdoll Finland	Oy Triniini Company	AB	?	N/P		C/T	Mizzou
15872	Ragdoll Finland	Oy Triniini Company	AB	A	N/N	GG	C/T	Mizzou
15873	Ragdoll Finland	Oy Triniini Company	AB	A	N/N	GG	C/T	Mizzou
15876	Ragdoll Finland	Oy Triniini Company	AB	A	N/N	GG	C/T	Mizzou
15896	Ragdoll Finland	Oy Triniini Company	AB	A	N/N	GG	C/T	Mizzou	GWAS
15902	Ragdoll Finland	Oy Triniini Company	AB	A	N/N	GG	C/T	Mizzou	GWAS
15905	Ragdoll Finland	Oy Triniini Company	AB	Ab	N/P	GA	C/T	Mizzou	GWAS
15906	Ragdoll Finland	Oy Triniini Company	AB	A	failed	GG	C/T	Mizzou	GWAS
15911	Ragdoll Finland	Oy Triniini Company	AB	A	N/N	GG	C/T	Mizzou	GWAS
15912	Ragdoll Finland	Oy Triniini Company	AB	A	N/N	GG	C/T	Mizzou	GWAS
15913	Ragdoll Finland	Oy Triniini Company	AB	Ab	N/P	GA	C/T	Mizzou	GWAS
15915	Ragdoll Finland	Oy Triniini Company	AB	A	N/N	GG	C/T	Mizzou	GWAS
15919	Ragdoll Finland	Oy Triniini Company	AB	Ab	N/P	GA	C/T	Mizzou	GWAS
15921	Ragdoll Finland	Oy Triniini Company	AB	A	N/P	GG	C/T	Mizzou	GWAS
15922	Ragdoll Finland	Oy Triniini Company	AB	A	N/N	GG	C/T	Mizzou	GWAS
15923	Ragdoll Finland	Oy Triniini Company	AB	A	N/N	GG	C/T	Mizzou	GWAS
16558	Ragdoll Finland	Oy Triniini Company	AB	?	N/P		C/T	Mizzou
16578	Ragdoll Finland	Oy Triniini Company	AB	Ab	N/P	GA	C/T	Mizzou
15856	Ragdoll Finland	Oy Triniini Company	AB	A	failed	GG	T/T	Mizzou
15862	Ragdoll Finland	Oy Triniini Company	AB	A	N/N	GG	T/T	Mizzou
15864	Ragdoll Finland	Oy Triniini Company	AB	?	N/N		T/T	Mizzou
15871	Ragdoll Finland	Oy Triniini Company	AB	?	N/N		T/T	Mizzou
15875	Ragdoll Finland	Oy Triniini Company	AB	A	N/N	GG	T/T	Mizzou
15900	Ragdoll Finland	Oy Triniini Company	AB	A	N/N	GG	T/T	Mizzou	GWAS
15903	Ragdoll Finland	Oy Triniini Company	AB	A	N/N	GG	T/T	Mizzou	GWAS
15909	Ragdoll Finland	Oy Triniini Company	AB	Ab	N/P	GA	T/T	Mizzou	GWAS
15916	Ragdoll Finland	Oy Triniini Company	AB	Ab	N/P	GA	T/T	Mizzou	GWAS
15795	Ragdoll Italy	University of Milan	AB	A		GG	T/T	Mizzou	GWAS
15796	Ragdoll Italy	University of Milan	AB	A	N/N	GG	T/T	Mizzou	GWAS
15797	Ragdoll Italy	University of Milan	AB	A		GG	T/T	Mizzou	GWAS
15798	Ragdoll Italy	University of Milan	AB	A	N/N	GG	T/T	Mizzou	GWAS
15799	Ragdoll Italy	University of Milan	AB	A	N/N	GG	T/T	Mizzou	GWAS
21	Siamese		A	Ab		G/A	C/C	Bristol
104	Siamese		B	B		A/A	C/C	Bristol
63	Siberian		A	Ab		G/A	C/C	Bristol
64	Siberian		A	A		G/G	C/C	Bristol
65	Siberian		A	A		G/G	C/C	Bristol
62	Siberian		B	B		A/A	C/C	Bristol
66	Siberian		B	B		A/A	C/C	Bristol
3426	Singapura	Oy Triniini Company	A	A	failed	GG	C/C	Mizzou
3919	Singapura	Oy Triniini Company	A	A	failed	GG	C/C	Mizzou
3935	Singapura	Oy Triniini Company	A	A	failed	GG	C/C	Mizzou
4468	Singapura	Oy Triniini Company	A	A	failed	GG	C/C	Mizzou
4474	Singapura	Oy Triniini Company	A	A		GG	C/C	Mizzou
47	Snowshoe		B	B		A/A	C/C	Bristol
91	Somali		A	Ab		G/A	C/C	Bristol
12	Tiffanie		A	Ab		G/A	C/C	Bristol
